# Supplementary material for: A recombineering pipeline to clone large and complex genes in Chlamydomonas
Source: Plant Cell. 2021 Feb 2;33(4):1161–81. doi: 10.1093/plcell/koab024 (PMC8633747; doi:10.1093/plcell/koab024)
Supplement: koab024_Supplementary_Data [file koab024_supplementary_data.zip]

Archive with 5 entries (5 files):
- tpc.00363.2020-s01.xlsx
- tpc.00363.2020-s02.pdf
- tpc.00363.2020-s03.pdf
- tpc.00363.2020-s04.pdf
- tpc.00363.2020-s05.pdf
