# Supplementary material for: A recombineering pipeline to clone large and complex genes in Chlamydomonas
Source: Plant Cell. 2021 Feb 2;33(4):1161–81. doi: 10.1093/plcell/koab024 (PMC8633747; doi:10.1093/plcell/koab024)
Supplement: koab024_Supplementary_Data [file koab024_supplementary_data.zip › tpc.00363.2020-s01.xlsx]

## Sheet: Suppl. Data Set 1
Supplemental Data. Emrich-Mills, Yates, et al. (2021). A recombineering pipeline to clone large and complex genes in Chlamydomonas. Plant Cell.
GeneID	Chromosome	Strand	GeneStart	GeneEnd	FlankStart	FlankEnd	CodingStart	CodingEnd	5'50bpHomologyRegion1	GC%1	5'UpstreamPosition1	5'50bpHomologyRegion2	GC%2	5'UpstreamPosition2	5'50bpHomologyRegion3	GC%3	5'UpstreamPosition3	5'50bpHomologyRegion4	GC%4	5'UpstreamPosition4	5'50bpHomologyRegion5	GC%5	5'UpstreamPosition5	3'50bpHomologyRegion	GC%	5'primerF1	5'primerR1	5'AmpliconSize1	5'primerF2	5'primerR2	5'AmpliconSize2	3'primerF1	3'primerR1	3'AmpliconSize1	3'primerF2	3'primerR2	3'AmpliconSize2	BACID1	BACEnds1	BACStart1	BACEnd1	BACLength1	BACWell1	BACID2	BACEnds2	BACStart2	BACEnd2	BACLength2	BACWell2
Cre01.g000017.v5.5	chromosome_1	+	18766	20237	16163	19948	19163	19948	TAAATCCTCTGTAGACGACTTTGTTGCAACTGGGTATTGTAAGTGGTAGA	40	2483	TAACATCTGTAGTCTAATGACTGAACGCCTCTAAGTCAGAAGACGTGCTA	42	2677	ATCATTGTGAAGCAGCATTCACCAAGCGTTGGATTGTTCACCCACTAATA	42	2880	AGTCAGATAATTGGTAATGCCCTTGTCTGAAAAGACAATGGGGCGAAGCT	44	2726	AGACAGGTTAGTTTTACCCTACTGTTGGACCGATTCCGCCATAGTAATTC	44	2800	CGCCCTCTCCTTCCGCGCGCTCCATGTGCTCCCCGTCCCAGCCTTCCTAT	68	GAGAGCCAGGTTTGCCTAGG	GAGGATGTCGCTGACAGGAC	195	GGTGACTAGGAAGCGGTGAC	GAGGATGTCGCTGACAGGAC	171	TCGCTTAAGCTCCACTCGAC	GGACGAAAGGGCAAAAGCTG	155	ACTCGCTTAAGCTCCACTCG	GGACGAAAGGGCAAAAGCTG	157	PTQ8282	y2,x1	14582	57700	43119	22-D-7	PTQ9647	x1,y1	14584	57704	43121	26-M-11
Cre01.g000033.v5.5	chromosome_1	+	20356	23957	17398	22476	20398	22476	TGAAATACCACTACTTTTAACGTTGTTTTACTTATTCCATTACTTGGAGG	32	2049	TTAATTAAAACAAAGCATTGTGATGGTCCTAAAGGATGTTGACACAATGT	32	2394	TTGACTCTAGTCCGACTTTGTGAAATAACTTAAGAGGTGTAGAATAAGTG	36	2115	TAACTATGACTCTCTTAAGGTAGCCAAATGCCTCGTCATCTAATTAGTGA	38	2277	ATGAATGGATTAACGAGATTCCCACTGTCCCTATCTACTATCTAGCGAAA	40	2222	TTGTTGCCTGCTGTTCGTGCAACAAAGCAGGCACGCAGTCGTGCCGGGGT	60	CCTACGCCTCAAGAACCACC	TGCACGGCGGTTCTTGAG	213	CCTACGCCTCAAGAACCACC	GTGCACGGCGGTTCTTGAG	214	GACTTGCGTGTGTGGTTGAC	TTTGTTGCACGAACAGCAGG	223	GACTTGCGTGTGTGGTTGAC	CCTGCTTTGTTGCACGAACA	228	PTQ8282	y2,x1	14582	57700	43119	22-D-7	PTQ9647	x1,y1	14584	57704	43121	26-M-11
Cre01.g000050.v5.5	chromosome_1	+	24026	30617	21126	29577	24126	29577	TTGACACCAGCCGCGGGAAAGGGCGCGTGCACGGTAGTTCTTGAGGCGTA	62	2424	TTGACACCGGCCGCGAGAAAGAGCGCGGGCAAAGCGGTTCTTGAGGCGTA	62	2519	TTGACACCAGCCGCGGGAAAGGGCGCGTGCACGGTAGTTCTTGAGGCGTA	62	2612	TTGCACCAGCCGCGGGAAAGGGCGCGTGCACAGTGGTTCTTGAAGCGTAG	62	2896	TTGACACCAGCCGCGGGAAAGAGCGCGCGCACGGTGGTTCTTGAGGCGTA	64	2143	AGGAGGGCGAGGAGGGCGATGACCTGGACTCGCAGGCGCAGATGTCACAG	66	ATAGGAAGAGGGACACAGCG	GCGACTCAGCATCGGTGTT	183	ATAGGAAGAGGGACACAGCG	GACTCAGCATCGGTGTTGC	181	AGTGCCTTGAAGAAGCTCCG	CCTTGTACTTTTGGCGGTGC	156	AGTGCCTTGAAGAAGCTCCG	GCCTTGTACTTTTGGCGGTG	157	PTQ8282	y2,x1	14582	57700	43119	22-D-7	PTQ9647	x1,y1	14584	57704	43121	26-M-11
Cre01.g000100.v5.5	chromosome_1	+	30776	41037	28029	40103	31029	40103	ATAAACCATGTGCAGAGGTCTGTACGCGTGGTCAAGTGCGCATATACATT	46	2696	AAAATTCCGTAAACACAACGCATAAAGAGGCGACGCTGGAACACGGCACT	48	2753	TGCATACAGTAAAGAGGAAGGGCAGGTACCCGGATCTATGTCGTGCTGTA	50	2212	TCAAGGAGAAGACCATGCATGTGCCAGGTTAAATGTGTGCACGCGCACCT	52	2615	AAACCTGGCCCCTCACCTTGAATCCTCCACGAGCCTCGGTGATGGGACCA	60	2044	CATACCGCCGGCCGGGTCAGCGGGGCGGCGTGCGCCATAAGAGGTACCAG	72	CTGCTGGAAAGAGCCAAGGA	CCGGTGCCTAAACAAATGCC	150	CTGCTGGAAAGAGCCAAGGA	GAATGTGCCGGTGCCTAAAC	157	GATACAGGCAGTGGCGGC	TGGTACCTCTTATGGCGCAC	246	GATACAGGCAGTGGCGGC	CTGGTACCTCTTATGGCGCA	247	PTQ6735	y2,x1	23945	57700	33756	18-N-3	PTQ8282	y2,x1	14582	57700	43119	22-D-7
Cre01.g000150.v5.5	chromosome_1	+	41896	46547	39101	45404	42101	45404	ATCCTGCTGGCTATGTTGTTGGAACTGTTCTTGGCCCTGCTGCTGCCCTT	54	2438	TTCAAGTCCCCGCATGCCCGTGACCACAGACACTTGCAGCGAGGGACTGA	60	2867	ATTGCCATCATCCGCCAGGACCTCGTGTCCCTCTCGAGCTGCTGGGCACC	64	2198	AGACGCAATGGCTGCTGGCACTGGTGGTGCTGCTCTAGCGGCCCCTGAGA	64	2527	AGGAGTTGGCGCGTGCAGGCGTGTGGCAGCGGCTGTCAGGTAGGGTGTGA	66	2624	CCATCGTGTGTGTCAGCGCGGGGGCGTTTGCAGTGCTGGCTCAGTGGGCG	68	TTGACGCAGGTGAGCTTAGG	GAGTGAAGGGGGCAAGCTAG	150	TGCTGCTGGTGACTCTTTGT	GAGTGAAGGGGGCAAGCTAG	203	CAGTCATGATCACCGCCGAG	GACACACACGATGGCAAACA	155	CAGTCATGATCACCGCCGAG	TGACACACACGATGGCAAAC	156	PTQ6735	y2,x1	23945	57700	33756	18-N-3	PTQ8282	y2,x1	14582	57700	43119	22-D-7
Cre01.g000200.v5.5	chromosome_1	-	46553	51525	47103	54469	47103	51469	TTAGTTTAACAGACCATCTATGATAAATCAGATGGTCGGCATAAACACAT	34	2448	TCATCCTATAATATACGCTCAAACTATACGTGGCTACTGCAATTCAGTTA	36	2162	TTTGTATGCCTTGAGCATTCAAAGGTATTTACACATTCCAACAATTGCCT	36	2326	TGTAGATGAGCAGAAGTTTCTACACACAAGGCACGAAGCGGATACGGTCT	48	2055	AAGAACGAATAGCGAGCGCTGCATGAGGTGCCCCAATTATTTGGAAGCAA	48	2388	TGCAGGCGGCCGTGGGCAGCGGTGCGGGGGCGGAGCCGGCCGGCGCGGCA	86	TGGACTCCTTTACCACAGCT	GGAGCCAACTGTGCTTCAGA	184	TGGACTCCTTTACCACAGCT	AAGGGAGCCAACTGTGCTTC	187	TTGTAGGCATGCTGAGACCG	GGACACCAGGCTCTCAGC	165	TGCTGAGACCGTCCTTGATG	GGACACCAGGCTCTCAGC	156	PTQ6735	y2,x1	23945	57700	33756	18-N-3	PTQ8282	y2,x1	14582	57700	43119	22-D-7
Cre01.g000250.v5.5	chromosome_1	-	51590	54035	52233	56676	52233	53676	AACCCATTTCATACTACGTTTGGCTCCGTTTTGCTTCTACTTGCTGGTTG	44	2521	ACAGGAAGATAGGAGAGAGCTGGCCTTGTCTCTTGTAGCCGATAACACCT	50	2146	TTGCATGACTTCCGCATGTGCTGTCTTGTGGGAAGCTCGCCGCATGCCAA	56	2088	TGTCCGAGCGCGAGATCGAGGTGTTCAAGCAGTACTTCTACCACATCGCG	56	2227	ACAGTTTATACCGCCTCTGCGTCTCGTCACTGTTGCCGCCGTGCGTGTTT	56	2909	AAGCGCTGGAGGAGCAGGAGCAGGAGCAGCAAGGCAAGCAACAGCAGGAA	60	CTAGGCTTGCTGGGCGAAG	GTACAGCCCCACGAACACAG	153	CTAGGCTTGCTGGGCGAAG	GTACAGCCCCACGAACACA	153	CTGTGCCAGGATGCTCTAGG	ATTCCTGCTGTTGCTTGCCT	220	GGGTTGGGTCAATTGCTGTG	ATTCCTGCTGTTGCTTGCCT	235	PTQ6735	y2,x1	23945	57700	33756	18-N-3	PTQ8282	y2,x1	14582	57700	43119	22-D-7
Cre01.g000300.v5.5	chromosome_1	+	54136	57919	51371	57191	54371	57191	TACAATTTTGCTTTTTTGTCGTGAGGATTGGCTGATAACGCTGAAGTTTT	36	2590	TTTTACTCCTAGTAGCTATTCGTCTTTCATCATCAGCAACTCATTTGCGT	38	2028	ACATAGAGGTGATTTAAAAGCTGACAGTGCCGTTGTGAATGTGATGCGAA	42	2529	AAACAAATGTCGGAATGCGTGTTAGCATTTCAGGACCCCCTTCAACATGT	44	2096	TTTGCCTTGAACATGGCATGTACATGAGCTGCCATGAGCTCCCATATGTT	46	2740	ATGAGTCGGGGGCCGCGCGTCCAGCGGTCTCGGGTGGTGGTCGGGTGCGG	76	ACGGTCTCGGTTCAACACTC	CCCGCATATTATCGGCACCT	187	TCGGTTCAACACTCTCTGGC	CCCGCATATTATCGGCACCT	181							PTQ6735	y2,x1	23945	57700	33756	18-N-3	PTQ8282	y2,x1	14582	57700	43119	22-D-7
Cre01.g000350.v5.5	chromosome_1	-	57977	60685	58150	63650	58150	60650	TTATCGGTACCGTATTCTCCAAGCGAGATTACCTGTATTGATGTTCGTGT	42	2083	ACTGGTACCCCCATGCCGAATCTACATTCCATGCAACCGGAACTGTCAAC	52	2139	ACAGGGTTGGGAGGCAGTCAGCTTTAAGCAATGAACGTGGAGAGGTGAGT	52	2258	TGGTCGTGGCCCACGTTCTTGGGCTGAAAAGACAGCCACACGTCGAAGAA	56	2353	TTGACGTAGGTGTAGGCGTTGGCGAACATGGATGCGGGCAGGAAGGAGAT	56	2710	CGCTGCTGACCGCGAAGGGGGTGCCGCCCGAGAAGATCCTGCTCAACTTC	66	GCTGCTGAGCTGGCTACATA	TGCCCAAATCGTTGCAATGG	159	GCTGCTGAGCTGGCTACATA	TCCTTCCCACACACCAGAGA	214	CAAGGTGGTGTCGGTGTACA	TTGAGCAGGATCTTCTCGGG	195	CAAGGTGGTGTCGGTGTACA	GAGCAGGATCTTCTCGGGC	193	PTQ3595	y1,x1	57705	87357	29653	10-E-12	PTQ3596	y1,x1	57705	87357	29653	10-G-12
Cre01.g000400.v5.5	chromosome_1	-	60740	64955	60977	67854	60977	64854	TATCATGTATTTCGCAGAAGCTAAAACACCCGCTGTATGCCATCCATTGG	44	2588	ATATGCATTGTGCAGCATACGGTATGTATGGACGAGTGACCCAGTTCGTT	46	2067	TCACATGCATACGGTACACTGCCGACGTGTTCCATCTTGACATGTATCAT	46	2672	ACTTTAACGACTGGAAGATGACGGAGGAGATGATCCGCTTCCACGTCCAA	50	2245	AAATATGCGCGATGCCATGAAGTTCCACGATGAGCCCGACTACTACACCT	50	2503	CCAGCTACCTGCACACACTGGGGCCATGGCAAGGGCTCAGCAAAGGGACG	64	TTTGTTATTGGCGGTCGCTG	CCCACGCACTTACTTGGTGA	178	TTTGTTATTGGCGGTCGCTG	CACGCACTTACTTGGTGAGC	176	CACGGTGTTCATTCTGGCAC	TGTGTGCAGGTAGCTGGTTC	159	TCAGCTAAGCCACGGTGTTC	TGTGTGCAGGTAGCTGGTTC	169	PTQ3595	y1,x1	57705	87357	29653	10-E-12	PTQ3596	y1,x1	57705	87357	29653	10-G-12
Cre01.g000450.v5.5	chromosome_1	+	65056	70197	62398	68923	65398	68923	AATCAAGTTCCACGACCCACCTGAATACTACACCTCGCCAGACCTGGTGA	52	2213	TGCTTAAAGCTGACTGCCTCCCAACCCTGTGTGCCAGGCATCTACTTCAT	52	2927	ATAGCGCTGTGCTGAGCGCAAGTCCTTACTACCAGTATCGCCAGTTGCGT	54	2037	ATCTCCTTCCTGCCCGCATCCATGTTCGCCAACGCCTACACCTACGTCAA	56	2495	TTCTTCGACGTGTGGCTGTCTTTTCAGCCCAAGAACGTGGGCCACGACCA	56	2852	CGTACCTGCACGAGGTGGGGCCAATCCGCCGCATGCCCGGACAGATATTC	64	TATGGCTCCAGCAGTTGTGG	GTCTGCAGCGCACAAAGAAA	173	CAAGGGCAAGGGTGAGGATT	GTCTGCAGCGCACAAAGAAA	192	TTGCCTGGCGATTCCTTCTT	AATATCTGTCCGGGCATGCG	195	ATTGCCTGGCGATTCCTTCT	AATATCTGTCCGGGCATGCG	196	PTQ3595	y1,x1	57705	87357	29653	10-E-12	PTQ3596	y1,x1	57705	87357	29653	10-G-12
Cre01.g000500.v5.5	chromosome_1	+	70246	77235	67363	75975	70363	75975	ATGAAACACTAGCTTACATTTCTCTGAAAACAGGGGAATGCTTGAATCAC	38	2470	AACGAACTGGGTCACTCGTCCATACATACCGTATGCTGCACAATGCATAT	46	2377	TCATCTTCCAGTCGTTAAAGTCGTCGGGCATCTGCATGCATGGATAGCGA	50	2170	TCAAAGTTGATGCGGCACTGCTGCGTCTGGTACCAGTTCTTAGAGCAGTA	50	2545	AACGAATCCCACTGACAAGAGCAGGCAGCGTTGAAGCCGCTATGACACAT	52	2086	AGGGGCGGCTGGGCGAGCTGCTGCAGTGCATTGGGGACGATGCGGGCGGC	74	CAGGGTATCACGGACCACTG	TGCTCTAGTGGGCTTCATGC	173	GGTATCACGGACCACTGCTT	TGCTCTAGTGGGCTTCATGC	170	GCTACAAGAGCCTGCCGG	ATCGTCCCCAATGCACTGC	212	GCTACAAGAGCCTGCCGG	GCATCGTCCCCAATGCACT	214	PTQ3595	y1,x1	57705	87357	29653	10-E-12	PTQ3596	y1,x1	57705	87357	29653	10-G-12
Cre01.g000550.v5.5	chromosome_1	+	77366	83717	75083	83422	78083	83422	AATATGAAAGCAGCAGTGTGTACCACCCGCAACATCCCTCAGAGACACAT	48	2511	GGCAAAGAAACCATCATCCGCCCACAAGTAACCACCCGTATTAACCCAGC	52	2001	ACGATCTCCACAAATGACTTCTGCATGAGCGGGGACGCAGGAGTGCAACA	54	2119	TGCTTCTGAATCTCCGCGTCGTACTGCTCCCAGGTGGCGTAGGTGCTGAA	58	2365	AACCTCTACGTCTTGCCTCCCGACCACAACAGGAGCAGACCGACCCTCAT	58	2449	GCACGGGGGAGGGGAGAGGCGGCGCAGATGGCGGGGTGGCGGGCGTCGGG	82	GACGCTTCTGGCAACTTGC	CAGCCGAAGAAGGACCACAG	186	TGGACGCTTCTGGCAACTT	CAGCCGAAGAAGGACCACAG	188							PTQ3595	y1,x1	57705	87357	29653	10-E-12	PTQ3596	y1,x1	57705	87357	29653	10-G-12
Cre01.g000600.v5.5	chromosome_1	-	83750	88945	84540	91715	84540	88715	ATCGGGCACTACAATATTGAAACCATGTTGATGCCTGGCTGCATTTGCAC	46	2853	TTTCCCACCTGCTGTCTACTTCTGCCTCCCTCTCACCCCTTACTCACAAA	52	2364	TTTGTTCTGCTGTGCTTGCTATTTTGGGTGGCTGGGCAGGTGCGCATGTG	54	2080	TATCTGGATGGGTGCCTGATGCAGCATGCGGCAACATTCGATGTGAGGCT	54	2919	ACATGAGCGCACACGCACGCGCAAATGGGTGGATGAGCGCTGCATGTATG	58	2027	GCAGCGTGGCCAGCGGCGGCAAGGACCGCGTGCTTAAGCTGTGGAGGCAC	70	AGGCGAAAGAGGAGGAAACG	CCTGTCACCGAGCTAAGCAG	174	ATGACTGAGCCGCCACAAAA	GCGTAAGGGCATATGGGGTT	151	CCTCCGTCCGTCTTACATGG	AGTGCCTCCACAGCTTAAGC	202	CCCTCCGTCCGTCTTACATG	AGTGCCTCCACAGCTTAAGC	203	PTQ9654	x1,y1	57709	97531	39823	26-K-13	PTQ5556	y1,x1	57717	111751	54035	15-G-22
Cre01.g000650.v5.5	chromosome_1	+	89576	97537	86926	96396	89926	96396	TTACCCTTGACATGAACTGTCACTTCTCACTGCGCAGGGCCACAAGAACT	50	2076	ACTCCCATTCCTCCACTCACTCCACTTCACCTTACCCCACCTCACTCCTA	54	2848	TAAGTACGCAGGGGGCAGGAGAGGGTCTTCCACGTACGCACATGCACACA	58	2489	ATCAGTGTGGAGAAGGCGCTGCTCATCACCTACCAGCCCCAGGCGGTGTT	60	2737	TGCGTGCTGGCCAACAGCACAGCACAGCACAGCACAGCTGGGTAGCACCA	62	2917	GGGCAGGCGGCGCAGGCGGCGGCTGCTGCGCGCTGCCCAAGTCCAAGCTG	78	TGGCCGTGTTCTCTTGCTAC	TACACCCTGGCACATCGTTC	156	GTGGCCGTGTTCTCTTGCTA	TACACCCTGGCACATCGTTC	157	TCACCCTGCTCTACTTCCCC	CATCTCCTCCTTGCTGGCTG	192	GTAGGTGTGTGGCTTCTCCC	TCACAGCTTGGACTTGGGC	157	PTQ9654	x1,y1	57709	97531	39823	26-K-13	PTQ5556	y1,x1	57717	111751	54035	15-G-22
Cre01.g000700.v5.5	chromosome_1	-	97540	103735	97834	106395	97834	103395	AGGCTGAGAGACAGTGTCACTTGCTACGAATTAGTGACGTGTCAACACCA	48	2390	AGCACAAAAGCAACCCCGGCAGTCCCAGCAGGTGACATGCGACACAGCCC	62	2322	ACCCGGTTGTTCTTCATCATCAGCAGGCCCGTCAGCCCGCCACCACCACC	64	2066	ACCTCCCACCGCCACCACCCACCTCTCCACGTCGGCGCTGTCCCCAGCTG	72	2256	TCATCGGGCGCCACCTGCGTGCCGATGCGGAACGAGCCCCCCAGGCTGCT	72	2482	GAGCCAATGGGCCGGCGGGTGGTCTGCGGGTAGCGGCGGTGCCGTACCTG	74	GTTCAGCTGCCCGATGGTAA	GGCCGGTTCAAGGGTGAAT	150	GTTCAGCTGCCCGATGGTAA	GGCCGGTTCAAGGGTGAATG	150	TCATGTCGCGCTACAGCTAC	CTACCCGCAGACCACCCG	162	TTCATGTCGCGCTACAGCTA	CTACCCGCAGACCACCCG	163	PTQ8808	x3,y2	87365	111755	24391	23-P-18	PTQ7390	x1,y1	89348	132537	43190	20-K-23
Cre01.g000750.v5.5	chromosome_1	-	103896	110765	104511	112974	104511	109974	TCAGCACCCAAAGAACAAAACATTCTCATTTGCATAACAAATGACATATT	32	2032	AAATAAGCCAGCTCCACCCGCCAATCCCAGCTATACCATCACCATCACCA	52	2085	ACCTGAAGCCCTCCTTGAACACCACTATCTCCTTGCGCACTGATATGGGG	54	2622	ATTCGCTCTGCGGACCCAGAAATGTGAAAAGTGCGTCTGTTGCGCAACCC	54	2831	TAGCCAACAAGCATGGAGGTGCGATTGCAGTCACGCTCAGTGGGTCGGAA	56	2185	TGGTGGAGATCGAGGCGGCGGCGCCAGTGGGCGCAGTGGCGGTGGTCAAG	72	GCCTGCTAATGGCTACCGAA	CCAAACGAGGGCTATCAGCT	186	GCCTGCTAATGGCTACCGAA	AAACGAGGGCTATCAGCTGC	184	CCTGCTGCGTCATCTGCTAT	CTACTTGACCACCGCCACTG	197	CCTGCTGCGTCATCTGCTAT	ATCTCCACCACCTGCTCGAT	154	PTQ7390	x1,y1	89348	132537	43190	20-K-23	PTQ6655	x1,y1	78077	132537	54461	18-M-8
Cre01.g000800.v5.5	chromosome_1	-	111401	113935	111821	116500	111821	113500	TAGTAATACTGTATGCGAATATTACCGAGCAATAGGAAAATGCATTTGTA	32	2066	ATAAAGATGTTCGGTTGCTGATTTGCCATCTTACCTGAGCTGAATGCTAG	42	2213	TTTTGATTGCATCATGTAATGATTGGACATGAACCACGGGGCAAGTGTCT	42	2301	ATAAGGATGACGTCCTTGCGAGAGTATCCGAACTCCTTGTTGTACTGGAC	48	2467	CTTGCTCAACATTGCGGTCGCCATTTTACTGCCTAGCTTGCTGGCAGTCT	52	2115	CAGCGCCCGCCGCACAGCAAGCCCCGGGGCAGCAGGGCCAGAGCCGCCGG	82	GGGGCCTCAGTTATAGGTGC	GCATAGAGAGCGAGGACGTC	182	TCAGTTATAGGTGCGCCAGC	GCATAGAGAGCGAGGACGTC	176	CGTCTGGGCTCTCTCATGTC	CTGCTGTGGACGTGGAGAG	180	TCGTCTGGGCTCTCTCATGT	CTGCTGTGGACGTGGAGAG	181	PTQ7390	x1,y1	89348	132537	43190	20-K-23	PTQ6655	x1,y1	78077	132537	54461	18-M-8
Cre01.g000850.v5.5	chromosome_1	-	114410	116415	115142	119360	115142	116360	TGCGTATGGGGATAGCACTTGAACTTGGTTGCACAACACGTGCGGACTTG	52	2140	AACATGCTGCTGCGCTTCAAGGACGACTCGCTGGACGACACCAACAACCT	56	2230	TACCCGGTTGCAGTGTCTTGCCCCTTCCTTGGTTCTGCTTCTCTAGCCGC	58	2085	AGTGGGGTGCACAGCTCAAGGCATCAATCCTCCTAACCGTCCGTCTCGCC	60	2485	ACTGACATCTCGATGCGCCACTCTGGCCCGCACCCCCTGCCTTTTTACCT	60	2799	ACAAGCAGCGCAAGGCAGCGGCGCGCGCCGCGGCACAGCAGCAGCAGCAG	74	CGACCGCAATGTTGAGCAAG	AGTCGTGCACCCTGTTTTGA	220	CGACCGCAATGTTGAGCAAG	CTGCGCAAACTGCTGCATTA	158	GTGAAGCAGCTGGAGCAGTA	CTACTGCTGCTGCTGCTGT	153	ATGACGTACGTGAAGCAGCT	CTACTGCTGCTGCTGCTGT	162	PTQ7390	x1,y1	89348	132537	43190	20-K-23	PTQ6655	x1,y1	78077	132537	54461	18-M-8
Cre01.g000900.v5.5	chromosome_1	+	116526	120738	113625	119826	116625	119826	TTTATTATGCAGGCGACATAATGCTGAGGATTGCATGGCAGCATAATGGT	42	2930	ACACTTATCGCGCAATCATCTGCATCTACGTCATTGATTAGTTGCAGTCC	44	2174	TTACGAACACTTGTCACACTCATAATGCCGCAGGGAATCGATAGTCGAAG	46	2007	CAAAGAGTTTAAGCCACATTGTTCACGCACACTTGCAACGATGGTACCGA	46	2223	ACTGTGGGGTTCGCTTGTGCTATAAAACGCTCAGGTACTCCTAGGACCTG	52	2287	ACTCCAGCGGCGTGCCCAACAGCTTCAACTCGTCCTCGCCCTCGGGGCTG	68	ATGAGGTCAAGCCCATCGTG	GGGAAATGCGGCCCCTTATA	168	CATGAGGTCAAGCCCATCGT	GGGAAATGCGGCCCCTTATA	169	CTGACGGACTCCATGCAGG	CGAGGACGAGTTGAAGCTGT	186	CTGACGGACTCCATGCAGG	GAGTTGAAGCTGTTGGGCAC	179	PTQ7390	x1,y1	89348	132537	43190	20-K-23	PTQ6655	x1,y1	78077	132537	54461	18-M-8
Cre01.g000950.v5.5	chromosome_1	+	121436	126517	118581	125832	121581	125832	TCCGCACGTGTTGTGCAACCAAGTTCAAGTGCTATCCCCATACGCACACA	52	2588	AGGTTGTTGGTGTCGTCCAGCGAGTCGTCCTTGAAGCGCAGCAGCATGTT	56	2502	AAGCAGAACCAAGGAAGGGGCAAGACACTGCAACCGGGTACCGCGCAAGT	58	2637	ACGGTTAGGAGGATTGATGCCTTGAGCTGTGCACCCCACTGCCCCTTGCC	60	2237	AGCGGGATGGTGTCGGCGGCGGGGCGGTTGTTGTAGCACATCAGCACGTT	64	2037	AGTCGCCGCGGGCCCGCAGCGCGCGGCGAGGATACGGCGATAGCGATGCC	76	TGGTTGGACCTGGGCATTTT	AGCAGAGTCTTAGCGTCTCG	154	GTTGGACCTGGGCATTTTCG	AGCAGAGTCTTAGCGTCTCG	152	GTGGAGGGAGAGGGAGGG	CATCGCTATCGCCGTATCCT	157	GGTGGAGGGAGAGGGAGG	CATCGCTATCGCCGTATCCT	158	PTQ7390	x1,y1	89348	132537	43190	20-K-23	PTQ6655	x1,y1	78077	132537	54461	18-M-8
Cre01.g001000.v5.5	chromosome_1	-	126580	132075	126883	134868	126883	131868	ACATCCCTATCATCTACTTTCCCGTGGGGAGCATCTCGCAGCGCCTTTAG	54	2912	ATACTGGTTCACCTGGTCCGCGCTGTCGCATGCCTTGCCCCAAGCAATCA	58	2771	ATGTTGCGAATGTGCGCCGCCACCACCGAGGCCTTCTCGGGGTTGAAACG	62	2134	TTAGGCCTTGCGGCGGTTGTTCTTCTTGGCGGCGGCAGCCTTGAAGCCGT	62	2549	TCACAAAGTCATGACGGCCGCTGTCTGGTTGGCGTGCAGCACACCCGGTG	62	2669	TGCGGGAAGCGCTGAGCGGAGCGGGAGGGGCCATGGCGGCGGGTCCGGGC	80	TTTATCTGCTGGTGAGGGCG	AATATTGCGGTCCGGAAGCT	153	TTTATCTGCTGGTGAGGGCG	ATATTGCGGTCCGGAAGCTC	152	CGTGGCGTTGCTGAAACTTA	CTGGCCACACACTCGAGG	151	CGTGGCGTTGCTGAAACTTAA	CTGGCCACACACTCGAGG	151	PTQ968	y1,x1	111769	237781	126013	3-P-1
Cre01.g001100.v5.5	chromosome_1	-	133427	138095	134271	141012	134271	138012	ATTGCCTACCGTCAACCATGTCAGTAGCTAAATTATGAATGTAACCCGGT	42	2600	ATGAACTAACCCCCCCGCACACACATACTTGCTTCGTTGTCAAACAAACA	46	2501	TACCCCAACCGCCCACCGCCCACCCCAATCAAGATCAAGCTCTATAGAGT	56	2005	GGGGCTGGCGGGTTTGGGTTCACTCGGTTGGCTTACTTAGGGTTCTGGAA	58	2550	AAGGAGCATAGCAGGTCTGTGCCACGGCCGGAAGTGAGGTGAGGTGAGGT	60	2259	CCGACGGCTTCAAGGCTGCCGCCGCCAAGAAGAACAACCGCCGCAAGGCC	68	GCAGAGGCCCAGCTGAATAA	ATATAGCGCAGGCCTCGTTC	178	GCAGAGGCCCAGCTGAATAA	GAATATAGCGCAGGCCTCGT	180	GGCAAGATGGAGGTGGTGAC	GCGGCGGTTGTTCTTCTTG	150	GGCAAGATGGAGGTGGTGAC	CTTGCGGCGGTTGTTCTTC	153	PTQ12829	x1,y1	132549	179860	47312	34-I-16	PTQ14753	x1,y1	132549	237776	105228	39-A-18
Cre01.g001150.v5.5	chromosome_1	+	138226	151966	135379	151814	138379	151814	AAGCAAGTCGTGCGTACTCACACCTGGCTGCTGTTTTACGTGTCGTGCAG	54	2277	AGAAAAGGGGGCTGTAGAGAAGGGCGGCTGGAAATTGAGGAGAGGCATGT	54	2727	ATGCTGAGATGTCGCCTGCACGGGGAGGCTTGATTGGAGAGTGGACATCT	56	2346	AGCCGTACTGGTTTGCCGGGCCTGGTATGGAGCATGTAAGTCTCGGACAA	56	2658	TATATGCTGAGCTGCCCGGCAGGGCGCGCGAATGACGCCCTTGACTTCCC	64	2927	GGCAGGTGATGCAAGCCGGGCCGGCAGCCGGGGACGCTGTTGAAGGGAAC	70	AAGAAAAGGAAGCGCGAGGA	CTCTCAAGGCAGAGGACACG	176	AAGCAAGAAAAGGAAGCGCG	CTCTCAAGGCAGAGGACACG	180	CTGTACCTGGTGGCGTGC	AGTTCCCTTCAACAGCGTCC	178	GCTGTACCTGGTGGCGTG	AGTTCCCTTCAACAGCGTCC	179	PTQ12829	x1,y1	132549	179860	47312	34-I-16	PTQ14753	x1,y1	132549	237776	105228	39-A-18
Cre01.g001200.v5.5	chromosome_1	+	152546	165736	149758	163487	152758	163487	TGCTGGTGGAACTGCTGCTGCAGCATCAGCTGCTGCAGCTGCGCCTGCTG	64	2291	TCCAGGTCCTCCAGGTCCAGGTCCGCGTCCTCGCCATCCAGCAGCTCAAT	64	2618	TCCTCCTCCTCCTCGCCGTCCACGTCCAGCAGGCCGTCATCCAGGTCCTC	68	2678	ATTCACATGCACGCCGCCCACGCCGAAGGGCGGCTGTGACGCCAGCAACG	68	2793	ACGGCGGGTTGTTGCTGCTGCTGCTGCTGCTGCGGTGGTGGCGGTGGCAG	70	2159	CGCAACAGGCGCACCTGGCTCAAGCACAGCGGCGTGCCGCCGCGGGCATG	74	TGCTTCGCGTGCTTCATTTC	GAGCGGCACTTGTTGTTCTG	189	GTGCTTCGCGTGCTTCATTT	GAGCGGCACTTGTTGTTCTG	190	ATACTCACGGACTCGCCCT	GCTGTGCTTGAGCCAGGT	225	ATACTCACGGACTCGCCCTC	GCTGTGCTTGAGCCAGGT	225	PTQ12829	x1,y1	132549	179860	47312	34-I-16	PTQ14753	x1,y1	132549	237776	105228	39-A-18
Cre01.g001250.v5.5	chromosome_1	+	166882	177525	163978	176033	166978	176033	ATAGGCAGTAAGACATGATCACTACACTGATGGTGAGAAATTACTCCTTT	38	2056	ATTGAGCGATTGCGCAATGATACCGGACAAGCACATCCTTTATTGCAGCT	46	2500	TCAATGTGGTCCTTGCCATGTTCCGCAAAAAAAACGTGTTGCACGGCAAT	46	2561	TGCTTCGACACTCGGCCCAACATACATGCACATGTCGCCTTATTGACCTG	52	2669	ACTGGCACCTACCGCTGCAGCCAGTAAGTAACTCCCAGTAACACAAGCTG	54	2130	GGCTTGTGGCTCTGGTGGCGCTGGCGGACCAGGACCTCACCGGCGGAGAC	72	TTGGCGATTCTAGTGTCCGC	CGGTGCCTGTTTGGTAAGGA	158	TTGGCGATTCTAGTGTCCGC	TCCGGTGCCTGTTTGGTAAG	160	CACTTCATGAGGCACGTGTG	TCAGTCTCCGCCGGTGAG	162	ACTTCATGAGGCACGTGTGG	TCAGTCTCCGCCGGTGAG	161	PTQ12829	x1,y1	132549	179860	47312	34-I-16	PTQ14753	x1,y1	132549	237776	105228	39-A-18
Cre01.g001300.v5.5	chromosome_1	+	179762	209575	177034	208359	180034	208359	AGCAAGAATGAAACATAACAGTGTATAAATCTGACAATGCTTTCTTTCAC	32	2038	AGTGTTAATAATTACATTGGCACTCATCCGGGTGTGGCTGGCTAAATTGC	44	2442	TCTCTGAATCTATTGAAGTTCAAGGCGCCAAATCCCAGCCCAAAATACTG	44	2650	TGTGTAACGCAGCCATGGCCAAAACATAACTACCGTGCTGCTCACGTTGT	50	2135	AATTTCCCGATTTGAGCATGCCTCTGGTCCGTGTGTGCTGTCTGTACATG	50	2569	TATACAGCGACAGTGGGGCTGGGGGCAGCGGCAGCGTCTGGCGGGGCGCC	74	AATTCGTTGCGAGGTCCACT	GCCGAGTTGATTTGTCCGC	210	AGGTCCACTCGCTTTGTTGT	GCCGAGTTGATTTGTCCGC	199	GGAGCTGGAGGTGGTGGA	CCCACTGTCGCTGTATACGG	196	GGAGCTGGAGGTGGTGGA	CCCCACTGTCGCTGTATACG	197	PTQ8049	x2,y3	175677	247787	72111	21-B-22	PTQ14753	x1,y1	132549	237776	105228	39-A-18
Cre01.g001350.v5.5	chromosome_1	-	209956	218641	210475	221414	210475	218414	TGGGAGTACAACCTGTTCCAGGGCGAGGTGATGGTGGCCTCCACCATCTT	58	2072	ACGAGATGATCCACGCGCTGGGCTTCACCGAGTCCATGTTCAACCTGACG	58	2308	ACATGTACATGTACATCACCGCGGTGCAGAACAGCGACTGCGACGCCGGC	60	2485	TCGTACTCCTCCACCCGCGGCTGCCTGTCCTACTACCCCGACTTCGTGTC	64	2750	ATGCTGACGCGGGTGGTGGAGGCGGTGCGCCGCATCCTGCAGAAGTTCAT	64	2852	CCGGGGCAGGGGGCGGCGGAGGCGGAGGCGCGCAGCAGCACCACCACCAC	82	CGCCTGGTGACAATCTGGTT	CCTATTCCTTTGGGCTGGGG	152	CGCCTGGTGACAATCTGGT	CCTATTCCTTTGGGCTGGGG	152	CATTCCCCGCCATTCCCTC	GGTACTCTGCTGCTGTGCA	174	CATTCCCCGCCATTCCCTC	TGGTACTCTGCTGCTGTGC	175	PTQ8049	x2,y3	175677	247787	72111	21-B-22	PTQ14753	x1,y1	132549	237776	105228	39-A-18
Cre01.g001400.v5.5	chromosome_1	+	218742	224662	216241	223831	219241	223831	TTGTTAAGCTCCATCAGACGCAGTTGGGCATGAAGGGCTATGCCAACAAT	48	2467	TGCTGTGTGCTCAAATGTGTGCTCATGTGTACTCATGTCCGGTTCTCGCC	52	2001	ATCATTTAAGGGCTATGAACGCAGGGCCACATCCCTCCCATGGTCATGCA	52	2861	AAGTTCGTGGTGATCATCTTCATTGCCGCGCCGCTGTTCAGCTTCACGTC	54	2598	ATCTTTCTTTTGACAGGGTTGCAGACGTCTGTGGCGACACCCGCACGCGT	56	2050	AGCCGCAGCCGTCGCCTCCCGCGTACGGCGGCCAATATGCGTCGTACCGG	72	CCTTCGCTTCGTCTGCCTTA	CGATGTCTAGCGAACCGACA	175	CCTTCGCTTCGTCTGCCTTA	AGTCTGTCGCGAATGAGAGC	156	GCGGTGCTGCCTACTACC	GGTACGACGCATATTGGCCG	210	GCGGTGCTGCCTACTACC	GTACGACGCATATTGGCCG	209	PTQ8049	x2,y3	175677	247787	72111	21-B-22	PTQ14753	x1,y1	132549	237776	105228	39-A-18
Cre01.g001450.v5.5	chromosome_1	+	225012	229655	222261	229295	225261	229295	TGGCGTCGTTGGTGATGGCCTGGCCGGTGATGAGGTTGACGCTGCAGGAG	64	2200	TGTACAGCGACAGGCTCAGCTGCACCACCTGCGTCCACACCGCCGCAGGA	66	2344	ATGGTGGTGGCGCGGGAGGAGGGCATGGTCAGGTGCGTCACCACCATGGA	66	2750	CAGCAGCGAGGCCAGGTTGAGGTACTGGCCGGCGGGGCACTCGAACGACT	68	2001	AGGAGGCGGCTGTGGCATCGTACGCCTGGCCGGCCTGTGTGATGGTGGTG	68	2596	AACGGGGCAGGGTGGCGAGGAAGCAGGTGGCTGGCATGAAGGGTGCGAAG	66	CAGGCGTCTTCGTATCGTCA	GCAGCTTTCAACTCACCGTG	158	ACAGGCGTCTTCGTATCGTC	GCAGCTTTCAACTCACCGTG	159	GGCTATTCAGGCGGCTCAG	TTCTTTAGGGTTGCCGGGTC	174	GGCTATTCAGGCGGCTCAG	CTTCTTTAGGGTTGCCGGGT	175	PTQ8049	x2,y3	175677	247787	72111	21-B-22	PTQ14753	x1,y1	132549	237776	105228	39-A-18
Cre01.g001501.v5.5	chromosome_1	-	230216	237771	230715	240533	230715	237533	TTCTCCTCCTTTGATGACGACTTCATGTTTGAGCCCAACTGGAGCACCAC	50	2504	AACAGCATGCGCATGCGTTATGACGACCTCACGGACGACGTGGACGAGAC	58	2225	ACCACCTTGACGTCGCACGCCCCTTTGAGCCCCTCGTCCATTTGTCCATT	58	2711	ATGGAAGCTCCTGCGGTTACGGTGTCTGGGGTGTGGCGTGTGCGCATATG	60	2882	AGATGGGGCGGGTGGCCGGGAAGTTTGTTCCGTACCCCCCGAACACCCAG	66	2005	TGGAGGAGGTGTGGGAGGGCTATGCGGCGCCCAGGGCGGGGGAGCGGTAC	74	CATCATCACGCGTTGCTGTT	CCACATGAACTGCCGCAG	182	CATCACGCGTTGCTGTTAGC	CCACATGAACTGCCGCAG	179	TACGTGTACCCGGGCGAC	ATAGCCCTCCCACACCTCC	219	GTACGTGTACCCGGGCGA	ATAGCCCTCCCACACCTCC	220	PTQ8049	x2,y3	175677	247787	72111	21-B-22
Cre01.g001550.v5.5	chromosome_1	+	237942	243824	235090	242831	238090	242831	GCATCGCATACACAGAGTCCTGCGTGTTTCCCTCCCTTTGAACTCTTCAG	52	2431	AAGACGCAAGACGGAGCGGAACATACATCATGGGGTGGAGAGCCTTGGAG	56	2588	TCTGCCCTTCCTCTCAGGCACATGCACACACAGCACAACCCACACCTGTC	58	2486	AGGGCAGTGGAGGGCAATGGAGGGCAGGCCGCGGCCTTTGAATGCATGGA	64	2050	AGAGCAGCACTTGCGGCTGCTGGCGGAGGACAGGTGGGCGCTGGGTGGGT	70	2122	GCACCTACACCATCATGCTGCAGCCCACAGCCGCCACCGCAGCAGCCAAG	66	CCACCCAATCCATGCTCCTT	GTCGCCAGCCCAGATCTAAG	195	CCACCCAATCCATGCTCCTT	TCGCCAGCCCAGATCTAAGA	194	CCCACAGCTACACCCCAATC	GTGTAGGTGCCGGTCTTGAA	172	CCCACAGCTACACCCCAATC	AGCATGATGGTGTAGGTGCC	181	PTQ8049	x2,y3	175677	247787	72111	21-B-22
Cre01.g001600.v5.5	chromosome_1	+	245102	248187	242203	247253	245203	247253	ATACACAACGTTACCACCAAACAACGCCGACCACACCAAAACCACCACGT	50	2924	AATAGGTCTGGGGTGTGAGGTGAGGGTCGGATTAAGATTGGGGTGTAGCT	52	2420	ATACATACATTCGCACCAACCCTAAACACCACTTGCGGCGCCAGCGCAAC	54	2853	TGCACACATGCTGCTGCCATGTACCTCACGCATGCAGCCTCCATCCCAAT	56	2317	AGCATGATGGTGTAGGTGCCGGTCTTGAAGTTGAGCGGGCCCTCCACCTT	58	2546	TTGCGTGGGAGCGGGAGGGTGCCAGGGAGCGCGCCAAGCGGCCGCGGTGC	78	CTAAGGAGCACGTCGCCAT	AAAAACCCAGAGCGAGCAGT	160	CTAAGGAGCACGTCGCCAT	TCGCCAAGGAAAAACCCAGA	169							PTQ14096	x1,y2	237790	309752	71963	37-P-19	PTQ8049	x2,y3	175677	247787	72111	21-B-22
Cre01.g001650.v5.5	chromosome_1	-	248746	253111	249232	256002	249232	253002	AATACCCGTTCAAACTGTACAACGGCTGATTTGCAGCATTCCCATATGAA	42	2263	TCTCTCACATACGCACATACACACATACGCACACAACCACACACGCACAT	48	2594	GGGGATTGGGAGGAGAAAGGTTTTTTTTGGGGGGTTGTGCGGGAATGTAA	50	2312	AAGGTTGTACGTGTGTGTATGTGTTCGTGTGTGCAGCACACCACAGCACA	50	2676	TCTACCATTTCCCTAGCTCATCATGAATGGACCCGCCTCCCCCGTATCTT	52	2945	GCGGGCATGCGGCGGTGGCGGCGCTGCTGCCCGCGCCCGCGCCTTGCGAG	84	GGTGGGTCTCCTACGAAAGC	TGGAGCTCGTGGCATTATGG	172	TGAAGCTGGTGGGTCTCCTA	TGGAGCTCGTGGCATTATGG	179							PTQ14317	x2,y1	248546	313380	64835	38-I-4	PTQ12090	y1,x1	248138	319347	71210	32-C-24
Cre01.g001657.v5.5	chromosome_1	+	253212	264398	250317	263342	253317	263342	AAGGACAGTCATCAGCGTTGTGTGTTACATGAGGACAGTCCATGTAATGC	46	2328	TTCACAACCGTATGTGTCTTTCCCTGGTGTGCTTTCTGCCACTTCCCCCA	52	2261	TTCAAAGCGGAGGAAGGGAGATGGGTCGGCCAGGGCGGTGCTGGGCGCAT	66	2010	ACACGACACCTCACCACAACACCCCACCACCCCGGCTCCACACGCACGCA	66	2194	AAGCAAGAGGACGGGGGGAAGCAGGAGGACGGGGAGAAGCAGGAGGAGGG	66	2732	NNNNNNNNNNNNNNGGGGCAGCAGGAGGAGGCGGGTGCTGGGAGCAGCTG	54	ATCACTTCTGGGGCATCAGC	TGTATCACGCCCATACCACC	154	ATCACTTCTGGGGCATCAGC	GTATCACGCCCATACCACCG	153							PTQ14317	x2,y1	248546	313380	64835	38-I-4	PTQ12090	y1,x1	248138	319347	71210	32-C-24
Cre01.g001664.v5.5	chromosome_1	-	264835	268411	266198	271091	266198	268091	AACCCTATTTTTCTACTATAGGGAAAGAAAAATAGAAAGTAATAATACGT	26	2662	AAACAACCGTTGATGACAGCCCTTGCGTAACACAGAGCTAGCATTCTCGT	48	2442	AGAATTGCAAACGGCGGGATGACTACCTGTAACTTGAGAGGCGACGCGTG	54	2087	TGTGTGTGTCCACGACATGAAGACTGCGTGACGAGCAATCCCTGGATGCC	56	2347	AATCCCAACGGTTCGGGGGGCTCAGCCCAAAAACACGATATGTTGCGGTC	56	2538	CGCCGACGGCTCCGGAGCCCACCGGCGCGGGGCGGCGGCTGCGGCTGCGC	88	ATGTTCAACACCGACGGGAA	GCCCTGTAGAAGGCGTAGAC	247	ATGTTCAACACCGACGGGAA	GGGGGAAGCACATGTGAAGT	211							PTQ14317	x2,y1	248546	313380	64835	38-I-4	PTQ12090	y1,x1	248138	319347	71210	32-C-24
Cre01.g001671.v5.5	chromosome_1	-	268506	270501	269723	273377	269723	270377	AAACTGTGTATTTGCGTTTCTTTGCATCATAAGTACTTCATAATTAATCC	30	2660	AGAAGGCGCGTTGTACACAAATCTTATTGCGCGTCTATATTATAATAGGT	38	2764	AAATACCATGAGAATCTTGAACGCAACGGCCTATGTACGTAGCGGGATCT	46	2274	ATGTCGTGCTGCTTTGGTGGAGGTGCTCAGCCTCATGAGACAAAAGATTT	48	2536	TATGAGCGGGATGATGACGCTTATATTGAAACGGCCCGGCATCAATCATG	48	2905	GCCGCCCAAGAAGCGGCGCAAGCGCGCAGGCTGACGAGCCGGCTGGTGCC	76	GGTAGCCAGCAAGGTTCACT	TGCACACTTGGACTTGGTGA	150	GGTAGCCAGCAAGGTTCACT	GGTTGCACACTTGGACTTGG	153	CAACTCCGCAACCAACATCC	CTCCTCCACGTGGCCTTTC	171	CAACTCCGCAACCAACATCC	CTCCACGTGGCCTTTCCTG	168	PTQ14317	x2,y1	248546	313380	64835	38-I-4	PTQ12090	y1,x1	248138	319347	71210	32-C-24
Cre01.g001678.v5.5	chromosome_1	+	272552	286183	269793	284241	272793	284241	TTATTACTTTCTATTTTTCTTTCCCTATAGTAGAAAAATAGGGTTGGAAT	26	2584	ATGCTAGCTCTGTGTTACGCAAGGGCTGTCATCAACGGTTGTTTGCGAAA	48	2803	CTGCGTCTGCTAAAAGTACCATACTGGCACAAACCGCGAGCGCCACGTAT	54	2633	AAGTCCAAGTGTGCAACCACTGTGGGACGGTGTGGGTGAGTCCACTTTGC	56	2348	AACATATCGTGTTTTTGGGCTGAGCCCCCCGAACCGTTGGGATTGCCCCT	56	2707	CGCAGGCGGGCAACACGGGCGCGGGCGCGGGGCCCAGCCTGCTGGTCATC	80	AAGATTTCACGCGGCTGTCT	TTGCGCGGAAATTGACTCAC	196	AAGATTTCACGCGGCTGTCT	GTTGCGCGGAAATTGACTCA	197	GAGCTGGAGGCCATGGTG	CTGGTTGGACAGCCGCTG	165	GGAGCTGGAGGCCATGGT	CTGGTTGGACAGCCGCTG	166	PTQ14317	x2,y1	248546	313380	64835	38-I-4	PTQ12090	y1,x1	248138	319347	71210	32-C-24
Cre01.g001685.v5.5	chromosome_1	+	286442	290513	283617	289949	286617	289949	AAAAAGGAAGAGGATTGACACCCGGTAGTATGTACCGCATGTGTGTGTTT	44	2017	ACCCCATCATTAGCGCGTCCCGTCATTAGTCATCCCGACTCACAAAACAT	50	2860	AATGGCTCACCAAAGACCGTGGGACACGACCGTAAACTTGTATGCTCTCT	50	2925	TACAGCCGAGTGCCGCACACCATCTGCCACATCAGGATGCCTGAGACAGG	60	2080	TCCCATCATGCGCATACGCACGCATCCGCACCCCCGCACGCACCTGTACT	64	2213	GCGACGACATGTCCATCCCCTCTGACAGCGGCAGCGATATGTCCATCTGT	58	AAGGACGACCCCAACTGGAT	AGTGGCGAAAAGGAAGTCGA	150	AGGACGACCCCAACTGGATT	CAGTGGCGAAAAGGAAGTCG	150	GGATCTGCCCCCTCCTCC	AGATGGACATATCGCTGCCG	215	GGATCTGCCCCCTCCTCC	GAGGGGATGGACATGTCGTC	189	PTQ14317	x2,y1	248546	313380	64835	38-I-4	PTQ12090	y1,x1	248138	319347	71210	32-C-24
Cre01.g001700.v5.5	chromosome_1	-	291006	305011	294004	306293	294004	303293	AGTAACTCCGGCGCCGCTTGGGCGGGCTTCGTTTTGTTGTTTTCTTTTCA	52	2827	ACTCGGTTATGCCAGCAGAGTGCTAGGCGGGGTGACAAGTCGGAGGCCAT	60	2340	TACCGGGGCACGCATCCGAACACGATGGTGTTGGCAGCAAGCAGGCATGC	62	2180	AAGCCCCCACACACAACCGCGCTACCAACGTTACCAGACCTCGCCTGGCA	62	2652	ACTTACTATAGCCGCCGCACCGCTCGGTACCGCCGCTACCCAGGCCCAGA	66	2517	CTGCAGTGGCTACTGCCGCTGCCAATGCTGGCGCCGGCAGCGGATCAGGG	70	TAGTAGATGCTTCGCGGCAC	AACCATTGAGCGACACGGAA	203	TAGTAGATGCTTCGCGGCAC	AAACCATTGAGCGACACGGA	204	CCACCCACAGCAACAACATC	CTACCCTGATCCGCTGCC	151	GCTTACAGGCCTACACCACA	CTACCCTGATCCGCTGCC	187	PTQ14317	x2,y1	248546	313380	64835	38-I-4	PTQ12090	y1,x1	248138	319347	71210	32-C-24
Cre01.g001750.v5.5	chromosome_1	-	306538	313443	307053	316316	307053	313316	ATATTTTATACAAGTTGTTCTCAATCAAGTTTATGTTGTAAATTAATTCT	20	2735	AACAGCTCGTTTGTAATGACTGAATAGATATTATCTGATAAAAAGAATTA	26	2001	AATATAATGTGACTGCATTTCAGGTTAAGATCTTTAAATATAGATAACCT	26	2567	AAATTTATTAGAATGCGTTGATTTAGCACTGTACTTTGCAACAGCAATTT	30	2057	ACAAACATCTTTAGCTCGAGCATTTTCAGTTGTTATAATACTGTCAACTT	32	2127	CGGCGGCAGATGACAAGGCCGCTAAGGCCAAGGGGGAACCCGTGGCGGTG	70	TGCTGACATTGAAGAACCAGGT	CACGCGCATAAGCTCAAGTG	157	TGCTGACATTGAAGAACCAGG	CACGCGCATAAGCTCAAGTG	157	GGCCTGACATGCCTACACTT	CCTTAGCGGCCTTGTCATCT	196	GGCCTGACATGCCTACACTT	GCGCTTGACGTTGTCTTTGA	153	PTQ12090	y1,x1	248138	319347	71210	32-C-24
Cre01.g001800.v5.5	chromosome_1	+	313542	324653	310706	324020	313706	324020	AATTTTTGCATGGTATCACTCACAGTATACCATATCATTTTTGCTATGCT	32	2160	AGTTGAGTTGCACTCAAGTGGGAAACAAGGCATAACTAACATTTCTGTGC	42	2446	TAGAGGAAACAGTGAAGCCAGATAAACAGGAGGAAAGTCCGTCATGTATG	44	2246	TAGGTTTTTTGCTGCAGGTGTCATGAGTTGTTTGACAGAGGCGACATTGA	44	2685	TTTTGAATCTGAATGCTACTCCTACCCTGTCTTGATCATCTGCTGTGCAG	44	2795	TGGTGCACCAGCTCATCGTGTGCGAGGAGAACATGCACATGGAGGGCGCG	62	CAAGTACATTCGCGGCAAGG	ACGATTTAACACAAGCGCGG	235	CAAGTACATTCGCGGCAAGG	TTTACCTTCGCCTCCTGCTC	159	GGCCTTGACAAACACGCATT	ATGTGCATGTTCTCCTCGCA	213	CACACGGCCTTGACAAACAC	ATGTGCATGTTCTCCTCGCA	218
Cre01.g001950.v5.5	chromosome_1	-	324656	329091	325768	331800	325768	328800	AGACACGAACACACACAGCAACAGCTCTTGTCACCGCAACACGCCCCTAT	54	2873	TTCCATCTTTCCCCTTCCCTCTTCCGCCCGCCCTCTTTCCTCCTCGACAA	58	2017	AGATGCGGGCATCACGCCGTACTCAGTAAGCCCACCCCATTCCCCCATTT	58	2299	ATGCAGACAACCTTGCCTACACCATCATGCGCGTGCCTCTGCCTCTGTGC	58	2933	TGGCCCCATCACTCAATACCGCACGTGCCAACACAGACTTCGTGACCCGC	60	2219	ACGGCCACCAAAAGCGGCAACACCAGCCGAACCCGCGGGCGCAGCTCACG	70	GCGACCCTTGTCAAGCTAGT	AAGGGTGGGGTCCAGGAAA	170	GCGACCCTTGTCAAGCTAGT	GAAGGGTGGGGTCCAGGAAA	171	GGTGTATGTGGGAGGCGG	GCCGTTGCTGTGTTCTTGTT	187	GGGTGTATGTGGGAGGCG	GCCGTTGCTGTGTTCTTGTT	188
Cre01.g001983.v5.5	chromosome_1	-	329307	333421	329775	334929	329775	331929	TAGTTATTCAAATCGTAAAAGAAATCAAGGCCCAGAACCTGCCCACAGAG	42	2549	TACTGCTGCTGTGACACACGTTTCGTGTCCCGTGTTCTTGACGCCGTACA	54	2295	ATGTGGTGGGGAGGGCAGGGGAGAACAGGGCAGGCATGAGGGGTGTGTGG	66	2002	TACGGTATGGCAGCCGGGGCAGCAGGCGCGGTTGTTTGCACCATCCCCAG	66	2401	TCCACCGCCCGCCTGGTGCTGGTGCAGGTGGTGTTCAGGTGGGAGCATGA	66	2636	GCTACAAGCACAAGAAGCACAAGGGGTTCAAGGGCTTTGGCTTCAAGTTC	50	GGGGGAGGGGGTTACATTCA	TGCCCTTTCCATCTTTCCCC	166	TGGGGGAGGGGGTTACATTC	TGCCCTTTCCATCTTTCCCC	167	TAGGTTCCGCCAAGGTTTCC	AAAGCCCTTGAACCCCTTGT	151	CCTAGGTTCCGCCAAGGTTT	AAAGCCCTTGAACCCCTTGT	153
Cre01.g002050.v5.5	chromosome_1	+	333572	340433	330693	339541	333693	339541	TGACAAGAGCTGTTGCTGTGTGTGTTCGTGTCTGTGCTGGAGGGCACAGA	54	2170	AGGCAAGGTTGTCTGCATGGGAACGGGCTGCAAGAGGCTCTCCTAGTTGA	56	2095	TTACTGAGTACGGCGTGATGCCCGCATCTGCCTTTGCCTGAACGACCTGG	58	2740	TAGCAGTAGCGGTAGCTGTGGGGGTGAGGGAGCTAGGGGGGATTACAGGA	60	2514	ACGAAGTCTGTGTTGGCACGTGCGGTATTGAGTGATGGGGCCAGGCGCCA	60	2834	CGGCGGCGGCACAGGAGGAGGTCGCAAAGGCGGCGGCGGCAGCTGCCAAG	76							CTCTCTGTCCACCTTCTCGC	CTTTGCGACCTCCTCCTGTG	181	CTACCTGCCCTCTCTGTCCA	CTTTGCGACCTCCTCCTGTG	190
Cre01.g002100.v5.5	chromosome_1	+	340482	344893	337564	344166	340564	344166	CTCTTGTTTTCACAATTCCCAACAGGAAACCCTCCACCATTCCCAGTAGA	46	2001	TAAGTTTACGAAGTGAAGGGGGAGGGGATTCTGCAGTCACCCCTCTAAAA	48	2135	TCCTCGATTGTCAGGTTTCTTACTGGGAACGGCAGTGGTGAAAGCGACTG	52	2416	AGCCGTCCATGCAAGACGGAGTGATCATGTGGCCCGGCCCAAAAACATAG	56	2067	ACACTCACACCCGCCCTGCCTGACACGGAACCCCCTTGCTGCCTTGCTTT	62	2474	GGGCTGCTGGGGGCAGCGGCGGGGCAGGCGGTGGCAGCAAGGCCGGCAGG	82	TAGAGGTAGAGCTGGAGCCG	TTACACATTTCCTCGCGGCT	153	TGCGTAGAGGTAGAGCTGGA	TTACACATTTCCTCGCGGCT	157	AGCAGTCTGGAGGGTGACA	CACACGACTCCATGTGCCC	193	AGCAGTCTGGAGGGTGACAG	CACACGACTCCATGTGCCC	193
Cre01.g002150.v5.5	chromosome_1	-	345026	347821	346408	350724	346408	347724	AAGTGATTTGACACTGAGACGTCTCACGTCTGAGACACATACTGCATGCA	46	2031	TTTCATTCATGCTCAGCTCAGCTACCAGTGCAGCCTCACACACTTGGTTA	48	2108	TGCGTGTGTACATGTGCGCGCGTATGTATGTGTGCATTCGAACAATCAGA	48	2573	TGCGTACGTCACCGTGCGTACGGCACCGTGATGGCACTGCGTACACACTA	60	2177	TTGGATGAGCGACAGGTGATTCGCAGCGGGAGACGGAAGTGGAGTCGGAG	60	2485	TGGTGCAAGGGGTTGGGGCCGCGGGTGGTGAGGCGGCCATGGAGTCGGGA	72	CGTGCCAAAACAGCAAGACA	GTTGCACCTTCTTGGCCTTG	191	CGTGCCAAAACAGCAAGACA	ACCTTCTTGGCCTTGCTGTT	186	CTGCTGACGCTGTCGCAG	CCAACCCCTTGCACCATCA	158	CTGCTGACGCTGTCGCAG	AACCCCTTGCACCATCACC	156
Cre01.g002200.v5.5	chromosome_1	+	347992	350436	345094	349755	348094	349755	TCAGATCAACGTACGGTATAAGTTCTGATTCAATGAAGCAGGTTATGCAA	38	2465	TGATACGGTATTTGGTCTAAGCGCTGTCTTTTGATTAGGCAGAACCACGA	44	2380	AACAAAGGAGTAGCGGATGAACGGCATGTTTTACTTGAGTGTGAAGCGTA	44	2523	TTCCCGTACAGACGTCCAGTGTTCATATAACAGCAGATAACAGCAAGGCA	46	2112	AGAGGTGTGCGAGTGTTCCATTCATTCAGTCGTGATCGTGTCAATGTGGT	48	2798	CCCGCCGCAGCTATGAGGACTGGGCCATCTCGGAGCTGGTGGTGCCGGAC	70	ATAATGCGGCTGGAGCGATT	GCAGAGGAAACGTCGGTTTG	188	ATAATGCGGCTGGAGCGATT	GTCATATCCGGCCTGCAGAG	202	GCTGACACACACACACACAC	GATGGCCCAGTCCTCATAGC	188	CTTCCTCCGTACTGGCTGAC	GATGGCCCAGTCCTCATAGC	202
Cre01.g002203.v5.5	chromosome_1	-	350581	355595	351063	358273	351063	355273	TAAAAGCACAAGGAAAACAACATGTCTGTGTGCTTTGCTAGAATGCAGAA	38	2857	TAACGATCTCTCGAAGTCACTCTACATTGTCAGCGGGTGCGGTGGCGTCA	54	2301	ATGGCTTGGAAGTCGGGTGGGTGGCTTGTAGTGTGTGGGCATTGTGATGT	54	2368	ATGGTCTTAATCTGTGCCACCCACCCCACAGTGGTACCTGGACCCCCTTG	58	2218	TCCCTGGGCTCGCGTTAGCACCCGCACTAGCTACTCACCCGCACTGTTTA	60	2720	GCGGCGGCGTGGCCTCGCCGTTCAGTCCCCTGCAGCAGTTGCGGCGCTTG	74	GGATGCTGCTTGGCCTTCAA	CTGCTGATGCTGCTGCCT	187	CGGTAATAGCGGCCGTAACG	CTGCTGATGCTGCTGCCT	160	CAGTCTGTGGCAGTGGCAG	CAACTGCTGCAGGGGACT	174	CAGCAGTCTGTGGCAGTGG	CAACTGCTGCAGGGGACT	177
Cre01.g002201.v5.5	chromosome_1	+	355696	360627	352733	360459	355733	360459	ATTGCGCTGCCGTCACCACAGCAGCTGCAAGCTGGGTTGTCTCAGCAGAA	58	2115	TACCCACACCGATACCAGCACCAGCACCAGCACCAGCACCAGCACCAGCA	62	2870	TCAGTGGCGACGACTCCACCTCCACTGACACCACCTCCCACAGCCATCAC	62	2943	AACACCAGCACCAGCACCAGCACCAGCACCAGCACCAGCACCAGCACCAG	64	2734	AGCCGCATTCGTCAAGAGCGTCCACAGAGGCACCGGCGCAGGCGCCAATG	66	2030	TCGGCGGAGGTGGCGGCGGGGCGGCGGCGGGTAGCATTGGATTCCTGCTG	74	ATGTCTGGAAGGCCGGTG	CTCGGGGTCTGCATTGCTT	158	ATGTCTGGAAGGCCGGTG	CTCGGGGTCTGCATTGCTTG	158	CTCGGCAGAGCTGGAGGG	AGGAATCCAATGCTACCCGC	156	GAGGGAGGTGATGCGGGG	AGGAATCCAATGCTACCCGC	242
Cre01.g002227.v5.5	chromosome_1	+	360916	364167	357992	363053	360992	363053	AAAAGCATGTACCTGTCACATCCAGGCTTCTACCCAGAGCACACAAAGAA	46	2558	TCCAGGTACCACTGTGGGGTGGGTGGCACAGATTAAGACCATGCGCGAGA	58	2008	GAGAGAAAGGCACCAGGGCAAACTCAGGCTGTTGGTCTCATGGCCGCGAA	58	2607	AAGAGGAGGAGGAGGCGGAGGAGGAGGAGCAGGAGCAGGAGAAGGATGAG	62	2082	ACGACCCCACCCCCTCTCCCCCAAAGTCCTGCACACCCTAAACGCATGCG	64	2497	TTTCACGGGGTTCTTTAATAAACCTGTGATGCTTTCAGGATGCGTGCAGA	44	AGCTCCCATGTGATTGCTCG	CAAGTCGACATGAGGCCTGG	151	AGCTCCCATGTGATTGCTCG	CCAAGTCGACATGAGGCCTG	152	TGCAGAATAGCAGCGGAACA	CAGACAACTACCAGGCCCAG	160	TGCAGAATAGCAGCGGAACA	GAACCCCGTGAAATTGCACC	200
Cre01.g002234.v5.5	chromosome_1	+	364216	367867	362806	366667	365806	366667	AAAGCATCACAGGTTTATTAAAGAACCCCGTGAAATTGCACCATGGACAA	40	2181	TCAAATGTTCCCTGTGTGCGTGTTGATAGAGCAACCACAGCACAATGTTC	46	2024	AAGAGAGCGGAGTTCCAAACAGCAATGCAGTGCAATAGACATACGTGTAG	46	2358	TAGGCATACGGTACTGATCTTCCCATCCTGCATCAAAGAAGATGTGCCCA	48	2948	ACTGTATACGGTACACAGCAACTTGTTGATCCAAGGCCACACGGCTGGTT	50	2502	CAAAGGGAGGCAAGGGCGAGGCGGCCATGCCGCACCTGGGTGCCGGGCAG	74	GGTGCGAGTTGCTGTTTGAG	ACAGGTCCAAGCTGATGTCG	168	GGTGCGAGTTGCTGTTTGAG	AAGCTGATGTCGGTCGTGAG	160	GGCCCCTTGGTGATTGCTTA	CCCTTGCCTCCCTTTGTCTT	154	ATATTGCTGGCCCCTTGGTG	CCCTTGCCTCCCTTTGTCTT	162
Cre01.g002250.v5.5	chromosome_1	+	367916	372098	365262	370806	368262	370806	ATACTACTAAATAAGAAAGTGCCGGAAAGTTGCATGCAGCCAATACGCAA	40	2107	AAACATGGTAACTTTAGTGAGACGATTAGGGGCGGGAAAACGAAGCAAAG	44	2281	ATCCAACACTACTTACTTGGCAATGGCGGAGAACACAGACTTTTGCCAGT	46	2906	AATCTTGGAATTTGCAAGCAGCATCGCGCATACTTGGTCGGATGTTCCCT	48	2519	TTGCCACTTGGAAAAAGCGCTGTCACTTACTCAAACAGCAACTCGCACCT	48	2587	TCCAGCGCAAGAAGAAGGAGAAGGCCGGAGCGGGCGCGCTGCTGCGGGTG	70	TAGGGCAGCGTCGGTTAGTA	TAGCTGAGCCGTGGTTTGTT	181	GAACCACAAAGTCCACAGCC	TAGCTGAGCCGTGGTTTGTT	213	GTAAATCCCCACCCCCAACC	CTCCTTCTTCTTGCGCTGGA	167	GTAAATCCCCACCCCCAACC	TCTCCTTCTTCTTGCGCTGG	168
Cre01.g002300.v5.5	chromosome_1	-	372676	375035	373200	377987	373200	374987	TTTTCGTTGGTTTAGTTGGCTTAGTTTGGGCTGGTATTTACAACCGCCCC	46	2421	AAGGACGTGGAGACAACAGAGGGGAGGCAGACGGTAAAGCGATTTGGGAG	56	2033	AAGGGGAAGCGGGAGGGGAAGCGGTTGTAGATACCAGCCCAATCTTAAGG	56	2156	TATGTTGAGGGGTGTGATGAGAGGGCGTGTGCGCGTGAGGGATTATGCAG	56	2712	TGCGGTAAGTTGGGCCGCAATTCTAGCGGGTGGGAGTCGGCGAGTCAGAT	60	2943	GCGGCAAGACCCGCGCCACCATCGCCATTGCCGACTGCGGCCAGCTGGCC	74	ATGCCGAACCCCATTGTCTT	TCAAAGGTGCTGCTCCGATT	246	ATGCCGAACCCCATTGTCTT	TTCAAAGGTGCTGCTCCGAT	247	AGTTAACCTTGTCAGGGGCG	CGTAGCCCTCCACCTTCTTG	165	AGTTAACCTTGTCAGGGGCG	GCCCTCCACCTTCTTGACAA	161
Cre01.g002350.v5.5	chromosome_1	+	375366	383307	372593	382710	375593	382710	TTTCAAAGTGTAACAAGTCATAATGGGAATACTACTTGCGACCAGTTAAT	34	2144	TAGTTGTTTTGTGTGTACACGTACGAAGCGCATTCGTGTTTGTTGATAGT	40	2255	TTGTGCTGTGATCAGGCACGTTAGAGTCTGCATGGAGCAATTTGGCATGT	48	2461	ATGCATGTTCGTCTTTCCATAGCGTGCGTTGTGGAATGCATGCGTGTCCT	50	2193	TTATGCATGATGCAATGCCGACCTGGGACCCCAGCTAGTTAACCTTGTCA	50	2821	GCAGCCTGGTCTACAACGCCATGTCCGCAACCACCACCGTGCTGGAGCTG	64	GAGAGCTGCTGCATCTGCTT	GGACGCAGAGACCAGGAAAT	153	GCTGACCCCAAGTCTAAACGA	TCGACTTTACCGCCATCCAC	182	GCCACAACTCCGCTTCTACT	ACATGGCGTTGTAGACCAGG	202	GCCACAACTCCGCTTCTACT	GGACATGGCGTTGTAGACCA	204
Cre01.g002400.v5.5	chromosome_1	-	384276	388645	384899	391157	384899	388157		0			0			0			0			0		CGGCGGCAGGAGGGGCAGGAGGGGCGGGGCAGCAGGGCGCGGTGAAGAAG	78	CTGGACGACATCACGGGTAG	CCTGTACAACGACTCGCCTT	169	TTCACAAGGGCTTCCTGGAC	GCGACTGTTTCCTTACGGGA	181	AAGCCCTCCCCTCAACCA	TCTCCATGTGCTCCTCCAGA	154	CATTCCACCCCTCCACCTTT	CTACTTCTTCACCGCGCCC	212
Cre01.g002451.v5.5	chromosome_1	-	437790	440875	437884	443628	437884	440628	AAACACCGGACATTGTGTGTATGTGTGTTAGGCAACGGAACTAACCGAGT	46	2927	ACTCATAGTACTCCGTCCTGTCCTGACCTTCACCAGCATCCCGTTTACAT	50	2531	TGAGCGTGTGTTGTGTCATGTGTGGAGCATGAGGAAGGCGCACGAGTGGT	56	2874	AGACCCCTCGTCTGGAGTAAGGCAAACTAGCAGTGCTGCGACCGTGGCTG	60	2013	TCTTAATGCCTACTGGGAAGGCACGGAGCAATCCCCTCCCCTCCCCTCAC	60	2380	TGCGGCTGGGGTAGCTGTGTGCGTGTGGGTGCGGGGCGCGAGCCCCAGTC	74	AAACTCGTAGCGGTACCACG	CCATCAGCTCCCAGTTCAGG	150	CGTGGAAAACTCGTAGCGGT	CCATCAGCTCCCAGTTCAGG	156	AACCCACACGCACACACA	CAACCCCTACAGCAACCCC	150	CAACCCACACGCACACACA	CAACCCCTACAGCAACCCC	151
Cre01.g002500.v5.5	chromosome_1	-	441094	444942	442100	447897	442100	444897	TGTCCTGCATTCGCGTGTCTGCTGTTGGTTTTGAATGGTCAAAACGAACA	46	2237	TCCGTCGCTCTTTTTGCACCAATCACACCATTACCGATCCAAAACCTTCA	46	2723	TTTGTAATTAGGGTTAGTGCCGGCGTAAGCGCACGGTGTGGAGAAGCCGT	54	2347	TACACACACATACGCCAACACGCCAACACGCCCAAACGCAGGAGGTGAGT	56	2134	ACCATATCACCACCTACCTCCACACCCACCACCTGCCTACACACCCACCA	58	2621	AGGCGCCCACCAAGCCCACCGGCATCGTCGCCGGCCTGCACCTGGACGTG	74	GGCCGACAACATCTCCGTAA	CAGGGTTGGCCAGCTTGAG	161	GGCCGACAACATCTCCGTAA	CAGGGTTGGCCAGCTTGA	161	TGACGTTCAGATGTCCTGCG	CTACACGTCCAGGTGCAGG	188	CACCTCCTGTTGCCCACTC	CTACACGTCCAGGTGCAGG	168
Cre01.g002550.v5.5	chromosome_1	+	445086	451638	442633	449617	445633	449617	ACTCGGTTAGTTCCGTTGCCTAACACACATACACACAATGTCCGGTGTTT	46	2021	ATGTAAACGGGATGCTGGTGAAGGTCAGGACAGGACGGAGTACTATGAGT	50	2417	CTCGTGCGCCTTCCTCATGCTCCACACATGACACAACACACGCTCACACA	56	2070	ATTGCTCCGTGCCTTCCCAGTAGGCATTAAGAGGGGGAGGCAGGGCAGCA	60	2550	ACGGTCGCAGCACTGCTAGTTTGCCTTACTCCAGACGAGGGGTCTGGCTG	60	2930	GCCTCATGATCCACACCGGGCCGCGGGGGTCGGGCGGCGACAAGCACCTA	72	TTTAAATGAGCCAGACGCGC	TCGACCGATGCAACTCACC	151	TTTAAATGAGCCAGACGCGC	GGTCGACCGATGCAACTCA	153	TGCAGGCTGTTGGAGAAGTC	CCCGGTGTGGATCATGAGG	156	TGCAGGCTGTTGGAGAAGTC	GGTGTGGATCATGAGGCCC	153
Cre01.g002600.v5.5	chromosome_1	+	452176	455677	449319	454947	452319	454947	ATTCATTTACTTGAGTGTGTAAGTGTGCGTCAGTCAGCGACAATGTCCAA	42	2450	ATATCACGGTTATGCATGTCGGTGGTGGATGGTATTTTGTATGACTTGGT	42	2653	TTGGCGTGCTTTTGTGCGTGTGTATTGGAATGCTGGGTGCTTGCAGTTGC	52	2003	TCGGCCTCAGTTCATTCGCAGATCATTTCATTTCAAACCACCCCTGCCGC	52	2310	TTGCTTGCATTCATTTCCGCCAGCCAGTCATGCAATCAGTAGGGCCCGTC	54	2553	CCGCCAGTGACGTGGAGCGGCAGTGGCTGCGCGCGATGGGGCTCATGGAG	72	ATGTCAAGTACCGCGGTTGC	CTCCGTGCCGTCGTTCAG	195	ATGTCAAGTACCGCGGTTGC	GTCGTTCAGCCGGCAGAG	186	CAGAAGCAGCAGCAGGGG	CTACTCCATGAGCCCCATCG	249	GCAGAAGCAGCAGCAGGG	CTACTCCATGAGCCCCATCG	250
Cre01.g002650.v5.5	chromosome_1	+	456376	459334	453730	458818	456730	458818	AGAGGGCACCGTGCAGGAAGGGCTGTGTCCAAGTCCACTGAAGCACTGAA	58	2123	AAAGAGCCGCTGGAGACAAGGGTTGTAGGGAGACGGGTGGGAAGATGTGG	58	2207	TCTCATCACCATCACCACCACCACCAGCAGTAGCAGCAGCAGCACCACCA	58	2744	TGGACAGCTGCGGGTGGCTGAAGCGGAAGATGTGCACTAGGCGAACCACG	62	2369	TGAATGCTACTGCCACTGGCGCCGCCACTGCTGCTGCTGCTGCTGCTACT	62	2583	GTGTGGAGGACGCGGAGGCGGCTGTGGCACGCGAGTGGCTGTCGCTGATC	70							GGCCTGGGCTGAGTTTGAG	CAGATCAGCGACAGCCACTC	204	GAGGCCTGGGCTGAGTTTG	CAGATCAGCGACAGCCACTC	206
Cre01.g002700.v5.5	chromosome_1	+	459396	468331	456516	468109	459516	468109	AACTAGATAGCGGGAGGCAGTTAGGCCACAGAGCTGGTCTTGTACTGCTG	54	2116	ATCCCCACCCAGACCCAACAGGCAAACACAACTGACAACTCCCAAGCGTA	54	2568	AATCCCTACGCATTCCGCCTTCACGCCTCCTCAAGTGGAATCATGTCCCA	54	2721	TTTGAGCGCTGTAAGCTGCTTGCTGGTGGGTGTGGTGCGTGGCTCTAGCT	58	2015	TGAACAAAAAGGCGTCCACGCTGCACATGGCGGCTGAGGCTGAGGCTGAG	60	2193	TGGGGCTGGGCCGGCAGCAGGCGGCGGCGGCGGACAGGGAGCGGGACCGG	84	GCTTCACGAACACGCTTCAG	AAGCTCAAGATGTGGACGGG	170	ACTCGCTGCCATACGTTGAT	AAGCTCAAGATGTGGACGGG	221	AACCGTATGACGACATGGGG	GTAGCCCACCACCACCAG	167	AACCGTATGACGACATGGGG	CTGTAGCCCACCACCACC	169
Cre01.g002750.v5.5	chromosome_1	+	468386	472847	465451	471882	468451	471882	ATTAGTATGAGTGAAGTGGGGGTGGGGTGTTTGTTAGGCGTGTGTTTGAT	46	2641	GCGATGGGGGTGTATTGAGGTAATTGTGCCAGCGATTGTGTGTGTTTGTA	48	2725	AAGAAACATGAGGGAAAAGAGGAGCCAGGGTGTGTGTGACGCAAAGACAC	50	2579	TCCAAGAAACATGAGGAAAATGAGGAGCCAGCGTGCGTGACACGAAGACA	50	2800	TTTACCCCGCACGAAAAATGCGGTGGGGGTGTATGGGGTAATCCAATGCC	54	2525	CGGCGCTGCTGCCCGCGGCCTGGCTCACCCGCCACAGCCGCAACACCATG	76	ATGGACGAAACGCCTCGC	CGCTGTCATTGCCTCCATTG	154	ATGGACGAAACGCCTCGC	GCTGTCATTGCCTCCATTGC	153	CGGCCATCATCATCACCACA	CTACATGGTGTTGCGGCTGT	176	ATCATCACCACATCACCCGC	CTACATGGTGTTGCGGCTGT	168
Cre01.g002787.v5.5	chromosome_1	+	473706	504317	470922	502740	473922	502740	AAAGATTGGCACAGAGAAGTGTAGCAAAGTAGACAGAGGGAGGGGGATAG	48	2061	TCCACAGACACCGTATGCACTCTCATTCTCCCCATACATGCACCCCTCTT	52	2268	TTCCCTCCCAACGTGCGCATGAATCACTCCGTTTTACATGGACGGCTACA	52	2630	AGGAGGGGTACTGGGCAGCAGGACAGGCAACACCTTTCTTACAACGTACT	54	2328	TCCATGACGTACCCCATGGTGTAGCCGCACACCTGGCCAGCCGTGTTGAA	60	2167	CACAAAGCGGTACCTTCCAACTTCCTCGTGTCGGCCGGCGGAAACCTGGG	62	CCTGTGTCAGCCCAATGTGA	TTGATCTGGTGAAGACGCCC	170	CCTGTGTCAGCCCAATGTGA	CAGAGTTTGCCATGTCAGCG	194	GATTCCGTGGCCCCGATC	CCGACACGAGGAAGTTGGAA	185	GATGCGCTTTGGGGTGGA	CCGACACGAGGAAGTTGGAA	150
Cre01.g002824.v5.5	chromosome_1	+	504486	507767	501532	506577	504532	506577	TCAATAGGAGCGAGCGAGAGAAGTAAGAATGACATTGCAATAACATGATG	40	2627	AGGTTAAAAGATACGAATGATGAGACCATGCATTCCGTGTAAACCACGCA	42	2890	TTCAAGAACTCACTGCCGGTGTTGGAGGCTCCAAACCAAAATGAAACGGA	48	2828	GAGGGTGGGAGCAGAGAAGTTCTGAAGTTACTACCAAAACGAGTGGGTCT	50	2676	AGCTTGCCTCTCGTTTGCTTGTTCGGCACTGTACATATGGGAGGTGAAGC	52	2444	GCCGCCTGCCGGCACGCCGAATTCGCTTTTGGAGTTTGTCCGCGGCCGCA	68	GGTGTGCGCTACAACTGGTA	CTAGGCTGAACACCGTGGAC	172	CTCAAGTGGGTGTGCGCTA	CTAGGCTGAACACCGTGGAC	180	GGGATGCTCAAGCCGCTG	CCGCGGACAAACTCCAAAAG	203	CTGCGGGATGCTCAAGCC	CCGCGGACAAACTCCAAAAG	207
Cre01.g002861.v5.5	chromosome_1	+	507816	527067	505047	525728	508047	525728	ATCTTGATAAGTTGTCATCATTTCTTGCCAAGTCACAACCGTGCAAGTAA	38	2642	TCCACAATTGTGCCTGCGTGCGTTGACATGGGGTTTGTTTTGTTGTGAGC	50	2695	TAAGCTTCACACCCTGCTGACTCACTGGTCTCGCATACGAAGGCGAACTG	54	2579	AACGGACGTTGTGCGTGTCAGCGAGGGCGTTGCCAAAAACACACGGCTGT	58	2011	AGTAGTTGCAGCAGTGCCCCCAGCAGACAACTCACCATCCAGCGGCAGAT	58	2878	GTCGCAACGTTGCTACGGCTTCGGCTGTTACGGCCTCTGTGGTAGTGCAG	60	GTCTTGCTTCTGCCCCATCT	GTGGGAATTATGCGCTGCTG	180	AGTCTTGCTTCTGCCCCATC	GTGGGAATTATGCGCTGCTG	181	GATGCAGGTGTCGCAAGC	TACCACAGAGGCCGTAACAG	201	GATGCAGGTGTCGCAAGC	CTACCACAGAGGCCGTAACA	202
Cre01.g002900.v5.5	chromosome_1	-	527090	528815	528053	531747	528053	528747	ATTCTTATCGCTTTCAATCCGGCACACGATTCCGTGCAGCGTTGGCTGTT	50	2697	ATCAACAGGGAACACCTGCGTTCACACACAGGCGCACATAAGTGCATATC	50	2915	AATATATCGGCATTGAGCATCACCATCGCTACCAGGCGGCAGCAATCTCG	52	2819	TTGTCAGTACAGGCGCAGGTGACACATTCCATGGCCAGTTCCGAGCCGAA	56	2768	TGTGCTTAGTACTACGACGCACACGCGGCTCCAAGGACTCACGGGTGGTG	60	2648	TTCGTTGTGCAACGCAGGTGCCTCCTCGTGTCGCCGACAACACTGGCAAC	60	TCTATTGCATGTCCGAGGGC	GGCCTGAGAAAGCTCCACAT	202	GGAAAACGGTAAGCGAGTGC	GGCCTGAGAAAGCTCCACAT	152	GCAGGCAAAATGAAGTCGCT	GGTTCAAAGGAATGGCAGCG	159	TCGCAGGCAAAATGAAGTCG	GGTTCAAAGGAATGGCAGCG	161	PTQ10493	y1,x1	508798	560187	51390	28-I-8	PTQ9885	y3,x1	508801	606649	97849	26-J-23
Cre01.g002950.v5.5	chromosome_1	-	528880	533195	529559	535983	529559	532983	TTCTCTTAGCAGGAGTGCGTTGAGGCTGTCCGGCTTCTCATGTGTAGCTT	52	2650	TGACACGTACAGGCTGCTGCCACTCATGCTGTCCGGCGCAAACTTGAACA	56	2407	TGGAGGCCATCGGACAGACCAATGCTGTCGTCAACTTCGCAGGTAGGTAG	56	2469	TGTTTGTGGAACAGGTATGTGTGTGCTGGGGCAGGTGTGGAGCCGGCTAG	58	2719	TGGCTGCCTCGCGCTTCATCCCTCCCCAAACCTGCGCGTTGCCGCTTTTA	62	2003	TCGCCGAGTGCCTGGACCTGCTGGCCAAGCTGCACCGCCTGCAGGCGCAG	72	ATTCACTGCTGCGGAGTTCA	GCAGGGTCAACTTCGCAGTA	169	GGAGTTCAGTCCCGGACTTG	GCAGGGTCAACTTCGCAGTA	157	CCACTCCAACCACACCTACC	GTCCAGCTCCAGCACACTG	173	ACACCTACCACACCCTACCA	GTCCAGCTCCAGCACACTG	162	PTQ10493	y1,x1	508798	560187	51390	28-I-8	PTQ14830	y1,x1	528184	582181	53998	39-L-11
Cre01.g003000.v5.5	chromosome_1	+	533296	537931	530547	537836	533547	537836	ATATGCACTTATGTGCGCCTGTGTGTGAACGCAGGTGTTCCCTGTTGATG	50	2237	AACAGCCAACGCTGCACGGAATCGTGTGCCGGATTGAAAGCGATAAGAAT	50	2456	ATGGTGATGCTCAATGCCGATATATTGCCTGGACGCATGCCGACGCGTAA	52	2310	ACTGGCCATGGAATGTGTCACCTGCGCCTGTACTGACAAGCGAGATTGCT	54	2374	CACCACCCGTGAGTCCTTGGAGCCGCGTGTGCGTCGTAGTACTAAGCACA	60	2505	CAGGGGTGATGACCAGCTCGGCGCCGCCAGGGTCTGGCGCGCCGGCATCA	74	GATTCCGCATCATCGCACAC	CATGCAGAGGAGGCGGAAC	159	GATTCCGCATCATCGCACAC	ATGCAGAGGAGGCGGAACT	158	GGTGCTACAGCTGGGCAA	GAGCTGGTCATCACCCCTG	216	GGTGCTACAGCTGGGCAA	GTCATCACCCCTGTGCCTG	210	PTQ10493	y1,x1	508798	560187	51390	28-I-8	PTQ14830	y1,x1	528184	582181	53998	39-L-11
Cre01.g003050.v5.5	chromosome_1	-	538051	548685	538466	551372	538466	548372	AGTGATATACTAGGATTGCTTTAGTGCCGGTCGGGATCCTTACTTGATAA	42	2187	TCGTACCTCCCTCCGCTCATCTCTATCTATCTCGCACACACATATCACCA	50	2933	AAGTACTTGGCTTGCTGCTTGAACCCTCCTAGATGCCAGGCCCCACTAAA	52	2738	ATGTGGGTATGAGCAGGGATTCCAACCACAACAGGGAGAGAGGGGCATGT	54	2545	AGTAGTAGTGTGCCTAGCCAAGCCCTTGTCGCCACGCACCCTCACCTACT	58	2458	CGGCGGAGGGGCAGGGGCAGGGGCAGGGGCAACAAGGGGCAGGCGGGGAG	80	TCAAATCCGTGCCGTCTGAA	CACTAGCGGCGACCTCCC	169	ATCCGTGCCGTCTGAATACC	CACTAGCGGCGACCTCCC	165							PTQ10493	y1,x1	508798	560187	51390	28-I-8	PTQ14830	y1,x1	528184	582181	53998	39-L-11
Cre01.g003100.v5.5	chromosome_1	+	548796	553667	546007	553327	549007	553327	ATACTACTGTTCCTACCTACGCCTTCACTGCTTAAAGAATCATGAATGTA	38	2445	TGCCGTACGCAGGACCAAATGGTGGATGAGCTGTCTCAGCGCATCTACAG	56	2880	TGTAGCACAGGGCACCACTGCCCAGGTCGCGTCATATGCCTACACCCGTA	60	2538	AGGGATGCGCGCTTTCCGGTGCTTGGCTTGCAAACCTGCGCATGGCGTGT	62	2029	AAGCTGGTGACGGTGGGTCTTGCGTCTTGGTCCGAGCGTGCAGGCTCTTG	62	2613	GCATGCGTGCTGCCACTGCGTCCGCGCCACGGGCGAGGTCGTCCGAGGTA	72	AGCATCTAGGCAGCACAAGC	CTACTGAAGTCACCCGGTGG	177	CAGCATCTAGGCAGCACAAG	CTACTGAAGTCACCCGGTGG	178	CAGCAGGGCTCTTCCACATC	CCTTAGTTACCCAACGGCCC	154	TCTTCCACATCGCAACCAGG	TATACCTCGGACGACCTCGC	236	PTQ10493	y1,x1	508798	560187	51390	28-I-8	PTQ14830	y1,x1	528184	582181	53998	39-L-11
Cre01.g003150.v5.5	chromosome_1	-	553686	559455	554439	562222	554439	559222	TAGTTCCATATTTGCCGCAATCCCTCCCAACAACAACATTACTGTTGCCG	46	2412	TAGCGCACTCTGGTTTTCCTTCTTTCCATGACCTCCCAACCAAAACCCTA	48	2345	TTTCCCATGTTGTGTTCCTCACCTTGCCCTCGGCACCACGCAACATGTCA	54	2009	CATATGGATGGGAGAGTTAACCTGCGCCTTCGTGCGTGCCGTAGTGCCGT	58	2461	ATGCACGTGTCCAACTTCATCATGCCCGTCTTCGGCCACGTGGTCCGGCT	60	2285	GCCACGAGCCAGACAAGAGCCACCGGCTGGCGCTGGGGGACGGCGACCTA	72	GTAGCAGTGCAGGTAAGGGG	GCCGTGAAGAAAGGTTGCAG	151	CATCGTGGTTGCTCTGCTTG	GCCGTGAAGAAAGGTTGCAG	189	GCGACAAATGCACACACAGT	GGTGGCTCTTGTCTGGCTC	192	CCTGTCTAGCCTACGCAACC	GGTGGCTCTTGTCTGGCTC	214	PTQ13482	y1,x1	548565	566319	17755	36-C-11	PTQ14830	y1,x1	528184	582181	53998	39-L-11
Cre01.g003200.v5.5	chromosome_1	+	559606	563426	556683	562542	559683	562542	AATTCATGACTGTTACTCCCCTACCGCACAATCTCTGCACTCGCTCACAG	50	2299	AATCTTGCTTCTTTCCTTGTTTTCACCCGCTGCCCGTCTCCGCTTGCTAC	52	2355	TCCACCTGAACTCACCGTGCCTACCGCACCTACCTGCTTGCCGACACGCA	62	2762	TCCGCGGTGGAGATGGAGCTGATGGAGCGGCAGGCCATGATCCCCAAGAC	64	2089	AGACAGGGCGCTAGGGAGAGCACAAAGGGCTGATTTGCGGCGTGCCACCG	64	2441	TGCAGGCGGCCGGCAGCGCGGCCGGGCAGACGGCGGCTGGGCCCACGCTG	84	CGTGGTGAAGTTCCTAGGCA	CTTGGCATTGTACAGCGCTC	180	CGTGGTGAAGTTCCTAGGCA	GCATTGTACAGCGCTCATCC	176	CTGCTGGACGACGTCTACC	TTACAGCGTGGGCCCAGC	168	CCTGCTGGACGACGTCTAC	TTACAGCGTGGGCCCAGC	169	PTQ13482	y1,x1	548565	566319	17755	36-C-11	PTQ14830	y1,x1	528184	582181	53998	39-L-11
Cre01.g003250.v5.5	chromosome_1	+	563646	566147	560677	565369	563677	565369	ATGTAAGGCATGTAGTAGACATGGTATAGGAGTCTGAAGTCAAGGCTCTG	44	2340	TTTGCCATGCACTTGCCTACCTGCTAGTGTCTCCTGGAAGCGGATATTGG	52	2249	TAACACCGTCACCATAACTACCCCGCACGTCAACTCGCAAGGCACGCAAG	56	2392	TTCACCACAAACGCTCGATCCCCCACGCCGCATTGTTCGCACCTGGGATG	60	2595	ATCTGAACCGCCGGGGACGCCACCCTGACAAGCCGTCCCAGATTCAAAGA	60	2693	CGACCAAGCTGCAGCGGCCGCCATGGCCGCCGGCGGCGGCGGGGCCGGGC	86	CTTGACAACACGTCCATGGC	CCGTCCGTGGTGATGTAGTT	237	CCCCTTGACAACACGTCCAT	CCGTCCGTGGTGATGTAGTT	240	TTGACGACCTGGGTGAGGA	CCATCAGCTTCAGCAGGAGG	184	TTGACGACCTGGGTGAGGA	CCCATCAGCTTCAGCAGGAG	185	PTQ13482	y1,x1	548565	566319	17755	36-C-11	PTQ14830	y1,x1	528184	582181	53998	39-L-11
Cre01.g003300.v5.5	chromosome_1	+	566226	571627	563838	571043	566838	571043	TCGTTCCAGGCCTGACATGTGCCGCCAGTGGCCCATACTCATATGGAATC	56	2531	ATGATCTGCGTGGCCTTCATCTCCTCCAGGGTGCACAGCTCCTCCGCATC	60	2158	AACAACTCCTCATCCAGCTGCTTGTCGTGCGGCTCGAGCAGGAAGCGCTG	60	2317	ATGTAGTTAGCGAAGGGGGCGTTGCGGGAGGTCACACCCCCGAGCTGGAA	62	2023	AGGGCCCTGGCTGGTACAGCGGAGACCGTGCTGCCATGAACCAATTCCCT	62	2229	AGGTGCAGCAGTTCAGCGCTGTCACCGGCGACGCCGAGCCGATTGCTGCC	68	ACTCGTTGGCTCAGAAGGAC	CCCATACCTTGATAGGGCGC	163	TCAGAAGGACTTGCATGCGA	CCCATACCTTGATAGGGCGC	153	GAACGAATCGGTTGGCACG	GCAATGATGTCGCCGTTCTC	180	GAACGAATCGGTTGGCACG	AATGATGTCGCCGTTCTCGT	178	PTQ14830	y1,x1	528184	582181	53998	39-L-11	PTQ9885	y3,x1	508801	606649	97849	26-J-23
Cre01.g003376.v5.5	chromosome_1	-	571710	577935	572330	580646	572330	577646	AGGACAAACGGCGCGTAACTGCCTCTTTGCTAGCAGGTGGATTAGCAAGA	52	2570	TAGGAGTGCAGTTTGGGGTAGTCTGCGGTCTGTGGTCAAAGTCGTCGGGT	56	2664	ATCGGCCCAACAGCAACAACACCCACACATGCAGGCAGGTGGCGCTGCGA	62	2219	ACACAGCGCCAGCGCAAACAACATCAGCACCAGCAGCCGCACCTCGGCGT	64	2045	AATGAAGCGCTGGGTTAGCCGTAGCCCGCCGCGCCGGCAGGGAAGCAAGA	66	2393	AGAAGGGCGCGGGCGGCGCGGGCGGCGCGGACGGCGACGACGGCGACGAG	84	GTCGGTCCGGTTCATTGAGT	TATGCCCCTTCCCAACACAC	209	GGTGGTCGGGAAGTGGTATG	TATGCCCCTTCCCAACACAC	160	GTCGCTGTTTTTCCCTGCAC	CTCCTTGAAGCGCTTGAAGC	168	GTCGCTGTTTTTCCCTGCAC	GCTCCTTGAAGCGCTTGAAG	169	PTQ11965	y1,x1	567419	582181	14763	32-I-15	PTQ11957	y1,x1	567417	582181	14765	32-I-13
Cre01.g003450.v5.5	chromosome_1	+	578086	583100	575312	582490	578312	582490	ATACCGTAACTACATACCATAGGGCTACATGTCAGGTGTCTCTAGGTATC	44	2020	ACTTCAAGCTGATCCAAGACGCGTACGACACTCTGTCGGACAAGGACAAG	52	2901	ACGTGTGCAAGTTCTACGACTTCTGGTGGGTTGGCTAGGAGCGGACAGGA	56	2506	TCTGTGTCACCGCTCAGGTACACGTTCAAGTCGTGGCGTGAGTTCCCGCA	58	2238	ACGCAAATGGCCCAGGACCCGGCCGTTGTTTGTGACGCATGTGCTTGCCT	60	2295	ACCCGGGCCGCCGCGACAGCATCGCGCGCGTGGTGGAGTCGCTGCTGTCA	74	GGCCACAGCAGGAGTAGAAG	GTGAGGTGAAGAGAGGCTGG	226	GGCCACAGCAGGAGTAGAAG	GGTGAGGTGAAGAGAGGCTG	227	ATTGTGTACGGCAGTCGCAT	TATGACAGCAGCGACTCCAC	249	CATTGCAAGCTCGTCATCGC	TATGACAGCAGCGACTCCAC	232	PTQ7526	y1,x1	567424	650243	82820	20-L-9	PTQ9885	y3,x1	508801	606649	97849	26-J-23
Cre01.g003463.v5.5	chromosome_1	+	583696	595687	580817	595103	583817	595103	AGTAGCAGCTAGCCGCTGCTGCTGCTGCTGCTGCTGCGGACGAGCGCTCG	68	2463	ATCCGCGTCCGTCTTGGCCGCCCGCGTCAACACCTGCCGCGCGAACTGCA	70	2717	AAGGCGGCCGATGCTTGCTGCTCCTCCTCCGCGGCGGCCGCGAAAGCTGC	72	2773	AACGCAGTCGCCAGCAGGCCTCGCAGCAGCCAGGGGGGCAGGCTGTCTGG	72	2857	TGTAGGCCCGTTGCCGCCTGCCGCAGCGCCAGCCTCAGCACCCGTGCCTC	74	2243	CGCAGGCGGCGGCGGCGGGAGGGCTGGGTGGCGCCGCGGTGGCGGCGTGC	88	GGAGGTTGAGGATGTGGTGG	CGTTCGCAAGTCCTGAAACC	167	GGAGGTTGAGGATGTGGTGG	GCGTTCGCAAGTCCTGAAAC	168							PTQ7526	y1,x1	567424	650243	82820	20-L-9	PTQ9885	y3,x1	508801	606649	97849	26-J-23
Cre01.g003475.v5.5	chromosome_1	-	595705	601865	596339	604801	596339	601801	TCTTCAGTGCATCCTGTACCGCTTTTCCAAACATCCCTGCAATCCACCAC	50	2371	CGTCACACAACAACCCCAGCCTTCACTCCAAGCTCCAACTTTCGATCCTT	52	2001	TCGGTCTGTGCCTCTTCCCGTATCACACAAACCGTTCGCGTGAATGGCTA	54	2511	TCAGGCATACCGCAAGCGCAATGCGGAGCGGCAAACAGCAACGCATTCAG	58	2130	AGAGGCGCCTCCTTCAGCCTATTCTCCGCGCACCAACCCTTCAATCCTGA	58	2622	CCGGCAATGCGCCTGCGCCCAAGCCCGGCGGCGCGCGCCGCCGCCTGGTG	84	CATTTGTTGTCGTGGCAGCA	AGAGGAAACTGCACGTAGGC	230	CGCGCATCAACGAACATGAA	AGAGGAAACTGCACGTAGGC	181	TCTCCCTCTCCCTCTCCCTC	CCGGACGAAGGCGCATTG	164	TCCCTCTCCCTCTCCCTCTC	CCGGACGAAGGCGCATTG	168	PTQ7526	y1,x1	567424	650243	82820	20-L-9	PTQ9885	y3,x1	508801	606649	97849	26-J-23
Cre01.g003487.v5.5	chromosome_1	-	602371	606855	602967	609619	602967	606619	TACAACTTAATCACTTCTTAAGCCATAAATGTCACCAACACATGCCCTCC	40	2824	AACTACGGTGCGTTGAGCATTGTGAGCAAGGCGGCATCTGCTGACCCTCT	56	2902	AGGTGTACGAGAAGCTGCGTGACGACTTCAACACCAGCCGCGGCCGCACC	64	2771		0			0		TGCGCGCTGCCAAGGAGCTGGAGGCGCGGCTGTGGAGCATGGGCGACATG	70	TCTACCCTTCGAGCTGACGA	CCGCGTCATGATCCACAATG	178	TCTACCCTTCGAGCTGACGA	GCGTCATGATCCACAATGCG	176	GCATACCCCTGTTCTCCTGG	CAGCGCGCATGTTCTGATAC	180	GGCATACCCCTGTTCTCCTG	CAGCGCGCATGTTCTGATAC	181	PTQ7526	y1,x1	567424	650243	82820	20-L-9
Cre01.g003500.v5.5	chromosome_1	+	606956	626077	604105	625562	607105	625562	TATGTTATAGAGGGGTTAAGGGGCTAGGATGGAAGGATCGAAAGTTGGAG	46	2680	AAAGCGGTACAGGATGCACTGAAGACTGCGGACGAAGTCGTTACCACATT	50	2253	TTACATTCATGCTTAGTGAAGGAAGTGGTGGACGGTAGACCACCTGCGTG	50	2760	TAGCCATTCACGCGAACGGTTTGTGTGATACGGGAAGAGGCACAGACCGA	54	2138	TTGGTGCGCGGAGAATAGGCTGAAGGAGGCGCCTCTGTGGCATAGTGATG	58	2013	TGCGGGACGAGGAGTCGGCGGCGGCCGACTATGTGGTGGTGGCGGGGGGC	76	GTCTCAGTGGACGAGTTGGG	GCCGCGAATTGGTTGTTCAT	182	GGTCTCAGTGGACGAGTTGG	GCCGCGAATTGGTTGTTCAT	183	GGGTGTCGTGGCAGTGTG	CACCACCACATAGTCGGCC	168	GGGTGTCGTGGCAGTGTG	CCACCACCACATAGTCGGC	169	PTQ7526	y1,x1	567424	650243	82820	20-L-9
Cre01.g003508.v5.5	chromosome_1	+	626436	628693	623643	628602	626643	628602	AAGTAGGACAAAGGAGAAGGGGTCGACACATCCTAGTGCTTGCAAGAACT	48	2258	AGGAGAGGGCACTAGGTTGCAAAGATGGTACAGGAAAGGGTAGCGAAATG	50	2467	TCAGGCGTTAGTAGTTGGGGAAGTGGTAGACGGTAGACGATCTTGGGGCA	54	2529	GCACAACGACGGCGTGACATGTTGGGAGCTTCTCCCGGGTGTGTGTTGAA	58	2307	AGCCTGGCAGTCATGGAAACACCCCTTTGGGGGCAAGCACGGGCACAAGG	62	2356	TGCCCCCACCCCTCATGGCTGCCCCCCCCTCCTCAGGTGCTGGAGGAGTG	72	CAGCAAGGGTAAGCGCAAAG	CCCATGCTGGTCTTGGAGTT	174	CAGCAAGGGTAAGCGCAAAG	CTCCCATGCTGGTCTTGGAG	176	GTTGTCCGTTGTCTAGGGGG	CACACTCCTCCAGCACCTG	229	GGTTGTCCGTTGTCTAGGGG	CACACTCCTCCAGCACCTG	230	PTQ7526	y1,x1	567424	650243	82820	20-L-9
Cre01.g003516.v5.5	chromosome_1	+	644746	653360	641775	651451	644775	651451		0			0			0			0			0		TCCGCCGCGTGCAGGCCAAGCTCAAACACGACGCCATGAAGAAGTGGAGC	62	GAGACAGCGACGACGAAGAC	CCCAACCAGCTCACCTTGAG	178	GAGACAGCGACGACGAAGAC	CTCCCAACCAGCTCACCTTG	180	CGGGATTGCCTACCGTCTAC	ACTTCTTCATGGCGTCGTGT	222	TCATGTAACCCCCATCCCCT	ACTTCTTCATGGCGTCGTGT	187
Cre01.g003524.v5.5	chromosome_1	-	653607	662145	655412	664634	655412	661634	TCGGAGCTGCACTTCTACCGCAACACGCGCATCCTGCACCCCTGGGAGAT	62	2843	TCCCACGGCGGTTACCCCCACGGCAGTTACCCACACGGCAGTTACGCCAA	64	2945	AGGACTGGGGGTGGTGGGAAGCAGTGCCGGAGGAGGAGGAGGAGGCGTGA	68	2745	ACGGAGGAGGGGTTCTACGTGTCGGCGGCGCGCGGCAGTCTCAGCGGCAT	70	2507	TGGGTGGTCACGGGCGCACACCGGCGTGCCAACTATATGGCGGGCGCCAG	70	2621	CCAGCCTGGGCGCGCACGGCTACGACAACGCCGACGGCGACGGCTACGAG	74	CTATGACGCCGACCACGAG	CGGCTCTTGTCGAAGAAGGA	156	CTATGACGCCGACCACGAG	GAGCGGCTCTTGTCGAAGAA	159	CCTCGAGGCCAAACACCG	CTCATCGCCCATGCTCACC	185	CCTCGAGGCCAAACACCG	AGCTCATCGCCCATGCTC	187
Cre01.g003532.v5.5	chromosome_1	+	662246	677613	659420	676779	662420	676779	TAGCTTCTAGACTAGATTGGTGTTCCACGTAACTCCGTTTCCCTAACTAC	44	2229	AAGAAGAAGCTGCTGAGTCAGCTGGACGCGGAGGACATCAAGAAGGAGAT	52	2451	AAGGGAAGTGTACGCAACATCACACACGCGTCTTCCCCACCTCACCCCAC	58	2594	TCATGGACCTGTGCCAGGGCGACCTGTACGAGCTGTTGAGGGAGGTGAGA	60	2048	TACTGCATCCGTCATCTGCGCCACGGCCAGAAGTACGCGTGCAAGACGCT	60	2505	GGGAGGGGGGCGGGGAGGGCGGCAGCGGCCGCGGGGGTGACGGGGACGAG	86	GACAGCGATGGCAGGTATGA	AATTGTCCGTGACCTGCGTA	167	GACAGCGATGGCAGGTATGA	TAATTGTCCGTGACCTGCGT	168	CTGGATGGGCTGATGGTGG	CCCCTCCCCATCCTCCTC	150	CGCTGGATGGGCTGATGG	CCTCCCCATCCTCCTCCTC	150
Cre01.g003541.v5.5	chromosome_1	+	677836	680597	675277	678794	678277	678794	ATACTTATGATTTCATCATCCCGTTCTTCACATGAACGGCTACCCCTCCC	46	2542	AGGTCATGTGCACCAGCTTCTCCATCTTGGTCTTCTCCTCCTGTGTGTGC	54	2759	ACAAAGCAGCAGCGCGAAGCACCCATGCAAGCACCACATCCATCCACTCA	56	2001	TTTCATCCCCATCAACGGCTCAATCCCCGAGCAGCACGACGCACGACAAA	56	2059	TGCATCCTGTACCGCTTCTCCAACCATCTTTGCAACCCCGCAGCTAGCCA	56	2485	ACCGGTACTCCCGTCTGCCCGCTGGTGGCGGAAATGGGTACCACACGGCT	66	GGTGCCCTTCCGGTATAGTG	CGGATTCAGCGTACCTGTCA	180	GGTGCCCTTCCGGTATAGTG	GTACCCGGATTCAGCGTACC	185	GCGGCCAAGAAGTTTCGATC	AAGCCGTGTGGTACCCATTT	181	GCGGCCAAGAAGTTTCGATC	AGCCGTGTGGTACCCATTTC	180
Cre01.g003550.v5.5	chromosome_1	-	680630	687445	681365	690161	681365	687161	ATGAGTGGCTAAATATCTGATGGTTTACCTCTATCAGCTAACTCGTTCTA	38	2750	ATCTTCTTTGACCAGCGTTTTCTCACAGCAAACGCCCTCAAAAATAAATG	40	2930	AAGACCCCAAAAACACGCCAGGAGGCACACTTTGGAACAGCATGTGTAGA	50	2799	TTGGGCATCAGGGCGCATAAAGTCAGTTACACTTGGTCGCAGCCTTGAAA	50	2867	AATCTTTGCCGACCATCATGATCTCACACCGTGGAGCCTTCGCGACCTAG	54	2480	GTGCCAAGGACCTGGTCTCGGCGGTCAACCGCACCTTTGGTGGCCGCAAG	66	TTCGTTCGTCTAGGCTGCAG	ACAACCTCCTGTGACACAGC	187	CTTCGTTCGTCTAGGCTGCA	ACAACCTCCTGTGACACAGC	188	CTCCAAGCCCACCAGCCAG	GAGACCAGGTCCTTGGCAC	198	TCCAAGCCCACCAGCCAG	GAGACCAGGTCCTTGGCAC	197
Cre01.g003600.v5.5	chromosome_1	+	688996	690516	686722	690036	689722	690036	ACAGTGTTATAGAATCTCAACGCACAAAGCAGTCACAAATGGCTAGAGCA	42	2585	ATAACACCCCAATCCATTGCTCACAACTTTGAGCCATTCTGTCACTGTCT	44	2481	ATACCCTTAACATCAAAGGGCATCACATCTGAGGCCATAGTGACACGTTT	44	2716	TGAAGCTTACATGCAAGCAAAAGTGTTGTGATTGGCGAGGTCGCCCGACA	50	2530	TTTTGAACGCCCTGATGACTGCGCATGCGCCTATTTGCGTGCAAGCTGTT	52	2046	ATGCAGTCTGGCGAAGGCAGTCCAGCGAAGGCTGGCTGGCGCAGGCCGAC	68	CTGAGCGGCTCTTTCGGTAA	TCTCCACTGTGTAGATGCGC	188	TGAGCGGCTCTTTCGGTAAC	TCTCCACTGTGTAGATGCGC	187	TGGCGACTCTTGCTGTGG	CCAAGCAGGTCTCTCCACTG	158	CGACTCTTGCTGTGGGCTG	CCAAGCAGGTCTCTCCACTG	155	PTQ8473	x1,y1	686302	701908	15607	23-A-7
Cre01.g003650.v5.5	chromosome_1	-	694650	700899	695841	703809	695841	700809	ATGTACGATTTGTACGGAGCCGTACAGCTGGAGCGGCAGTTGGCGGGCAT	58	2029	TGTTGCTTCACCTGTTGCTGCTGGTGATGCCGTTGCTGGTCCTGATGCCG	58	2552	AGCAGTGGGGAGGACGATGAGGCGCCGCTGACGTTTGCGCGGAGCGTCAA	66	2803	TCTTCTCAGCTACCGAGGGGGAGGGCGAGGGCGAGGGCGAGGACACGCAA	68	2358	TCCAAGCCCGAGGGTTGGACGTCGCTAAGCTGGCACGTGTGCCCCGGCGG	70	2178	GGCCCCCGACTAAGGAGGAGTTCCTCGCGGGCTTCCGGCCCTGGGAGGAA	70	TATTAGCCCTTGCCCCAACC	CATCCGGGAACAGTCACACA	170	GGGCTATCTACGCAGCGAAT	GTGAACCAGGGGCATACCAT	171	ATGAAGGAGGGGGCTTTGAC	AACTCCTCCTTAGTCGGGGG	163	TGGTGAAGGGTCCGTTATCG	AACTCCTCCTTAGTCGGGGG	198	PTQ5206	y1,x1	688932	747339	58408	14-L-5
Cre01.g003700.v5.5	chromosome_1	+	701556	709087	699028	708426	702028	708426	AATGGCTTTTGACCTTGACCTTGTAGCGCACTTTCTTTTTTATTTACTCC	38	2818	TCAAACTTCGTGCATTGCATGCAAAACGGCTAGATGCTTATTAACGACTT	40	2526	AATTCCCAAAGTTCCTAAAGTTCGCCGGTGATTTGACCTGGCTTGTTCTT	44	2713	ATATATGTGCACATGCTCATTCAAGCTGCCGTCTCATTGGGATCCGTTCA	46	2274	TATTGATGAGCAACTCCGGCGCCGTCATCGGACGGGCTTTCGTTTCATTT	52	2068	GAGGGGGAGGTGGTGCCGCGGATGTTGGACCTCAGCCTGTTGGACGACTG	66	CAGCTCTCCCGAAGCAGAG	CTGTTGTGTGCCACTCGGT	177	CAGCTCTCCCGAAGCAGAG	CTGTTGTGTGCCACTCGGTG	177							PTQ5206	y1,x1	688932	747339	58408	14-L-5
Cre01.g003751.v5.5	chromosome_1	+	709819	725710	706981	724097	709981	724097	TTGTGATTTTTAACACATTCATACACACAGAGGATGCGCTTTAACACAGA	36	2949	AATTGCGTGTTGTAGAGCACAAGGACAATAGACACGCATTGATAGCATGT	42	2035	TTACATTCATGACTAATTAGGGGGGAAGGGGAGGGGGTGATAGGGGAAAG	50	2098	TCTTAGGGTTACGGGTGTGAATGCGAATGCCAATGCATTGCACCTCCCTA	50	2792	TTTGTGCTTTCCTATTACAGAGGAGGTTGTGGGCGCGAGGTTGCCACATA	50	2870	ACGAGGGACCGCAGACAGGTGGTGAGGTGGGACAGGAGGCGGCGGTGGTG	70	GTCGGATGCGCTGGTAAGTA	CCTGAACCTGTAAGAGCGCA	170	CGGATGCGCTGGTAAGTAGT	CCTGAACCTGTAAGAGCGCA	168	CTTAGGCTCGGTGCTACTGC	GCTCCCTCATCGTCATCCTC	168	GCTTAGGCTCGGTGCTACTG	GCTCCCTCATCGTCATCCTC	169	PTQ5206	y1,x1	688932	747339	58408	14-L-5	PTQ6272	x1,y1	701905	802685	100781	17-O-8
Cre01.g003800.v5.5	chromosome_1	+	726049	736490	723939	735652	726939	735652	ATAAAACATCAATCAATCTTCGACTGGTAAGGATGACGATATCGAAGCAA	36	2765	TAAATTCAAGCACTTGGGACCTTGCGATTGCCTTCAAGAATGCATGAATA	40	2447	ATAAGTAAGTGGGCATGTATATCCAGCAAGACACCTATGCTCAGTAAACC	42	2827	TGCTCACTACACATCACTACACATGTACTCGCAACAAACGCTTGCAATAC	44	2668	CATTTACTTTGCTTTGTCACCGGCCAATCGAGAAACTCAATAGCAGGCGA	46	2876	GGAGGCAGTCTCCGGCGGATGCAAGCGATGAGGAGCGCACACGCAAGAGA	64	TGAGCCTACCTCCTCAACGG	GCTCAATGCAGCAACCCATT	213	TGAGCCTACCTCCTCAACGG	TGAGGTGATGGAAGCCATGG	236	ATGACTTGCTCTTCGACCGG	CGACATCCAACACACCAGCT	186	ATGACTTGCTCTTCGACCGG	GACATCCAACACACCAGCTG	185	PTQ5206	y1,x1	688932	747339	58408	14-L-5	PTQ6272	x1,y1	701905	802685	100781	17-O-8
Cre01.g003826.v5.5	chromosome_1	+	736539	738965	733801	736983	736801	736983	ATGGCTTGCTATCCCTCTGCCTGAAAGGGAAGCGCTTATTGCCACAAACA	50	2066	TTGAATTTCTCCTGCAGGGTGGATGACCACGGTTGGCAACCATGCATGCA	52	2131	AGGCATGGCCATGAACCCGCCCAATGTGAAAGGCGGCTCCAAGGAAGTCA	58	2396	TAAATATGGCTGTGGCTGTGGGTGCGGCTGTCGGAGGTCTCCCGGCTGTT	60	2785	AGCTGCGAGCTCCAGAAGGAGGAGTGGCGTAAGCTGCCGCTGCTGTTGCT	62	2536	GCGCAAATAAAGAGCCTGTGGTCGATGTGTCGCAGACAGCTGCGGCGCTG	60	GCCAACGTCCCTACACAAGA	TCAATCCGGGAATGCTGCAT	161	TTTGCTTGCCAACGTCCCTA	TCAATCCGGGAATGCTGCAT	168	GGAGAATTGGAAAAGGCCGC	CACATCGACCACAGGCTCTT	213	GAGAATTGGAAAAGGCCGCG	CACATCGACCACAGGCTCTT	212	PTQ12832	x1,y1	728244	780066	51823	34-O-16	PTQ12839	x1,y1	728244	780066	51823	34-M-18
Cre01.g003850.v5.5	chromosome_1	+	739299	746905	736680	745253	739680	745253	TTTCTTGACTAGAATGCATCGTGCCGGTGCAATAGAAAACATCGTCAATC	42	2319	AAACAATACTCCCTTCCAGAACATTATGCAGGGCGTAGAGTCAACAACAA	42	2648	TACAAGCTAAAAGGATCAGGCCAGATCTATTCCGTTCTGCTTGATTACTG	42	2797	TACCAATACATTTAGTTCGCAGTTCACAGACACCGCGGCCTTTTCCAATT	44	2072	TATGATTGAATTCTGCAACACTGCTGCGGACGCCCAAGTTTACAGTTCAA	44	2733	CGGGCGGCCTGCGCATGCGCGTGGCGCCCAGGCAGCGCGGGCAGCAGCAG	82	GCATTTGTGCGTGACTCTGG	CAACGTCGTCCAAGAACACG	153	TTGTGCGTGACTCTGGAGAC	CACGTCCTGTCCGAGATTGG	210	CCACATTTTGCTCCCTCCCT	CATGGTGATGTCGTAGCCCA	158	CCACATTTTGCTCCCTCCCT	ATGGTGATGTCGTAGCCCAC	157	PTQ12832	x1,y1	728244	780066	51823	34-O-16	PTQ12839	x1,y1	728244	780066	51823	34-M-18
Cre01.g003950.v5.5	chromosome_1	-	750063	767768	751489	770423	751489	767423	AGTTACGTAATGGCAGAGAGTAATGGTTTAGATGCTTAGATGGTCGTACT	40	2046	TTTTTGGCGATGCAAGCATATGCATCAAACGAAAGCATGCAATCGCCATG	44	2244	ACTAAAGCACAGCCAGGCGCAAACTCAATGGAGTCACGCCAATATCATGA	48	2160	TTCCACCACAATGACCACCACAGGCACAACTCCGCACCTACCTTGAGAAA	52	2741	ACCATTGCAACGCCGCGCACTGACCCCGCAAACATCTGATTCAACGTGAA	54	2111	CAAGCACCAACTTCAAATCTGGGAAGCGGGCCAGCGCCGACAATGTGGCC	60	CAAGCTATGCAGGTTCCAGC	GTCTGACCGACGGTTTGACT	211	AAGCTATGCAGGTTCCAGCG	GTCTGACCGACGGTTTGACT	210	GTTTGCAGCTTGCCTTGTGT	TTGAAGTTGGTGCTTGCCTG	162	GTGTTTGCAGCTTGCCTTGT	TTGAAGTTGGTGCTTGCCTG	164	PTQ12832	x1,y1	728244	780066	51823	34-O-16	PTQ12839	x1,y1	728244	780066	51823	34-M-18
Cre01.g004000.v5.5	chromosome_1	-	767816	771798	768585	774395	768585	771395	AAACAGGCAACTGTAAGGAAGATTGCGTGCACGCTTTGACAAATTGATAT	40	2325	TTCGGCCGCGCTAATCTATATATTTAATACCCAACAGCAAAGTAGTCTAC	40	2548	ATAGTCCTAGACAGTGCTTTAATTGAGTACCACTCAGCAACTGGAATGAT	40	2711	AAGCGCCGGCCCTATCTATCTCCTTATAACATATAGATACGATAACTGGC	44	2245	AAACGATATTCGTGTGCGAAGCCTTGAAAGAAGGCAAGGAAGCAAGAACT	44	2792	CGCTGGGGCCGCTGGTGGCGGAGCTGTGGAAGAGCACGCAGAAGGGGCAG	72	CGACCTGGTCATGAACGAGT	CAGTACACTTTGCAGCGGTG	167	CGACCTGGTCATGAACGAGT	ACAAAAACGACGTCAACGCC	198	GTTTTGTGAAGGCGTCGGTC	ATCCACTTAGTCATCGCCGC	186	GTTTTGTGAAGGCGTCGGTC	GGTGCTGATCTCCTTGAGCA	154	PTQ12832	x1,y1	728244	780066	51823	34-O-16	PTQ12839	x1,y1	728244	780066	51823	34-M-18
Cre01.g004050.v5.5	chromosome_1	+	779809	782390	778382	781833	781382	781833	TAAACGAAGAACACTAAGTACGGGGACGTGACGGATGCGGTTAAATAAAT	42	2686	ATACGCAGACAAGGAGGCAAGGGGTGCAGACAGCAATCAGTTGACGGATG	54	2465	ATGCCATGCGACACCAGGAAGCCACAAGCAGCCAACGCAAACGAATCCTC	56	2540	TAGAAGCTATGGCGCTAGGCGCGAGGCAAGCAACGTCAACCCCAAAGCAA	56	2806	AACGAATACTCCTTTTGGGATGACGTGATGGCGACACGCCGCCATGGGGG	58	2179	CGGCGGCAGAGGCGGCGGCGGCGGAGGTCATTGACCTGTGCGACAGCGAC	74	CAGATCACTGGCTGGGTCAC	CCTGGCGATGTGGATCAACT	209	CAGATCACTGGCTGGGTCAC	GTGGACCGTGTAGAAGACCG	174	TCGACATTGAGAAGTGGGGC	CTGTCGCACAGGTCAATGAC	163	ACATTGAGAAGTGGGGCCTG	CTGTCGCACAGGTCAATGAC	160	PTQ12642	x1,y1	750979	814335	63357	33-D-18	PTQ6272	x1,y1	701905	802685	100781	17-O-8
Cre01.g004124.v5.5	chromosome_1	+	782819	804650	780578	802328	783578	802328	TCAGTAGCGCAAGTTGCGAATTCACATGTTACCTCGTAACCGACGGTAAA	46	2145	TGACTTTCTTGTGCGGTTGTACCGGTATTGACGAGTGTTGCGGAACTAAA	46	2254	TAGGGCTCGTATCTTCCTGGGGATAAGCCACCTCAGCCTCAATCTTTCAT	50	2357	AGACAGAAGCGTCGATTCTCCTCATTGCTCAGGAGCCCGTAAGTGATGGT	52	2536	ACGCGTCAAATGTCTTGTCAAAATGTCTTTCGCACCGCCGCCTATCGCGC	54	2682	TCAAGGGCAACAAGCAGGCCAGCGCGGACATGTCGGCAGCTCAGCCGTTC	64	TGGCTGGAGAAACGAGTGTC	AGCGGTCAAGCGGAAACATA	213	TGGCTGGAGAAACGAGTGTC	GCGGTCAAGCGGAAACATAC	212	GTTTGGGCAGTAGCTAGGCT	TGCTTGTTGCCCTTGAGACT	193	AGTTTGGGCAGTAGCTAGGC	TGCTTGTTGCCCTTGAGACT	194	PTQ12642	x1,y1	750979	814335	63357	33-D-18	PTQ6272	x1,y1	701905	802685	100781	17-O-8
Cre01.g004157.v5.5	chromosome_1	+	807729	826390	805322	824327	808322	824327	ATCTCTTGTCAATTGTTTATTGCCTTGAGGTATCATTGTCTACCACAAGT	36	2631	TACGTGTGTTCGGGTTTCCCAAAATAACTCAAGGTAAAACTGTCATAACC	40	2426	TTATGCATCGCTTGGGACAAGTTGAAAGGCGTATTATTTGCACAAGAACT	40	2481	TATAAAGTTCACATTCAAAATCGCGCTCTGGAGAATCGACCCCGCATTTA	42	2706	AACCCCCTCTGTTTTCTCGTCAAGCTCTTTCAATTTGAAGGGTGGGGTAT	46	2301	TCATCAAGCAGGCCAGCGTCACCACCGGGAAGGGCAACAAGGGCGCGCAG	66	GTCGGAGGCATCGTCCTATG	CTTTTAGTTCGGCATCGCGG	239	CTCGCGATCATCGGACTCTC	CTTTTAGTTCGGCATCGCGG	200	ATGGACTGTTGTGCGACGTA	ATGATGGCCTTCCACTTGCT	171	CCTTGATGGACTGTTGTGCG	ATGATGGCCTTCCACTTGCT	176	PTQ2721	y2,x1	802737	906996	104260	8-A-9
Cre01.g004200.v5.5	chromosome_1	-	826413	833028	827021	835654	827021	832654	TATGATTCACACTCGCAGTGAAAGACATCTGTCAGAAACAGCATCCACGA	44	2650	AAGTTGCTGGCGCCCCTTTATCTAATTAATCCATGTGCTGGACTTCGCAC	48	2821	TTCAATGTCAGCGCACATGGCACACGAAGCACAGCACGAGCAAAGTCTTA	50	2171	AATAACGCGTTGACATCCGTGACGTGTGCTCTTCGCTCAAAAACGCAAGG	50	2548	AGTCATCCTGTCAATGGGCATGTCGTCTCCCCGTTCCTCGTCTACATTGA	52	2715	GCCGCTCGCCCTCAAGGAAGATGGTGTCGCATAAATCGGTCAGGCATGGG	60	GGCCTGGGAGGGTGAAATTT	CGACACGACTCTGCATGTGA	211	TGGAGAGGTGAGGCTTGGAT	CGACACGACTCTGCATGTGA	192	CTGGCGGAGGAGGAGGAG	TGCCTGACCGATTTATGCGA	236	CTGGCGGAGGAGGAGGAG	CCATCTTCCTTGAGGGCGAG	214	PTQ195	y1,x1	814347	871574	57228	1-F-1	PTQ6542	y1,x1	813889	900882	86994	18-K-3
Cre01.g004250.v5.5	chromosome_1	+	833155	834660	830255	833980	833255	833980	TACATGTCGACGGTATCACGGTATTTGCAGGCCCGATTTGACGATGATAT	46	2029	ACGTGCACGACAGCCACACCTCCACCCTGTTCCTCACAGCAGTGGACGTG	62	2765	TCACCCACGCGCAGGCGCGAATTCATTGCAGAGCACGCGACGATACGGGC	64	2313	GGGCATATGGGCTCACGGCCACTGGGGCAAGGGAGTAAGGGGCATGCCGT	66	2078	TACAGCCCTTATACGGCAAGTGGGGCCCACGCCAACGGCGGCGGGACACA	66	2520	GGGAGAACAAGAGCATGTACTGCATCTGCACGGTGTTTGGTCTGGCGATC	54	CTTGGCCAAATCGGTTGACG	ACCTTCGCCTCGCTGTATTG	168	CTTGGCCAAATCGGTTGACG	CACCTTCGCCTCGCTGTATT	169	ACTTTAATGGTGGGCGGAGG	ATGCTCTTGTTCTCCCACCG	184	CAGCAGTCGGAAGCTCGTAT	ATGCTCTTGTTCTCCCACCG	206	PTQ195	y1,x1	814347	871574	57228	1-F-1	PTQ6542	y1,x1	813889	900882	86994	18-K-3
Cre01.g004300.v5.5	chromosome_1	-	834663	841428	835376	844324	835376	841324	TCCCAACCGGTCAACATCATCTCGATACAATTGGTCATGCATGGAATGTC	46	2493	AAGAAAATGGAAGACGCGTGGATGAGTGTGCGTATGGGGTGTGTGGAAAT	48	2073	ACAAACACTACGCGCGCGCTTGACAGTATTGACCACATGCAAACAAAACC	48	2548	AGCACGTGGTTTGCGAGGATCCATTGGCTTTTGACGGTGGAGTGCGGAAT	54	2648	TACACTGCAGGAGTGTGTGTACCACAAGGCGGTGATCGACAAGAAGAGCC	54	2787	CGCGTGTGCGCTGACAATTCACTCTGCCGCGTTGCTCGCAGGCCAAGAAG	62	CCTCAACACGACGGATGACA	TTGAATGCGTTTGGATCGGC	153	CCTCAACACGACGGATGACA	CCACATTGCGACCGGATTTG	189	TTATGACTTGCCGTGTGCCC	GCAGAGTGAATTGTCAGCGC	225	TTATGACTTGCCGTGTGCCC	GAAGCACAGCACGAGCAAAG	167	PTQ195	y1,x1	814347	871574	57228	1-F-1	PTQ6542	y1,x1	813889	900882	86994	18-K-3
Cre01.g004350.v5.5	chromosome_1	+	841529	850578	838583	849521	841583	849521	AATAACAGTCCGGGACTCCTGACCTCAGAAATAATGCTTTGTTTACTGAG	42	2743	AAAGAAAGGAGTTGGTGGGGATGGACAACAGTTGGTAATACACAAGGAGC	46	2921	TACAACTCCAAGACGGGTGAGTTCACCCGCTACTACAACCCCAAGTACTT	50	2369	AGCACGCATGTATCCATCGCATGCATTCCGAGGACGTGGTGATGAGGAGA	54	2792	TCCGTGGAGAAGCGCATGATGTCGGATGTGCCGTTCGGTAAGTCCTGGAA	56	2085	CTCAGCAGCCGTACCCTTACGGCGCACCGCAGCAGCCGTATTACCAGCAG	64	TACTCGGACAGGGAAGCAGA	CAAGCGCTTTGTGACGTCTT	151	ACATCAAAACACCGCTGCTG	GCGCTTTGTGACGTCTTCTG	186	CTACGGGCAGGCTCCTTAC	TACTGCTGGTAATACGGCTGC	150	GCTACGGGCAGGCTCCTTA	ACTGCTGGTAATACGGCTGC	150	PTQ195	y1,x1	814347	871574	57228	1-F-1	PTQ6542	y1,x1	813889	900882	86994	18-K-3
Cre01.g004400.v5.5	chromosome_1	+	852289	853940	849593	853357	852593	853357	TTATCATGTACCGTATACACATGTGATCATGATGCTGTTTTTCACCTTTC	36	2747	TTCATTCGTTTCCAACGCGCTACACAGTGGCTAATGTGATTGCAACTCAA	44	2314	TGACGCTGATTGCATCCTACACTCACCACAACTATGTCTGTCTTCTGACT	46	2413	AGCCTGAACTGCCTGATATGAAACCCATGCACCCCTGCACATCCATAATT	48	2087	TCAGCTAACCCCATGTACTTAATGCCTGCGTCTGCACACTACTGTACTGA	48	2155	AGGAGGAGCCCCCCAGCCCCAAGATCCGCTCCCGCCGCACCCCGCGCGCG	80	GTGCCCATCATTCTGACGGT	GGACAGGTATACGGTGCCAG	150	ATGGATTCGCCGCTTGAAGT	GGACAGGTATACGGTGCCAG	177	CGACTCGCCAAACCCGTT	GATACCACCTCCGGCTCAAC	158	CGACTCGCCAAACCCGTT	TCCTCCTCCGATACCACCTC	167	PTQ195	y1,x1	814347	871574	57228	1-F-1	PTQ6542	y1,x1	813889	900882	86994	18-K-3
Cre01.g004450.v5.5	chromosome_1	-	853943	857330	854464	860121	854464	857121	ATGATCCCCCGGAGTCTTGAGATGCAGGCTTGGCGGAGGCAGGGCCATGA	62	2385	TTGACACGCGGCATCTTGTTCACGGGTACAGCAGCGGACGCACGCGTGTG	62	2436	TCAGCCTCGTGATGGCGGAAGTGCAGGAGGGAGGGAGGGAGGGAAGGAAG	64	2328	TGCTCTGTCACCGGCCGCTGTGGTGCTGAGCAGGCCTGACAGCGGTAACA	64	2763	AGGGAGGTGTCGTGTTGCAGGCAGAAGCAGCCGCGGCCCGCCAAGGCACA	68	2549	GCTACAGCAAGGACGAGCTGCTGGGCGATTTCCCCACCCTGGCGCTGCTG	66	AGAAGAACGGCGTTGTTTGC	TCACCGGCATTGACATAGCC	199	AAGAACGGCGTTGTTTGCAA	TCACCGGCATTGACATAGCC	197	GACTGGTGGAGGTCCCTTTG	CGTCCTTGCTGTAGCTGTCA	173	GACTGGTGGAGGTCCCTTTG	TCGTCCTTGCTGTAGCTGTC	174	PTQ195	y1,x1	814347	871574	57228	1-F-1	PTQ6542	y1,x1	813889	900882	86994	18-K-3
Cre01.g004500.v5.5	chromosome_1	+	857469	864406	854572	863724	857572	863724	TCTTATCTACTAGGTGTCCCTGGAGGAGCGCAGCAAGTTCAAAGAGGAGA	50	2781	TTATGATGCTTTGCTAGTGTGGCACGCCGCCATAAGTTCCTCACTGCCTT	50	2830	TCACATGGCGTGTGGCTGTTCTGGTTAACTTGGGCTGCTTTGCTGGGCTT	54	2112	TCTGGTCGGAATCGGGGTTACCTTTGCATGAACATGCTACCCCAGTACCC	54	2519	TAGCTTTGCCGGTGTGTGCGTGTATCCTGTGGGTGGGCAAATGGGTGGTG	58	2898	CCGCCGCCTCCGCCCTCAAGGGCTTCGTGTGCGACCCCCGCGAGTACATG	72	ACGCGCCTTGTGAGTGTTTA	GCAGAGATGGCCGAAACCTT	150	ACGCGCCTTGTGAGTGTTTA	GCAGAGATGGCCGAAACCT	150	GGCGTCCTTAGTCCATGCAA	CAGGTAGATCTGGCCCTCCT	160	GCGTCCTTAGTCCATGCAAC	CAGGTAGATCTGGCCCTCCT	159	PTQ195	y1,x1	814347	871574	57228	1-F-1	PTQ6542	y1,x1	813889	900882	86994	18-K-3
Cre01.g004550.v5.5	chromosome_1	+	864599	870890	861753	870275	864753	870275	ACAAACAGTAGGGGAGAGGGGTTTGCGTCAGTGAGGGAAGCAAAGTATAC	50	2115	AAAAACAAAGATATGCGCAAACGGGGCTCACCCGTGCAGCTGCCGATGTA	52	2619	TTTCCAGCAACGCTTGCACAAGTACGTTTGTCTTGCCCGTCCTCTCCGCA	54	2387	TCCAGCTTGGACACGTCCCACTTGTAGTCAGCAATGTACTGCACGGCACA	54	2490	TTTGCCTGACCGCCCGGTCGTGTTAATGACTGTCTGTGGCCAATGAGCCT	56	2723	AGGAGATCCTGGCCTCCTCCGTCATGTACGGCCGCCCGCGATCGGCGCGG	72	AACCTGCCTTGTGCGTATCA	TGGTGTAGGATGCTGCTGTG	160	AACCTGCCTTGTGCGTATCA	GGTGTTCGCATGGTGTAGGA	170	CGAGTTCACCCAGAAGGACC	TTCTCCTTGGCCACCTTGTC	189	CGAGTTCACCCAGAAGGACC	CTTCTCCTTGGCCACCTTGT	190	PTQ195	y1,x1	814347	871574	57228	1-F-1	PTQ6542	y1,x1	813889	900882	86994	18-K-3
Cre01.g004600.v5.5	chromosome_1	+	871547	885124	869345	883354	872345	883354	AGAGATGCACTTCCAATCCTTGGTGATGTTGCATGCAGGTACACATACAA	44	2150	TTCCTAACCTGCCCACCTTTCGTCTTTAGCAAGGCTCATCCACCTGCTTG	52	2532	TCTGGGTGAACTCGATGAATTTCTGGAGGATGGGGATGCAAGGAGGAGCA	52	2655	TACACGTGTTCCGCAATCAGGCACTGCGGGCAACACAGGCAGCATTCCCA	58	2094	CAGAAGGGGCAGGAGGGCGCGCAGAGGATCGAAGACTTCAACTGATTGCA	58	2199	CTGGTGGCGGTGGCGTCAGCAGCAAGCGCAAGCGGGAGGGCGATTCAGAG	68	TGCGGGGTACAATAAGCCAG	TAGCGAGACAGCAACCTTCG	203	CGGGGTACAATAAGCCAGCT	TAGCGAGACAGCAACCTTCG	201	TCAGTCACAGCACCAGTCAC	ACTGTGTATCGCCGTCCAAG	179	TCAGTCACAGCACCAGTCAC	GACTGTGTATCGCCGTCCAA	180	PTQ6542	y1,x1	813889	900882	86994	18-K-3	PTQ2721	y2,x1	802737	906996	104260	8-A-9
Cre01.g004651.v5.5	chromosome_1	+	885747	887416	882830	886592	885830	886592	TCTTTCTGCGTTGCTTGATTACGCGTCAACAAATGTGAGTATGACATGTG	42	2937	ATTTGCATTCCAATGCACCAACCTGCCATGCTTTCCATGCACGGATATAA	44	2657	ATCTAAATGCTGCCTGACTTCAGTCTACACACATTCTCGTCCAGTTGCAG	46	2743	ATCGCTACTGTCCCATGAATCCCCTTGAATGGGAAGGTATGTTGTCAGCA	48	2797	ATGCAATCGACTCACGATCTTCGACAGGTAGTGCTGCCGGCATTCATGTT	50	2584	AGGGCGCACCGGCACCCTCGACGCCCGCCAAGAGGCGCGAAATAATGAAG	66	ATGTCAGATTGGGCCCTTCG	CCCGACTACGTTGAGCAAGT	165	TGGCGTAAACAAAAGGCTGC	GATGCGCAAGATCTCAGTGC	177	CACAGCGTGTCTCCAGCTC	CTGCTCCTTTCCCACCACC	150	CACAGCGTGTCTCCAGCTC	CTGCTGCTCCTTTCCCACC	153	PTQ3605	y1,x1	871579	897724	26146	10-I-14	PTQ7268	x1,y2	871583	898624	27042	19-H-18
Cre01.g004700.v5.5	chromosome_1	-	887958	891436	888503	894379	888503	891379	TTTGTAAAACCTGTACCCACATGGACGTTCAGAATTAAAATGGCGTGCTT	40	2678	TGGTGTGAAAGACGCACCCATGGGCGACATATGATATGAACTTTATCCTT	44	2193	AAGAGTCACAAGGACATTCGCAGTAGGTCATCATTTCCAGGTGGTTTGAG	46	2615	AGCACTGTGACCTGGGGAATGAAAAGGTGAGGCAGGGAATTACTTTGGTT	48	2917	ACGTTCATGTGGAGAACGGACAAATATGAAGTGCCGACGTCCAGTGGGGT	52	2850	TAAAGCTCAGCCTACTGCCGGGTGGCGCCGCCGCCAAGGCAAAGGCCAAC	66	GTGCCTCTCTTGTCGCTGAT	ATAGCTAGCGTCACACAGGC	215	GTGCCTCTCTTGTCGCTGAT	AGGCATAGCTAGCGTCACAC	219	CTTCTCGCACCCACACCTAC	AGTAGGCTGAGCTTTACGCC	184	CTTCTCGCACCCACACCTAC	GCTGAGCTTTACGCCGGATA	179	PTQ3605	y1,x1	871579	897724	26146	10-I-14	PTQ7268	x1,y2	871583	898624	27042	19-H-18
Cre01.g004750.v5.5	chromosome_1	+	891737	897598	888858	896247	891858	896247	ATAGCTAATAGCAATTAATAATACGTGACGCTCGCGGTTTGCGTATGGTA	40	2889	AAAAACCGGAACCTCGCCAGATTCCCATAACTTCATCAGCACATAACTCA	44	2248	TGCGTGTGTGTAGAGGGAGCCGGCGTGCTGTTACTGCTACTAAGCATTGT	54	2442	TACTAAGAATAGGACGCAGCACTGGCGGGTTGTGTGTGCGTGTGTGCTAG	54	2689	CCGAAAAGATCTTCTGCTTCCACGACGCCGCCCCCATGTGTTGTGCTTGA	56	2297	CGGGGCCCAAGAGTCCCGCCAAGGGCGGCCCCATCCCGCCACGGAACCTC	76	AGCCACTTATTAGCCGGTGT	GTCCAGCAAGCCCCACTTAT	196	AGCCACTTATTAGCCGGTGT	TTGCTTGAAGCTCGGCTACA	217	GCAAACAACGCCTACCTGC	CTTGGCGGGACTCTTGGG	156	GCAAACAACGCCTACCTGC	CCTTGGCGGGACTCTTGG	157	PTQ3605	y1,x1	871579	897724	26146	10-I-14	PTQ7268	x1,y2	871583	898624	27042	19-H-18
Cre01.g004800.v5.5	chromosome_1	+	897757	902004	895404	900849	898404	900849	ATTATTCCAATCCCAAAGAAATCCAAGGGGATGGGGGTTGTAACTACCAG	44	2485	ATCCCAGCATGTCAGGCTGTCAGCACTTGCGAGTGTTATGTGTGATTGTG	50	2060	AAGCCGTGATGAAAGGCAGATGCGTACAGCGCGCATCAGCACAGGCACAT	56	2402	GGCGGACACATGGTCACGTGCATGCGCATCAACACGTGCACACATCAGCA	58	2109	TTGCTCCCTCTCTCAACCGCCACGCCTACCTCGCCCAGAGCTTAGAGGTT	60	2836	CGGCTGAGGCTGAGGCGGCGGCCGACGCAGTGGCTGCCACCATCATGAGC	72	AGTTGGTCTTCGGTGCTCAG	TCCGCCTTTTGGAGCTCTTC	214	AGTTGGTCTTCGGTGCTCAG	CTCCGCCTTTTGGAGCTCTT	215	CCGCCTCCACAGGATTTTCT	TAGCTCATGATGGTGGCAGC	200	CCTGTCCAACACCTCCTTCC	TAGCTCATGATGGTGGCAGC	247	PTQ1634	y3,y2	887934	925838	37905	5-C-2	PTQ6542	y1,x1	813889	900882	86994	18-K-3
Cre01.g004850.v5.5	chromosome_1	-	902011	912496	902559	915222	902559	912222	GGTGGGACAAGCTCGTATATGATTGGTGAATGAGGGTTTAAGACTGGTAT	44	2001	AGAGATAAGAGGGAGAGGCCCGTGTAATGTAATAATATGCATTGGGTGCT	44	2721	ATCATCAGTAGTCAGTGTACAACTGGATCGGATATGAGCATACAGGCACG	46	2509	AGTAATGAAACGGCGGTATTTGGGTGATGAAGAGAGCGCTTGTGAGAGAG	48	2773	TTGAGTATGAAACATGAGAGGTTTTACTGTGGGGAGGCGCCGGTAGACAT	48	2945	AGATCCAGAAGTTCGTGTGCGACCACTGCGGCTCCACCTGGCGCAACGAC	62	GAAGGGGCAAAAGCAACAGG	CTTCTACACCTCCATGGCGG	188	GAAGGGGCAAAAGCAACAGG	CCTTCTACACCTCCATGGCG	189	TTCCACGACCGACTTCTTCC	CGCACACGAACTTCTGGATC	217	TTCCACGACCGACTTCTTCC	GAACTTCTGGATCTGCACGC	210	PTQ2005	x1,y1	900891	925985	25095	6-I-21	PTQ4623	y1,x1	898658	925980	27323	13-M-3
Cre01.g004900.v5.5	chromosome_1	-	912669	915952	913800	918871	913800	915871	TACTACGAGGAAGAAACGTGCTACGTGCCGTATGAGGAGTACGAAACACA	48	2706	ATCATGACGTGCAACAAGTCGACTTATACGACGCCGATCAAGCGGATGAA	48	2861	AACATGGGCGCTACTCCATCACTACGCCATCAACACAACTCCAAGCAAAC	50	2930	CAACCTGCCGATATGACAAGGTGTCAGGGGAATCGCCAGTCAGATGAGCT	54	2001	AGTAATACGGGATGACACGCCCCAGCGGACATATCACTTGGAGCGGATTC	54	2479	CTGCCAGTTCCTCTGCTGTGGCCAAGCTACTTGCGGAGGCACTTAGCAGC	60	ATTGGTGATGAGCCTACCGG	CTTCGTCGGAGCTGACTTGA	169	ATTGGTGATGAGCCTACCGG	CATAGAGCCCTTCGTCGGAG	178	CGTGTGTGTATATGCGCGTG	AAGTAGCTTGGCCACAGCAG	164	GTGTGTGTATATGCGCGTGC	AAGTAGCTTGGCCACAGCAG	163	PTQ2005	x1,y1	900891	925985	25095	6-I-21	PTQ10669	x1,y1	907004	933520	26517	28-J-4
Cre01.g004926.v5.5	chromosome_1	+	916087	916739	913212	916376	916212	916376	TTCAATTGCTTTCAACCTCTTCTAATGCATGAGTACTTTCAAGTTATACT	32	2267	ATATGCTAAATGTACACGAGTGCTGTTGAACTATTGGATTGTTGCAAAGT	36	2394	TCATTACTCCAAATGCGCTGGTGCATTAGTATACGAGTAGGCCACACGGA	48	2094	AGTGAAAGCAAGCGCTGCAAGGCATCGTGGCTATGTCCTTAGCTATCCTA	50	2679	TTTGCACGAAATTGAGCCAGGGGCGGGTGGGTGTACCCAATATTTGCTCC	54	2318	ACTTAGCGAACATGCGCATATGCGTGTGGGGGCGTGGATGCTTTCCCCCT	58	GGCTCATTGAACTTCGGGCT	ATTACGTACCCGCACCTTCC	158	GCGACACATGGCTCATTGAA	ATTACGTACCCGCACCTTCC	167	ATAGCGCGACCAGGCATTT	AGCCCGAAGTTCAATGAGCC	163	ATAGCGCGACCAGGCATTTC	AGCCCGAAGTTCAATGAGCC	163	PTQ2005	x1,y1	900891	925985	25095	6-I-21	PTQ10669	x1,y1	907004	933520	26517	28-J-4
Cre01.g004950.v5.5	chromosome_1	-	921311	925536	922851	928424	922851	925424	TTCTGTGGGCTGATTTGAAGATGTGTTGACGATGACGCATTGCGTGTTTA	44	2888	ATGTGTGCCCAAGTCTTGTGGCTGGACATGCCTAGGAAATGATTTAGGTG	48	2793	TGAGTCGCTGCAAGAAAGGTTCTCAGTAACGCGACAGAGTGCGAAACAAG	50	2367	TTCACGAGTAGAAGTGAGTTGCTGGCGTTGTCGTCGACGGAGTTACTGAA	50	2668	TGCACCCATGCACCAAGTATCTGTATGTACCGTAGTGCAGCAGAATGCGA	50	2723	CGGCCAGTTCCGCCGCGGTGGCCAAGCTGGTCGCGGAGGTGCTTAGCAGC	72	TGTGATAAGATCGGCGACCC	CGCTCAGATCGCAATCATGG	163	TGTGATAAGATCGGCGACCC	CCGCTCAGATCGCAATCATG	164	ACAAGTTGGTCACGGGTGAG	CCTGTGAAAGGGGCAGACAA	158	ACAAGTTGGTCACGGGTGAG	GTGAAAGGGGCAGACAAAGC	155	PTQ10669	x1,y1	907004	933520	26517	28-J-4	PTQ1711	x2,y3	900891	945931	45041	5-M-20
Cre01.g005001.v5.5	chromosome_1	+	925647	928048	922685	927253	925685	927253	AGAGACATGGAGATAGAGGACAAGCCCAGGCTTCGAAACCAGTCCAATGC	52	2914	TGTGCCTGTGTGTTGGTGTGCTTTGCCTGTAAAGCAAGCACCCGCTCCAT	54	2255	TTGGTTCAACGTTAACCCTCCTCCTCCCCCTCCTCTACCACACTCTGCAA	54	2503	ATAGCAACAGCTGGCGGGACATTCAAGCAGGCACTACACGTGTCGCTCCA	56	2690	TTCGCTGACCTCCTGTATGCGCTTAACACCAGTAGGGCCGCGGAGGAGAT	58	2018	TCCACAGCCTGTACCTCCTTGGCGGCTTCCCACCTGCGCCGGCCGCGGCA	72	CAACGCCCAATGGTCGATTC	GAAGGTGTGGGAGAGGGAGA	165	CAACGCCCAATGGTCGATTC	AAGGTGTGGGAGAGGGAGAG	164	GTGCTTTTTGGCAGGTGAGG	CAAGGAGGTACAGGCTGTGG	207	GTGCTTTTTGGCAGGTGAGG	CCAAGGAGGTACAGGCTGTG	208	PTQ10669	x1,y1	907004	933520	26517	28-J-4	PTQ1711	x2,y3	900891	945931	45041	5-M-20
Cre01.g005050.v5.5	chromosome_1	-	928430	933185	928842	936155	928842	933155	AATTGTCTTGATGAATCTGCACAAATGCACATGGGGCCCACGTCATGGAG	48	2357	TGCGTTGCAACTGGAAGGATCTGACGTTGCGGCTGGATTCAAGAAGATGT	50	2085	ACAACAGAGCAGGCGGCCTTTGGACGTCTTGAATGCCAGTCCATGGGAAA	54	2691	TGCGGCCACACGGCTCTTCGATTGTGTGGTGATTGATGGCAAGCGGTGAT	56	2559	ACTCACCCGCAGACGCACGCGGTGGTTCTAAACTTCTTCCCTGCTATGGA	56	2866	TAGTGGGTACAGAGAAGCCCCACACACTGCACATCAAGTCGGGCGACGCA	58	GCAACTATTCTGGCCCTGGT	CAAAAATGCCCCACCAGTCG	180	GCAACTATTCTGGCCCTGGT	TTGCGCTCTCCAAAAATGCC	190	GTGTGTACTTCGACCACCCC	GTGTGGGGCTTCTCTGTACC	223	ACCTCGGCCCTTATCCAGAA	GTGTGGGGCTTCTCTGTACC	197	PTQ14706	x1,y1	925990	965155	39166	39-C-6	PTQ1711	x2,y3	900891	945931	45041	5-M-20
Cre01.g005100.v5.5	chromosome_1	+	933367	936277	930825	935405	933825	935405	AGCAAACTGTGTTGGTGGCCCAGTAAACCGTCTGACCTGTTTTCCATATT	46	2510	ACGAGGTGAAGATGGCGGAGGACATTGACTTCAAGTTCCCCATGAAGCGT	52	2006	TACACTCGCCATGCTTAGCGCTGTTGCGTCGCTTGACCAGCTTTTCCTTT	52	2147	AAAGCTGTCAGGAGTACGGGAAAATGGACGGGCATCAAGGTTTCCGCCAT	52	2209	AGTGCAAGACTGAGCTGGAAAACGTGATCGCTAAGCGCGTGAGCGATTTC	52	2759	GCCGCCTTTTCGGGCACGTGGGGCACGCCAGCAAACGGCTGTTCAACACC	66	ACACAGTGCTTCCTCTTGCA	CACTCACCCGAACGTAGGC	174	ACACAGTGCTTCCTCTTGCA	GCACTCACCCGAACGTAGG	175	ATCACGCTACGGCTGAGTTC	TCAGGTGTTGAACAGCCGTT	244	ATCACGCTACGGCTGAGTTC	TGAGCCACATGAATACGGGG	188	PTQ14706	x1,y1	925990	965155	39166	39-C-6	PTQ1711	x2,y3	900891	945931	45041	5-M-20
Cre01.g005126.v5.5	chromosome_1	+	936477	937038	933505	936826	936505	936826	TTTACTATTACGCTTCAATAATGCCTTTACAAACAAGGTCAAACAGGAAG	34	2406	ATGACGACGCTTATTGCTGTCCATGATACATAGCTAGAGTATAGGCAGAA	42	2295	AATTGCAGCGATAGCATGGCCTTGTGATTGCCTCTTCGATCAGACAAATG	46	2169	TTCCACAACCACCCAACGAGACTGTACAGCATATAACCAACAGCTTCGTA	46	2879	TAAAGCAGCTGTTGCCGAGGAAGACAAAGCTCGATGGTTCAAGCTTTCCT	48	2009	CGACCAAGCTGCAGCGGCCGCCATGGCCGCCGGCGGCGGCGGGGCCGGGC	86	TCGGTCAAAGTCTGCAACGA	CATGAGGAGCACACGGATCA	196	TCGGTCAAAGTCTGCAACGA	ATGAGGAGCACACGGATCAC	195	TTGACGACCTGGGTGAGGA	CATGAGGAGCACACGGATCA	172	TTGACGACCTGGGTGAGGA	ATGAGGAGCACACGGATCAC	171	PTQ14706	x1,y1	925990	965155	39166	39-C-6	PTQ1711	x2,y3	900891	945931	45041	5-M-20
Cre01.g005150.v5.5	chromosome_1	-	937150	941885	938051	944785	938051	941785	TAGATACGGTACTGAGGATTTACACATATTTGTGAAGCATGCAAGGCTAC	40	2362	ATTGGACGCTGCAGTCGGCATGAATATCAATCAACATTCCCGTTCCATAA	44	2718	AAGCATTAAGCTAGACTCACCCGACACGTGTAGAGCTTGGTGATATCGAA	46	2264	AAAAATGCTTGCTAGTGTGTAGTCCTAGGGAGGCCTCCCTTATTGCAGTT	46	2911	AGCAACTGCTCCAGGCGAAGCAAGTCTCCTATGCCGCATTTATTTCGTTG	50	2080	ACTGGCACAAGACGGGGTCGGTCATCAAGACGCGCGAGAGCCTCCTGAAG	62	CAGGTGCGTTGGGATAGCG	CACGAAGAGGTGGTTCCGAC	154	AGGTGCGTTGGGATAGCG	CACGAAGAGGTGGTTCCGAC	153	GTCCCGCATCAGCATGTACT	GCTGATGCCTGAGTCGATCA	152	GTCCCGCATCAGCATGTACT	TGCTGATGCCTGAGTCGATC	153	PTQ14706	x1,y1	925990	965155	39166	39-C-6	PTQ1711	x2,y3	900891	945931	45041	5-M-20
Cre01.g005200.v5.5	chromosome_1	-	943056	951176	944214	953391	944214	950391	AAAACTAAAAGCACGTGCATAATGCTCTCCTAAATCTCTGTAATATTGAG	34	2606	ACACCTTGTTGTTTATGGGTTATGATACCCCCTCCATTTACTACCAAAGT	40	2047	ATACATACGTACAGATCCCTAGCTCATGATTGATTTTGCCAAACTCACAC	40	2503	TTGTTTGTGTTTATTACGGCATAACATGCACATATGAACCTCGCAGTGCT	40	2866	TGCAATGTCTGGATGTGTGGGTAAGTGCATATTCGCGGAGCGGCAAGTAA	50	2308	AGTGCACCTCGGGGAAGTGCGACGGCATCCCGCTGTTCAAGAAGTGCACG	62	GCGCTGAGACTCTAGCAAGT	CTGCAACGAGAAGGGATCGG	202	GCGCTGAGACTCTAGCAAGT	CCTGCAACGAGAAGGGATCG	203	CGTAGCCTTGCATGCTTCAC	GTGCACTTCTTGAACAGCGG	208	CAGTAGTGTGCCGAGCAAGT	GTGCACTTCTTGAACAGCGG	151	PTQ14706	x1,y1	925990	965155	39166	39-C-6	PTQ6778	x2,y3	907006	989571	82566	18-D-15
Cre01.g005250.v5.5	chromosome_1	+	958367	960388	955488	959342	958488	959342	TATGCCTCCTGCAGGGTAAGGTGGTTTTATCCGTTGACATGGGCAAACTT	48	2764	AAAGCAATGAGCTTGTGCGATGGGACAGTGTCAAGGCAGGTTGGTGAAGT	50	2684	TTATTGGTCGCCTCCTTGTAATGTCGCATTCATGCTGGCCGCATACCGGT	52	2813	TTTGTGTACTGTAGGGCTAGCGTTCGATTGGGCATCGCCGGACTGTATGC	54	2906	TTGTGTACAGTCGGTTCTGCCGACCCACGGAGCAGCGCCAAGATCTCTCT	58	2427	CGGCTGCCGCGGATGCTGATGCTGCGGTGCAGGGCGGCGGCGCCTACGGC	78	TGATGAGTACTGCACCTCGC	GCTTGTCATCCCTCCTGCTT	201	TGATGAGTACTGCACCTCGC	CCAGCTTGTCATCCCTCCTG	204	AACATCCGCCTCATCACCG	ACCGCAGCATCAGCATCC	197	GAACATCCGCCTCATCACCG	ACCGCAGCATCAGCATCC	198	PTQ13366	y1,x1	951061	960065	9005	35-L-6	PTQ13265	y1,x1	945950	979024	33075	35-B-5
Cre01.g005300.v5.5	chromosome_1	+	960637	965520	957754	964436	960754	964436	TCTTTTGTCGCATATCAAATATCTATTTTACAATGGCTAGCAAAAGAAAT	28	2579	AAAGCAAGTCAGTGGGAAGAGGAGCAGCAAATAATGATGCAAGGAAGTTG	44	2009	TGACAAGCAGGACTGGGTGGCAAGCAGTCCCAAATCCAAAGAAGCATGCA	52	2258	TGACAAGCAGGACTGGGTGGCAAGCAGTCCCAAATCCAAAGAAGCATGCA	52	2453	AACGTGGTCTTTACGCTAAAAGTGCTAGGGTCCTCCTCCTCCTCGCTGTC	54	2661	CGGCTGCCGCGGATGCTGATGCTGCGGTGCAGGGCGGCGGCGCCTACGGC	78	GGCCTTGCTGAGACGTACTT	CGCCCCATCGCTTCTTCTAT	168	GGCCTTGCTGAGACGTACTT	CTCCCGCCCCATCTTTCATT	194	AACATCCGCCTCATCACCG	ACCGCAGCATCAGCATCC	197	GAACATCCGCCTCATCACCG	ACCGCAGCATCAGCATCC	198	PTQ13265	y1,x1	945950	979024	33075	35-B-5	PTQ14706	x1,y1	925990	965155	39166	39-C-6
Cre01.g005350.v5.5	chromosome_1	+	968027	970638	965805	970229	968805	970229	AGTTATGGATATAGAATACAATGTAAGTGTCAATACGTGTATAAAATGAA	26	2388	AATAGCAAGTGTCTATGATGTAAAATAATCAATACTGTTGTCCCGGAATA	32	2140	TCAGTGCAAGCATGTAAAGGTGCATCAGATATTCACATAGAACTAAGTAT	36	2640	TCAGTATGATGCATTGAAACAGGCTATTTGTACTCAATGAGCTTCTGAAG	38	2512	TCATGCAACAAGACTATACAGGATCAACGCCAACGGTAAAGGCAATTATT	40	2326	CGGCTGCCGCGGATGCTGATGCTGCGGTGCAGGGCGGCGGCGCCTACGGC	78	CGACAAAAGAGCCGCAAGC	GCTTCTTGCTCCAGTACCGT	172	GCGACAAAAGAGCCGCAAG	GCTTCTTGCTCCAGTACCGT	173	AACATCCGCCTCATCACCG	ACCGCAGCATCAGCATCC	197	GAACATCCGCCTCATCACCG	ACCGCAGCATCAGCATCC	198	PTQ13265	y1,x1	945950	979024	33075	35-B-5	PTQ6778	x2,y3	907006	989571	82566	18-D-15
Cre01.g005400.v5.5	chromosome_1	-	971012	975436	971482	978080	971482	975080	AATTAATTATCAGATACGTAGATTGCTTCAATTTCAGCACTTATGTACCT	30	2022	ATGTTATCGGAGGAACCTATGACCATGACAGGTATTTAAATGACAATATG	36	2447	TTATTTAAGCCATCCGTTACACGAAGCTACTGTACACAAGAAAGAAGAGG	40	2238	TAGAATGGAGCCGGATGCCTCAAGAAAGACAATTATTAGGCCGATTTCAT	42	2094	AGCACAGGAGCATGAAGCACTTAGTGAGTGATGACTTAGTAAGATGTAGT	42	2604	ACGTGGGTGGCGGCGTGGCCGGAGGCCGCATGATGATGAGCGTGGGCGCC	74	TGCGTTCGCGTTTGCTTATG	ACTGCTAGCAATGCTCCCAG	167	GTGCGTTCGCGTTTGCTTAT	ACTGCTAGCAATGCTCCCAG	168	ACATGCCCTTATAACCGCCC	CTCATCATCATGCGGCCTCC	196	CCTTATAACCGCCCCACACA	CTCATCATCATGCGGCCTCC	190	PTQ13265	y1,x1	945950	979024	33075	35-B-5	PTQ6778	x2,y3	907006	989571	82566	18-D-15
Cre01.g005450.v5.5	chromosome_1	+	975627	977808	972721	977406	975721	977406	AAAAATAAAACTATTTTTACACCACGCACCCCTAAACCGGCTTCTATTTT	34	2699	TTCTGGTTTTCTGCCAAAATGATTAATTACATGCGTGGTGATAGGGATTA	36	2241	ATACTCCGTAGTGGTATTCGTTGTATAAGTAGTACTAGCGCTGATAATTT	36	2408	CATTCATCACACATCCCGTGTCACGCGCAGATCTACTCCCAGATCTACAT	50	2001	AACTTTACAGAACCACGCAGCCGTGAACTGCGTGGTTTGTGGTCCCAAGT	52	2625	GCTGCCCGCCCCGTGTGTCCGCCCCTTCTACGCAGGAGTTCTCTGTGGCA	68	CCGCAGCTCCTATTTGCAAC	CAGCAACGTCAGGTGGGTAT	193	CCGCAGCTCCTATTTGCAAC	AGCAACGTCAGGTGGGTATC	192	TGTTAGGCGATGTGGGATGG	ATGCCACAGAGAACTCCTGC	170	CAAGGTGAGGAGTGATGGGG	ATGCCACAGAGAACTCCTGC	227	PTQ13265	y1,x1	945950	979024	33075	35-B-5	PTQ6778	x2,y3	907006	989571	82566	18-D-15
Cre01.g005500.v5.5	chromosome_1	+	978997	988186	976203	987987	979203	987987	TCATACACGCCCTTGTCAGGGTACACCATTTTCCCTTTCCCGTGCTTCTT	50	2002	AAGGATGCTTCGGGAGGTACGGTACGATAGGCATTCGGCGCTTCACATAT	52	2543	TAGATGTCACCATTGGGGTAGGTATATGTCCCCTGGCCCTGCATCACGTC	54	2327	TATCTGGCCAGGTCAACCCGCGCGACACCCTTGCTCCGTATCTGAAGCAT	58	2099	ACATCAGCAGCACGTCAGGCATGTGAGGACAAGGAGACACGCCATGCCCT	58	2232	GAGGAGGAGGGGAAGCGGGGCCGGCGCTGTGGCGGCGGCTGGGGAGAGCG	80	GGTTTGGCAACTACATCCGC	CCGCCTCCAGAATCTGTTCA	161	GGTTTGGCAACTACATCCGC	CCCGCCTCCAGAATCTGTTC	162	CTGTTTGGGCTCATGGTGTG	ATCTCCTCCTCCTCCCCCAT	162	CTGTTTGGGCTCATGGTGTG	CTCCTCCTCCCCCATCTCC	157	PTQ6778	x2,y3	907006	989571	82566	18-D-15
Cre01.g005534.v5.5	chromosome_1	-	988191	989356	988354	991743	988354	988743	ATAATTTAAAGTAGAATAATTCTCATTTAGTCTACCCCTATTTTGTAGAA	24	2483	AAAAATTACAAATATGGCAACAAGACTCTGAGTGCCAATGCTTATGTCAA	34	2245	ATAAACCATTGTTCAGGACGTTAGTTTGCGATTTGGAAAGATGGTATGGA	38	2019	AAAATCACATATATGATCGTTTAACACGATGGCCAACCCTCCTAATAAGC	38	2336	GACCGTACCTTAATGTATCATATGTAGGGTTGTGCCGACTATTAGGAGGA	44	2532	CCAACTTTCGAGCCAATTTTGGTGCCAATGCCACCAAAGTGCACGATAGC	50	CAGGAGCAGGAACAGGAGC	CTTGATGCCGCCACCGAT	160	GCAGGAGCAGGAACAGGAG	CTTGATGCCGCCACCGAT	161	GTAGGGCTGGGCTGCATC	GGATCCAAGTCTCTCTGGCG	156	GTAGGGCTGGGCTGCATC	TATCGTGCACTTTGGTGGCA	202
Cre01.g005543.v5.5	chromosome_1	+	991247	991928	988387	991602	991387	991602	TTCATAAATTCTGAATTAGCTTTAAAGATGGTTCGTATAATGACTTTCAT	26	2631	TTGTTATTGTACACGTTTGTAAAAGGGATTGCAACCCGAATTACGTATTT	34	2783	ATGCACTTGGCTGAATTGGGCTGCATTTCATGGGCTAATGCTTATAACAT	42	2404	ATTGTACACTGCCACAAGAAGCAAGTTCCGCTTCGGAAAGTACAGAAGTG	46	2709	TGGTTTTCCCTTGTCATTGTGTCGTTCATTGTTGGCCGGTCCATGCCAAA	48	2553	TCAACGTCGTCCTCGCGGCGGGTTCGGTGATGACTGGACCCCGCCAAGCA	66	ACTAAGGAAGGCCCTGAGGA	CGCACGCTACACCATTCATG	201	GAGGTCACTAAGGAAGGCCC	CGCACGCTACACCATTCATG	207	TAACACGATGGCCAACCCTC	GTTGAAGCGAAACCACCACC	175	TAACACGATGGCCAACCCTC	GACGTTGAAGCGAAACCACC	178
Cre01.g005550.v5.5	chromosome_1	-	991941	996584	992633	999453	992633	996453	AAATTACAGAGCTTAAGGAGAGCATTATGCACGTGCTTTTAGTTTTTCAA	34	2458	TATGTGTACGTTATGACGTAGTAAGCACAAACCAAGCGTGGGAGGGCTAA	46	2256	AGGAATGAGTACGCCAAGCGAGTGATGTATGCTTGAGTGTAGTTCGTGAT	46	2877	TGATGCGCATGAGTTCACGTCTAACAAGGCTGCCGATGCACATTGTCCAA	50	2116	ATGTCGGGACATGTCTCCACATTCAACACATGCGCACTGACACAGTGACA	50	2185	GCTTTGACTTCGTGGTGCACGACATCAGCAGCCGCATTTACCTGTTCTCG	54	TAGACAACGCGGGGAAAACA	CCACTCCCGGTGTCAAATCA	156	CAACGCGGGGAAAACAACAA	CCACTCCCGGTGTCAAATCA	152	CCAGCACTGACGTCCATCTT	GGTAAATGCGGCTGCTGATG	174	GCTACCACTGAGAGCTGCAA	GGTAAATGCGGCTGCTGATG	207
Cre01.g005600.v5.5	chromosome_1	+	996677	999498	993720	998212	996720	998212	ATCTACAGATGACACAGGTAGTGCCCTTGTGTTAAAAAAACGAAACGAAA	38	2610	TTTGAAAGGTACAGTACAGTTTAGCAAAAGCAATACCCGGGGGCCTAAAA	42	2767	ATTTTACCGAGCGTCGCGTGACTGTCGTGACCCAGGTAGTCATACTTACC	52	2518	TAAACAACGTTTACCCAGCACGCCTAATTCCCAGATTCCCGCCCGCTGGT	54	2380	TCATTGGAAAAGCGAGCCCCAGCCAGAAGCGCCAAGACCCGTCCTGACTT	58	2685	TCGAGTTCATACTGGACCGCGGCGCACGGCAGGCAGAGCGGCGGCAGCAG	70	CAAAGGCTTCGTGCACAGAC	TCGCTGTGTGGTGTAAGTCC	176	CAAAGGCTTCGTGCACAGAC	CCTCGCTGTGTGGTGTAAGT	178	AGTACGACAAGTTCTGGGGC	TATGAACTCGAGCTCCCCCA	170	AGTACGACAAGTTCTGGGGC	GTATGAACTCGAGCTCCCCC	171
Cre01.g005651.v5.5	chromosome_1	+	999817	1003518	997464	1002723	1000464	1002723	TTTCCTAGTGCTTCCTCACCTGCTATTTCCCTATCCAGTAATTCTTATCT	40	2942	AACATGTTTCAGCAATGCGGTGACAGACCAGCGTCGTAAGGATAAGAAAT	44	2426	TTTCCTGCCTTTACTTTTGATACTCCATCACCTACTCCGTCCTGCTACTG	46	2744	TAATGTGGCACAGTGCAGCAGCAGTGGTAAGTCTGCTGCAGTGCATAAGA	50	2041	TGTGGATGGTGACCGACGCTGAACGACTTGTTGGATCGCATAGAAGATGT	50	2377	TATCCTCCGGCTATGCTGGCAACTATCGCCGATTGGAGTTCGGGAAACGG	56	GGCGAAAGGGGGTACAAACA	GATATTGACATGCGCTGCCC	165	TGGCGAAAGGGGGTACAAAC	GATATTGACATGCGCTGCCC	166	GCAACGTTGGGGCATTACAA	CTTCCCCAGCTCCACCATTT	174	ACACCGGCAGATATCTTGGC	ATAGTTGCCAGCATAGCCGG	174
Cre01.g005701.v5.5	chromosome_1	+	1003567	1007127	1000866	1005918	1003866	1005918	ATGTCAACAATCAATATCAACTGCTACAGCAAAGAATGGTGACATGTGGA	38	2590	TCAGGGTTGAAGGTGGAAGGTTGCATAAACTACGTAGTTACTTGCACTAA	42	2465	ACACAATAGCAAACAGTCAAGCAGATGGTTACTGATGCAATTGTGCGACT	42	2514	AGTACCAAGAGCCCAGTCAAGATCCATTTGAATCGCTCTCGGAAAGGGAC	50	2834	AGGCTTACATACGGTCTGCATGCACGGGTGTTGGTGCGTATGTAGCAGTA	52	2018	TCAGCACAATGACGGAGCTGGGGACGCTTCTGGCGCAGGACTATGAAGGG	60	ATGCGCTCTTCCTGCTTCTT	CATAACCAAGCTCACCCGGT	197	TCGTAGTCCATGCGCTCTTC	CATAACCAAGCTCACCCGGT	206	TTGGCAGCCTGGGATATCAC	CTCCGTCATTGTGCTGAGGT	167	TTGGCAGCCTGGGATATCAC	TCATTGTGCTGAGGTAGGCC	162
Cre01.g005750.v5.5	chromosome_1	-	1007610	1011925	1008115	1014870	1008115	1011870	TTACATGTAACTAGTAGAATTTGTCCTAGTTGCTGTATGATGTTAGGAAT	32	2420	TACTTCCTTCTTGAGCAACGCCTGATTCTATTTCTTTAGTTTCCCTCAAA	38	2533	TGAGTGGCATATAATGATCCCGTACTGCTTTAGATGTATTTGACCTCAAT	38	2707	ATACTCGATACTATATTAATCATGTAAGAAGCTCAAGGAGCGGCGAAATG	38	2819	TATGAGAAGCAACTGAAGGAAGCAGGTCAGGAGAACATTCCAGGACTTGT	46	2291	CACCCATTTTCTATGACCCAGCCACTGGCGACGTCTACAACTGCGGTGCA	56	AGTCCTTGCATGTGGAGTGG	GCTCTCGCCAAAGCAACAAA	199	CTTGCATGTGGAGTGGTTGC	GCTCTCGCCAAAGCAACAAA	195	GGGCAGCCCTCAATTCTTCT	AGTTGTAGACGTCGCCAGTG	182	GGGCAGCCCTCAATTCTTCT	CAGTTGTAGACGTCGCCAGT	183
Cre01.g005813.v5.5	chromosome_1	-	1012024	1021315	1012472	1024170	1012472	1021170	AGCATGCATTGTTAATATTGTGCTCTTAATCGTGCTGGTGGCATTCGTTG	42	2381	TTATTTGTCGGACCAAGCAGCCAGGTTCATCACCAAAGTGCGTGTCAAAG	48	2029	ACATGACAGTGGGTTCATTCATTCCTGTAGCTTCAGCCAATGCCAAGTGC	48	2134	ATGTTGCATGACCCGTTAACACAGCTTGGGAGGGGCATAGTATCAGAAGT	48	2484	AGATGGAATTAGCGGCAAGGGCTAGCAAGGTGGCAAGTGTTGATTGGCTT	50	2257	CGTCGTACCGGGTAGGCGTCAGCCCCCGAGTGTATGACAGTGACGACGAG	64	GTTCATTCGAGGTGAGCCGA	CCCAAACTCAAGCGCTCAAG	161	TCATTCGAGGTGAGCCGAAG	CCCAAACTCAAGCGCTCAAG	159	CATGGGGATTCAATCGCAGC	CAGGTGGTGGTGTTGGCTAT	150	GCATGGGGATTCAATCGCAG	CAGGTGGTGGTGTTGGCTAT	151
Cre01.g005850.v5.5	chromosome_1	+	1021426	1024377	1018803	1023846	1021803	1023846	TGATTCTACTTTGGTAGGGTGGGCCCGAATACCAGTGTCGTTCTGTACTG	50	2512	TTGAAGGGGATGGAATCCCAATGCGGACAGATGAGGGAGATGGAGGTCAA	52	2261	AAGTCAAAGCCTTCCCCATATGGGCGGCACCGTTTATGCTTCTCCCAAAC	52	2592	AGGTGGTAGTGCTCAAAAAGGTGGGGGCAACAAGGGGAAAGACTGGGAAA	52	2907	TGAAGCGGATGACTACGGGGGCTCGCGACCATCAACGAAACCACACACAC	58	2824	AGGCCATGACGCAAGGGGCTGTGGAGAAGGTCTACCAAAAGGCGCGCAGC	62	GATCTACACGCGATCTGGGG	ATCTCCAAGACGCTGCACAA	239	GGTCAGGCCTCACTGTTCAA	ATCTCCAAGACGCTGCACAA	214	AGCTTGGGAGGGGCATAGTA	GTAGACCTTCTCCACAGCCC	169	AGCTTGGGAGGGGCATAGTA	GGTAGACCTTCTCCACAGCC	170
Cre01.g005900.v5.5	chromosome_1	-	1024380	1029645	1025003	1032566	1025003	1029566	TGGAAATACGTTACCAGCTCAAACTAACAAACCCAGTGGAGTTGTTATCT	40	2275	ATATTGGTGATCCTGGTCACAACCCAGTTCACAAGCACTACAACCTCTCA	46	2630	TCAACATTTCCAACTAGAATCTAACACCGGGGTGGCTTGGCCAAACCCAA	48	2776	AAGTAACCCATCGTTTGAGGGACGCTGGACAACACAAAGAAAGGCAGACG	50	2101	AAGGTCGTGCAGGTTCGTATCTCTGTATTGCAGACAAAGAAAGCGGGGCA	50	2174	TCGACGTGGCGTGCCCGCGATTCCACCTGGAGGTCCCGCCCTTCATTTTC	64	AAACAACCAAGTGCATGCCC	ATGAAGTGCTTCCAGAGGCG	173	AAACAACCAAGTGCATGCCC	TTTGTCACCATGCCCAGGTC	200	CTACCCTACACCGCTACTGC	CCCTCCACGAATCGGAACTC	168	CCCCTCACCTGCCCTTACTA	AAAATGAAGGGCGGGACCTC	213
Cre01.g005950.v5.5	chromosome_1	+	1029766	1035425	1026939	1034388	1029939	1034388	TACAGTGTACGTAAACCATCACCATCGCCACTCCTGCTGCTAAACCTTCT	48	2869	AAGAGGGGAAGGGGAGTCACTCTGCCTGTGACAGACGAAGTGAAATGAGA	52	2651	AACATGATGACCCCTGGAAAAGGCGGCCGCAGTTCAAAGTCCGACCTGAA	54	2409	TATGACGGGTTCAACATGGTAGGGAAGTCACGCATGGGTGGAGCGCCAGA	56	2479	AGGAGGTTGGGTGGGTGCTAGAGGAGGTAGCAAAAGGGGTGGGGGTAAGT	58	2153	ACGGGTATTACAGCTCGGCAAAGTCGCCGAGCGCGGCCGCGGCCAAGCGC	70	TTATAAGCTGAGGGGCTGCG	GGGCATACGGATGGAAGCTT	167	TTATAAGCTGAGGGGCTGCG	CCAGGGCATACGGATGGAAG	170	CACCTCATCTCGGGCAAGC	ATTGCCATTCCCATTCCCGT	189	GCACCTCATCTCGGGCAAG	ATTGCCATTCCCATTCCCGT	190
Cre01.g006000.v5.5	chromosome_1	-	1035430	1040085	1037521	1042783	1037521	1039783	TATTTTGGGTAAATTTCTGTCGAAAAGAAGGAAGATACGAGCACTGACTG	38	2860	AATCTGAAGCGTTCTCACAGATTTTTGGCCACAGGAATCTGTAATTTCTT	38	2921	AATACGCATGCAAGGCATAAACGCAGATACAAATGCTCCAAAACCTCATA	40	2032	AAATGCCATGAAGTATTTCATATCTGCAGGGTACCAACGTAAATCTGCTG	40	2280	AAAGTTTAGTGTCATGCCCATGTAATAGACACACGATGCCGCTTAGGTTA	42	2521	TGCTGGCTTTGGACTCGGGCGTGCGGCGACTGTGGTCAGAAGGCTCGAGC	66	TCCTGTTCCCCTCAGCGA	GCCCACTGTGACCATTAGCT	188	CTGTTCCCCTCAGCGACG	GCCCACTGTGACCATTAGCT	186	GGAGGCGATGTCAGCTACAG	CTCGAGCCTTCTGACCACAG	171	GGAGGCGATGTCAGCTACAG	GAGCCTTCTGACCACAGTCG	168
Cre01.g006050.v5.5	chromosome_1	+	1041786	1048797	1039249	1048023	1042249	1048023	TACAAAATAAATACGATAGCAAATGCAATGTTATCTTTGCCAGGCCTTCT	34	2672	AATACTGTTACAATGTAACTCACAGAGCATTGACAAAGGTGAAAGTCAAA	34	2750	ACATTAAAGCGTGGATGCCTCTTATATACTTACGTAGCTTCGCATTTTTG	38	2805	TATTTTGTCGATAGTCGCGACCTGCTCCCCAGCAACAAGAACAGCAATAA	46	2219	AAAGACATGCACGAGCTGTGTAAGCACACTGTCTCGCACGTTGACCTATG	50	2543	CGGCGCTGCCACCTCTGGCAGCCGCGGCGGCGCCGGGCGCAGCGCCCGCA	86	AGGGGATTTTGACGGGGAAG	AAACTTCTCCCTCGCACCTG	168	AGGGGATTTTGACGGGGAAG	TTCAAGGTAGAGCGCGACTG	189	AATCTCATGCCTCATGCCGT	TCCAGCAGCATATCGGACTG	175	AATCTCATGCCTCATGCCGT	GTCCAGCAGCATATCGGACT	176
Cre01.g006100.v5.5	chromosome_1	-	1049717	1051485	1050142	1054327	1050142	1051327	TGGTGTAATAATCTCCAGTAGACATCATCTCCAATGTCAATGGTGTGTAG	40	2612	TGCTCCGCTAGTTTCGCAGTGTTTGGTTTTGTTTGGGCTGGTATTCCCAA	48	2197	ACGCACAACACAACACCTGCTGTCTACTTCGCTACACTTCTCTGTGCAAT	48	2265	AACTCGCATTGAGCTGCGTGTATCGGTGTGTTATAAAAAAGCCCGCCCAA	48	2504	TAGTCATACTTACCCGCAAAACGCCTGGAACCCCCCGTGTATCGGTGTGT	54	2388	TGGGCATGATGGCCATCGACCAGGTGTGGGGGCAGGATGGCTGGGACACG	66	ATGGTAGTCGCCTCCGCC	CGCAGTGGGAAGCCTTGATA	179	GGTAGTCGCCTCCGCCAG	CGCAGTGGGAAGCCTTGATA	177	CGAGGTGGAGCTGTTCAAGT	CGTGTCCCAGCCATCCTG	172	TTCAAGTACCAGGTGGACGC	CGTGTCCCAGCCATCCTG	159
Cre01.g006150.v5.5	chromosome_1	+	1051596	1061757	1048822	1060384	1051822	1060384	ATTATAAATTGCTATTCCCTATTGTAGAAAAATAGGCGGCAGGGAAAACT	34	2625	AGCCAATTCTCTTTAACACCGAGATGTCCAAACTCATATTTTTGGGCTGA	40	2811	ATTCCACAAAGGAAGAGTTGCCAACTTCAAACTTTCCCCTTCATGCGGCA	46	2484	ATCCTTGTAACAGTTCAGTGCCCGTGAGTTGAGCAACACCACATTGATCA	46	2868	TTTTCCTTGCTGTCTGGTTGGCCTGCTGCCTGCTGCACTAGTGCTTGATA	52	2010	ATGCGGACAAACTGGGTGAGCTGAGCCCCTACGCCCTACCGCCCGACGTG	66	AGGGCGCTTCTGTTAACACC	GCTCATGCCAGTATGCGTTG	176	CGAGGGCGCTTCTGTTAACA	GCTCATGCCAGTATGCGTTG	178	CACACACACACACACACACA	CAGCACCTGTGTGTTTGTGG	150	CACACACACACACACACACA	CCAGCACCTGTGTGTTTGTG	151
Cre01.g006202.v5.5	chromosome_1	+	1063476	1068097	1060508	1068025	1063508	1068025	TATTGTACTACCAAGGACGGTGTACTAGTACATAGTACATACTTCGCAAC	40	2474	ATGGATGTCCCAATCAGTACACGTTCCCTTTTCTGTAATGCCTAAAACAA	40	2929	AGGATTGTAAATCCGTACTGGTGTCTACACGTAACCCAAACATTCAGATG	42	2312	AACCCGAACTTGAAGAGCGTAGAACCGAACTGAGGTTCAAAAATCACAAT	42	2406	GGTTCTGGGGATGGTAATGCCCATGCTAAAAAACGCGTATTTTCCCACGT	48	2523	ATCATCCTTACAAGGTTGAACAGGGGCAGACGCGCTGCCCCCCTGCTGCC	62	CGCACATCTTCCTGGAGTGT	AAGAAGGTGGTCCGCAAAGT	193	ACGCACATCTTCCTGGAGTG	AAGAAGGTGGTCCGCAAAGT	194	GCACTGGGGACGGATTGATT	GTCTGCCCCTGTTCAACCTT	173	GCACTGGGGACGGATTGATT	TCTGCCCCTGTTCAACCTTG	172
Cre01.g006250.v5.5	chromosome_1	-	1088530	1090755	1089015	1092956	1089015	1089956	AGGTTTGACATGAGCATCATCAACCACTACCTTTACTATAACGCCACAAT	40	2868	AACCTGAACAAAGGAACACTGCTACAAGCCCAAACAACACAACAAATGCT	42	2387	TAGTCGATTCAGAAAATACACCACTCCACAACGTTCTCCTTGAAGACGAT	42	2615	ATCTTGCTGCCTGGAACGCCGATATTGTGATCTTGACTGAAACTAAGCTT	44	2039	TATTCAAACGACAGCAAACCGCACCAACAGAACGACAAGACACAACTACC	46	2213	TGGCCTTCATCGACGACGTGCTGATCGCTACTGAAACTGCTGAGGAGCAA	54	TAGCCCACGTAGGTACCGAA	CGCCTTCGCTGATCATCTCT	177	CTTGTGCGTCGTTGTGTCTG	CGCCTTCGCTGATCATCTCT	206	GGATATGAGGCAGGGCTTCC	ATCAGCACGTCGTCGATGAA	210	GGATATGAGGCAGGGCTTCC	GATCAGCACGTCGTCGATGA	211	PTQ9778	x1,y1	1087580	1099320	11741	26-C-22	PTQ10036	y1,x2	1087580	1104959	17380	27-G-13
Cre01.g006301.v5.5	chromosome_1	-	1091165	1094835	1093963	1097579	1093963	1094579	ACAAACCAACAAACTGTCACAGATAAGGAAATTGCACGCAAACGCAAAGC	42	2133	ATACTTTGCGGTCCAATGGAAGCCATCTGTTATCCCACCTGGCCTAGTCA	50	2053	ATGACTGCACCAACGGAGATGCGCAGCTTACCTACGACCTGGATAATGAT	50	2213	TGATAAAGCCGCAATCAGCACGGCTATGCGCCTCACAAATGGAGACGAAA	50	2722	AAGCAAACACTCTGGAAACTAGCCCGGGAACGTGTAGTCAAGGACCTGGT	52	2277	TGCTTGAGTTCCACCTCCTTGTCCCACAGTGGTTTAAGATGTCGGGCAGC	54	AGAGAGGTGGGCGATACAGT	GTGAATACCGCCTGTCACCC	164	GTGGGCGATACAGTGGTCAA	GTGAATACCGCCTGTCACCC	158	TTGGGCTTGGCAGTCCTTTA	GCTGCCCGACATCTTAAACC	150	TTGGGCTTGGCAGTCCTTTA	TCAGCTGCCCGACATCTTAA	153	PTQ9778	x1,y1	1087580	1099320	11741	26-C-22	PTQ10036	y1,x2	1087580	1104959	17380	27-G-13
Cre01.g006352.v5.5	chromosome_1	-	1094900	1099485	1098282	1101977	1098282	1098977	ATTTAATTAAGGGACAATTTGTCCGGTAAAGTAGAGTCCGGTAGCTTTCA	38	2284	TAGATTTCAAGCAATGTCCGGTAGCTTTCAAGCAATGTCCGGTAAGGTAG	44	2067	TAATCTTACCGGACAATACGGTCATCTGTTACCGGACATACAGGCTAATC	44	2351	ATCGAATTCGGGTCTGAACCGACGTTACACACCAACTTATCGTTAAGCAA	44	2948	ATTTCAAGCATTGTCCGGTAGGTTTCAGGCATTGTCCGGTAGGTTTCAAG	46	2173	CTCGGACGGTTGCCGAGGGGAGGGACGTCTGGTGCTGTGGTGCCGTCTTA	66	TGCGAGGTACTTGGCATGTT	GCAACACAGCTGGGCTAAAC	176	TTGCGAGGTACTTGGCATGT	GCAACACAGCTGGGCTAAAC	177	CAGGAGGGTGTGCATAGTGG	GGGGGAGGGTCAAGGAAATG	153	GGAGGGTGTGCATAGTGGAG	GGGGGAGGGTCAAGGAAATG	151	PTQ10036	y1,x2	1087580	1104959	17380	27-G-13	PTQ12953	y1,x1	1087584	1328507	240924	34-B-23
Cre01.g006402.v5.5	chromosome_1	-	1098270	1101865	1101023	1104602	1101023	1101602	TAGAATGTAATAAATAGTGTGCATGATGGGAATACTGGAGGCCAAGAGTA	38	2554	AGAACGCAGCAGTGAACTTGAGAAACAAGGGCTCCAACACAAGAAAATTT	42	2003	TTTGAATTTCTGAACAAGTGAAATAGGCGAACATAGGAGCTGTGCATGCC	42	2449	TATTTTTACATACTGCTACACTACGCCCAACATACACCAACGAGCTCGGT	44	2498	AATGTAGTTTACTGTCCAAGCACTATCCCTCTACTTCCCCTACTTCTTGG	44	2681	TATGGGGCAACACAGTAGCCATGACATCATCGACCACGGCAGAGGTTGCT	54	AAGGAAGAGACTGCATCGCC	CGAGAGAGATGAGGGCGATG	189	TGGGATGGTTTGGCAAAGGA	CGAGAGAGATGAGGGCGATG	204	CCTCCAACAGCAGTACAGCA	GGCTACTGTGTTGCCCCATA	154	ACCTCCAACAGCAGTACAGC	GGCTACTGTGTTGCCCCATA	155	PTQ10036	y1,x2	1087580	1104959	17380	27-G-13	PTQ12954	y1,x1	1087584	1328507	240924	34-D-23
Cre01.g006450.v5.5	chromosome_1	+	1116176	1119387	1113206	1118762	1116206	1118762	TGTAATAGTGTTAGTGCAGCCAAATCCATTTGGGTTTACGTAGACAACAC	40	2072	AATGGTTAGCGTTTTCTTCGCGAACATACTAGTTTCACCTCCGAATTCTT	40	2156	ATGTAAGCGACGTGGTTCGTTAATAGCCCGTTTAATTAGATACAAGCTTG	40	2222	TTTAGTGCTTGTAGCTACGTCTGCTGCACCTTTATCGGCTTCTTCATTAC	44	2384	AGCCCCAGCCACTTGTAGTTCTCTACCGTTTTCAGTCGTTATCTTGGATA	46	2003	TGAACGGTGAAATGCTGTGCGCGATGCCGCAAGCTATGGAGCTGGAGGCT	58	GAAGCAAAAGGTCGGCATCC	TTCAGCCGTTGCCCTGTAG	162	GAAGCAAAAGGTCGGCATCC	GTTCAGCCGTTGCCCTGTAG	163	GGAACCCGATCTTGACGAGA	GCATTTCACCGTTCACCACC	203	GGAACCCGATCTTGACGAGA	AACACCATCCCAGCCCTTTT	160	PTQ12954	y1,x1	1087584	1328507	240924	34-D-23	PTQ12953	y1,x1	1087584	1328507	240924	34-B-23
Cre01.g006500.v5.5	chromosome_1	-	1119870	1123965	1120236	1126513	1120236	1123513	TTACTGTACTTTACTCTCTTCTCTTGCTATTCTTGCATCCTCCTTTCCTT	38	2947	TTTTAGGCTTCTTAAGGCCTACGAACCACTGTGAAGCAGTTTGCATTTGT	42	2836	TTGAAACAGTCGACGTCGTTTCTCTCGCGCTGTTTGACTTGCTTCCTTTT	46	2887	TTGTGCTTTGGAACTCGACACTGCTATGGAATAGGATTCTGGCGGTTCAG	48	2706	ATTTCGCTTGTCGGCATTTTAACATCTCGGCGAGCACCACACTTCACCAG	50	2632	CATTTGCAGGCCGCGATTTGCCAAATCTTACCGGACACCATGCACACCAG	54	ATGAGCAGGTGCCCATTCTG	TGTTGAACACGGTGTTGTGC	172	ATGAGCAGGTGCCCATTCTG	GTTGAACACGGTGTTGTGCC	171	GCGGACACTCTGGGAAAACA	GTGCATGGTGTCCGGTAAGA	185	CCTACCGGACATGTGACCAG	TCACTGGTGTGCATGGTGTC	152	PTQ12954	y1,x1	1087584	1328507	240924	34-D-23	PTQ12953	y1,x1	1087584	1328507	240924	34-B-23
Cre01.g006550.v5.5	chromosome_1	-	1124250	1125265	1124518	1128178	1124518	1125178	AATGTATTGACATAGTTGACCACGTGGGGGACGTGCAGATGCAGGAGGCG	54	2339	AATCTCCAGCAGAAACGGCGGTTACAGCAACAGCAGCAGCAGGAACTGCA	54	2505	ACATCGTTGACCACGTAGGGGACGTGCAGATGCAGGAGGCGGCGGGTTTG	62	2924	ACAGCCGCCCTTTGATCAGCGGGCAGCCGCCAGGCAGGATAAGCAGCTGG	66	2002	ATCAGGAGCAGTCCGCTGTGATGCGGCGGTACTTGGCCGAGCTGGCGGAC	66	2558	TCCGTCGCAGCCGCCTGCTGGTGAAGCAGCGTCAGCGCGAGCTGCAGGGC	72	GGCGGTTTTCGAGGTGTTTG	CAAGGGCTTCGGAGAGCTG	195	GCGGTTTTCGAGGTGTTTGT	CAAGGGCTTCGGAGAGCTG	194	ATCAGCGTGCAGTTCTGTGA	CGACGGAATTCCACGTAGCT	152	ATCAGCGTGCAGTTCTGTGA	TGCGACGGAATTCCACGTAG	154	PTQ12954	y1,x1	1087584	1328507	240924	34-D-23	PTQ12953	y1,x1	1087584	1328507	240924	34-B-23
Cre01.g006576.v5.5	chromosome_1	+	1125426	1129607	1123062	1129427	1126062	1129427	AACAACTAGTCAATAACCCGCTGTTCATCACCTACTGCGACGTCAGCTCA	48	2502	TCTAGCTCTTCCGGAGATTCCGACGAATTCTTAGATCCGATTGAGCAGGA	48	2665	ATATGGTGTCAGCAAGCAAGTATATGGAGCCCTGGTCTCATGAGCAGGTG	50	2442	TACCTGACCAACGTGCTGCCTGACAACTTCGCGCTCGCCTTCATCAAGAA	54	2001	ATCATGTGCGATCGACAAGGTGCCCATCTCTGAGGCTGCGCATCATCAAG	54	2336	GCAACAGCAACCGCAACCGCCACGGCGCTGCCGTGGCCGGCGGGGGCTCA	76	GCCCTGTGAGTGCTGATCTT	AAGAACGGGCTGGCAGTG	249	GCCCTGTGAGTGCTGATCTT	GTGATGCCCAAACGCAGG	181	GTACCTCCAGCCTCATGAGC	GGTTGCTGTTGCTGCTGTG	150	GCAGTACCTCCAGCCTCATG	GTTGCTGTTGCTGCTGTGG	152	PTQ12954	y1,x1	1087584	1328507	240924	34-D-23	PTQ12953	y1,x1	1087584	1328507	240924	34-B-23
Cre01.g006600.v5.5	chromosome_1	+	1134976	1139232	1132085	1137706	1135085	1137706	TGAGTTCCTTCAGCTGCGCAGGCGACGGGTTGAGGAAGCTGAAGTGGTAG	58	2385	TCTTAGCTTGCAGGGCAGACAGGAACGCAGGCAGGTCGACGTGGTTGACA	58	2559	TCGCAATGTGCACACGGCCAACCAGAGTCAGAGACAGGGCAGCCCACAGA	60	2310	TCTTGTCCGGATGGACACGGGCGTTGGACGCGCGGCAGAACAGCTGTACT	62	2085	TACAAGTCAGCTGCAGCTGCATCCGAGTCCCACGACAGGGGCACACCCAG	62	2224	CCTGGCTCCACCGCACCTCCGCGGCAGCCGGGCAGCAGAACACGCCGGCG	78	TGCACTGATGGAGGAGCATG	CGGCTGCTGAGACAGTGTT	167	CACTGATGGAGGAGCATGGG	CGGCTGCTGAGACAGTGTT	165							PTQ12954	y1,x1	1087584	1328507	240924	34-D-23	PTQ12953	y1,x1	1087584	1328507	240924	34-B-23
Cre01.g006614.v5.5	chromosome_1	-	1139570	1141435	1139674	1144349	1139674	1141349	AAAGTCTTAGCTTGCAGGGCAGACAGGAACGCAGGCAGGTCGACATGGTT	54	2599	TGAGTTCCTTCAGCTGCGCAGGCGACGGGTTGAGGAAGCTGAAGTGGTAG	58	2421	AACGAGAGTCAGAGACAGGGCAGCCCACAGACGCGCCACAAACGCCATAC	60	2327	TCCTTGTACGGCAGACATGCCGTTTCCCGCTTTGGCAGCAGGAGCGGGTT	60	2539	TCTTGTCCGGATGGACACGGGCGTTGGACGCGCGGCAGAACAGCTGTACT	62	2121	CACCCCTGTGGGTCATCCAGATTATTTTTGAGGAATCATCCTTACAAGGT	44	CAGTTCAGTCTGGTGGACCC	ATACGTGCGAGCGACATCC	156	CCAGTTCAGTCTGGTGGACC	ATACGTGCGAGCGACATCC	157	TGAAAAGGCGTATGACCGGG	GAAGGCGTCAGAGAGCATCC	151	TGAAAAGGCGTATGACCGGG	GGAAGGCGTCAGAGAGCATC	152	PTQ12954	y1,x1	1087584	1328507	240924	34-D-23	PTQ12953	y1,x1	1087584	1328507	240924	34-B-23
Cre01.g006628.v5.5	chromosome_1	-	1294330	1296655	1295983	1299603	1295983	1296603	AAATGCTTCTGTTGTGAACTTAAGATGGGAGGTAAGGGTGGACATTAGGT	42	2547	ATACAATACTGACCTGTCGGATGAATGTCTGTGTCTGGGTTGCAGGAGTT	46	2225	TGTAACCACTGGTTTCGCCATACGGCACGACCACGACTGACAAATGTGGA	52	2797	TTGGTGGAGCTCTCTTTGTGGCGTTTACTGGGGCGATATCGTGTGAGCAG	54	2468	TTTGTTCGGGCTGTGGTGGTGGGTGGAGGAATGACACATCGTGTAGGAGT	54	2692	TCGCGGCGGAGGGTTGTGATGGCGGTTGTGGTGTGGACGGCGTGCTGAAC	66	TACAAGGGCAAAAGCCTGGA	TACAGCGCGTTGTCTCCAAT	185	GGGCATCATCACCCTCATCT	ATCCACAACTGCATCCAGGG	151	CCACCGCATAGATGGTCTCC	CCGCGAAATCTACAGCCACA	160	CGTGAGAGACCACCGCATAG	CCGCGAAATCTACAGCCACA	169	PTQ12954	y1,x1	1087584	1328507	240924	34-D-23	PTQ12953	y1,x1	1087584	1328507	240924	34-B-23
Cre01.g006642.v5.5	chromosome_1	-	1305750	1306835	1306150	1309548	1306150	1306548	AGGGCAAGAAGAGAAGAGAAGAGAAGAAAAAGAAAGCAAACACCTCGAAA	40	2799	AAAAACACTGCCAGACCTAACCCAAGCACCAAAATACACCACAGCCTAAC	46	2658	AGAGCTAAAACACATGGGCGCCAGATAAGCTGATGACGATAAAACGCCAC	48	2366	AGAGGAGACACAAGCAGAAAACTAAACGGGCCAGATGTGGCGCTGACTAA	50	2488	AGAACAACCACCACCGTGCGCCAGAAAAGAAAACACCAGCGCTACGCACT	54	2604	GCCTTACCACTGGCCCAGGCCCAGGTGTATCCGCATGTCGCATGTTGTGC	62													PTQ3144	x1,y1	1296935	1357108	60174	9-O-17	PTQ3240	x1,y1	1296935	1357109	60175	9-O-18
Cre01.g006656.v5.5	chromosome_1	-	1308030	1308705	1308248	1311619	1308248	1308619	TTCAACCTTGTAAGGATGATTCCTCAAAAAAAAAGAAAAGGGCATTCGTC	36	2640	TTTTCGAGGTGTTTGCTTCCTGTTTTCTTCTCTTTTCTTCTCTTCTTGCC	40	2758	TTCAGGGTGGGTCACCAAAGTTGAACTTGCGGCTGACGCTTGCATCACCT	54	2056	TGTGGTGTAGGTTGGTGCTTGGGTTAGGTCCGGCGGTGTTTTTGTGCAAC	54	2898	TCTCACCGCACAGCTCAAGGCGGCTAAGCTGGAGCACTTTGTTGCCATCT	56	2142	TTTTCTGGGCGCTGCTGGGTCCGCGCTTGTGTGCTGCTGCTGCCGCTGCC	68	ATGTACAGCAGCACCAGCC	CAGCTCTGCATCACTGAGGG	159	AGCCATGTACAGCAGCACC	CAGCTCTGCATCACTGAGGG	163	CAAGGTTCCGGCGGATCTG	AGCGCCCAGAAAACCTTGTA	156	CAAGGTTCCGGCGGATCTG	GCGCCCAGAAAACCTTGTAC	155	PTQ3144	x1,y1	1296935	1357108	60174	9-O-17	PTQ3240	x1,y1	1296935	1357109	60175	9-O-18
Cre01.g006670.v5.5	chromosome_1	+	1314166	1319626	1311701	1318938	1314701	1318938	AAGAAGAGAAGAAAAGAGAAGAAAACAGAAAGCAAACACCTCGAAAACCG	38	2353	TGCTCCTTTTTTTTTGAGGAATCATCCTTACAAGGTTGAACAGGGGCAGA	42	2464	TAAGCAACACCCCAGGAGAACCGGCAGAGGAGACACAAGCAGAAAACTAA	50	2064	AAACCCAAGCACCAACCTACACCACAGCCTAACCGCAAGAACCACCACCA	54	2192	ACAGCCCGCAAGGCAGGTAAGCATGTTGCAGCCGGTACACCAGCACCTTT	58	2670	GCCTGAGGCCCACATACCCTTCAACGCCTTCCGCGCTCGTGCTTCGCGCG	68	AGATTCGCGTTGTGGAGCA	CTTTGGAGCGGGGCTGTT	194	AGATTCGCGTTGTGGAGCAG	CTTTGGAGCGGGGCTGTT	194	ACAGGGTTTCAGGGGTTAGC	AGGCGTTGAAGGGTATGTGG	219	CAGTGAAACGCAGCTGCATC	AGGCGTTGAAGGGTATGTGG	192	PTQ3144	x1,y1	1296935	1357108	60174	9-O-17	PTQ3240	x1,y1	1296935	1357109	60175	9-O-18
Cre01.g006700.v5.5	chromosome_1	+	1331476	1336502	1329443	1335431	1332443	1335431	ACAAACCAACAAACTGTCACAGATAAGGAAATTGCACGCAAACGCAAAGC	42	2936	TACACACGCCTTCAAACGCTCTGGGAAAGCTTCAACCGGACCAACAACAA	50	2180	TTAAGCATGACCTGGAGTGGGAGGAGCTGATCTCAGAATACACCAACCGA	50	2515	TTTTCATCGAGGTCGACTCGTCTCCTGCGCCAAGTTACGTGGGCAAACAG	54	2585	ATACTTTGCGGTCCAATGGAAGCCATCTGTCATCCCACCCGGCCTAGTCA	54	2856	ACCCCTAATCTTACCGGACAATACGGTCATCTGTTACCGGACATACAGGC	50	CCCTGGATGCAGTTGTGGAT	TCCAAGAAGTACAGCGCACC	157	CCCTGGATGCAGTTGTGGAT	TGTCCAAGAAGTACAGCGCA	159	AAGTGGAGGAGGTTCAGGGT	CCGGTAAGATTAGGGGTGGG	185	AAGTGGAGGAGGTTCAGGGT	GTGATGGGGCGCCAGATAAG	155	PTQ3144	x1,y1	1296935	1357108	60174	9-O-17	PTQ3240	x1,y1	1296935	1357109	60175	9-O-18
Cre01.g006733.v5.5	chromosome_1	-	1337069	1340025	1337787	1342769	1337787	1339769	AGAGCTAAAACACATGGGCGCCAGATAAGCTGATGACGATAATACGCCAC	48	2698	AGAGGAGACACAAGCAGAAAACTAAACGGGCCAGATGTGGCGCTGACTAA	50	2820	AAGTTCAACTTCGGTGACCCACCCTGAACCTCCTCCACTTCACAAAGCGC	54	2574	ACAAAGTGCTCCAGCTTAGCCGCCTTGAGCTGTGCGGTGAGAAGCTGTGT	56	2502	AAGAAACGCCGCCCAAAAGGAAACCTAGGGGGCCTGCACAGGTGATGCAA	56	2635	ACATTCTATGAACACCGCAGGTGAACAAGCTGGGAGGGCAAGACACCGGC	56	AGACAGCTTCCACACGTCTG	GTTTCGCACACAAGCCGTAT	220	CAGAGACAGCTTCCACACGT	GTTTCGCACACAAGCCGTAT	223	CACCCAGATGCCACCCAG	AGTGTGCATGATGGGGTACG	153	CCCTTGTCCAGGCTCTGC	AGTGTGCATGATGGGGTACG	189	PTQ3144	x1,y1	1296935	1357108	60174	9-O-17	PTQ3240	x1,y1	1296935	1357109	60175	9-O-18
Cre01.g006766.v5.5	chromosome_1	-	1344580	1348695	1344833	1351018	1344833	1348018	TACGCTTCGAGGTGTTTGCTTTCTGTTTTCTTCTCTTTTCTTCTGTTCTT	38	2496	TTTTCGAGGTGTTTGCTTTCTGTTTTCTTCTCTTTTCTTCTCTCTTTGCC	38	2825	TGTTCAGCCTTGTAAGGATGATTCCTCAGAAACAAAAGCTGTAATACTGC	40	2377	TGTTCAACCTTGTAAGGATGATTCCTCAAAAAACAAAGCGGGCTGGAGCC	46	2709	AGAAAGGACGTCAGTGGCTTTTGTTTTGGCTGCATCTGGATGACCCATAG	48	2188	CCCCCCACATCTCTTCGGCGCCCGCCCCGTGCGGCCATGGGTTTGAGAAC	70	CTTCAGGACTTGCCCAGAGG	CAGCTCCACCCAGATGGC	186	CTTCAGGACTTGCCCAGAGG	GCCAGCTCCACCCAGATG	188	CTCCTCCTTAAGACACGCGG	AGTTCTCAAACCCATGGCCG	187	ACTCCTCCTTAAGACACGCG	AGTTCTCAAACCCATGGCCG	188	PTQ3144	x1,y1	1296935	1357108	60174	9-O-17	PTQ3240	x1,y1	1296935	1357109	60175	9-O-18
Cre01.g006800.v5.5	chromosome_1	-	1355519	1365287	1356019	1368061	1356019	1365061	TTGAATTTCAGATGGTGTTATGGACTACTCCCCTGTATAAAGTTCACGAT	38	2945	AACAAATCTGCTGTGCAGCAGGACGCATGTGGTTAGATAGAGACAGTTTT	44	2710	ATGGTGTAACCCTGAGTTTGGTTCTTGTATGTACAGCACCTTTGCAACAG	44	2834	TAACATACAAGTTGCAGGCCGTTTGTAGGGGCCTTTCTTTCACATCCCGT	48	2261	ATCCATGAGAAGATGAAAAGGCCGCGGACATGTACGGTAGTCGCTTGTTT	48	2373	GGGCGGTACAAGAAGGATGGCAAGCCCCTGGTGGCACCGCCAAGCGAGTG	66	TTCATCCCCTTTGAGGTGCC	TACAGCGTACCGTATCAGCC	176	GTCGGGGATGCTCAGTTCAT	AGAGCACAAGGAAAACCCCG	156	CACTCGCAAGCCACATGTG	CACCAGGGGCTTGCCATC	151	CCAGCGCCATTGACGTCG	TGCCATCCTTCTTGTACCGC	178	PTQ7046	x1,y1	1328516	1393456	64941	19-K-10	PTQ11028	y1,x1	1347413	1445547	98135	29-H-21
Cre01.g006850.v5.5	chromosome_1	+	1365381	1367300	1362471	1366163	1365471	1366163	AGCAAGGACGTCGTACTGGACATTGGTATGCCTGTACTGAGGTCCGTGTA	52	2243	ATCCTTGCTTGGTTTCAGCGAACTGGCCCAAACATAATCAGCTAGCCCGC	52	2434	TATGCCATGGTAGCCAAAGCCTTGGCTGAAAGGAGGATGGGGAGGAGCAT	54	2300	ATCCATCCTGCTCAACAAGGTGGGCTGCTTGTGACCAATGACGTGGTGGT	54	2500	TGTCTTCTGCTCTGACTCTCTGTTGGCGCAGGTGGTGTTTACGGACCACT	54	2575	GGCACGGCTCGGTCAGCAAGCGCACCTTTAAGCGCAGTGACTCGGATGCG	64	AAATAAAGACCCAGGCGGCT	TCACAGCTGGGCTTTCAACA	158	AAATAAAGACCCAGGCGGCT	TGTCACAGCTGGGCTTTCAA	160	CTCGTTTGACGGCGAAAGTG	GTCACTGCGCTTAAAGGTGC	163	CCCAATTCTCGTTTGACGGC	GTCACTGCGCTTAAAGGTGC	170	PTQ7046	x1,y1	1328516	1393456	64941	19-K-10	PTQ6114	x1,y1	1357123	1445521	88399	16-D-18
Cre01.g006876.v5.5	chromosome_1	-	1367552	1369417	1368276	1372010	1368276	1369010	TCAGCAGCAAAATAGCAATCAATTGATTACGTTGACGGCAGCGAGCGTAT	44	2569	AGGCCAGGATTGCATGGTAGAGATGAGTGGTAGGGACATTCGTTAGGCAT	50	2007	ATGATGGAAAGGGCACTTCAGCAAACGTGTTTGTTGCAAGGGCGCGTTTG	50	2645	TGCTATTGCGCATACCGTAACCCAAGGTTCTGAAGCCCACCATTTCAGGA	50	2941	AAAATAGGGGATACGGACGGCAGGGGAGGAGAGGGCAGTTTACGTGAATA	52	2440	CGCCATCACACCGCCCTCCGCCGCGCAAACGCGGCACACGCGACAGCCAC	74	GCCCACTTTTCCCTTGCAAG	GGGTTCCTTCCCTCCCAATG	176	CCACCTTTTCTTGTCCCCGA	GGGTTCCTTCCCTCCCAATG	150	GCCAGAGAGCTTGGTTTTGC	GTGTCACTGGGGAGCAATGG	153	GCCAGAGAGCTTGGTTTTGC	CGTGTCACTGGGGAGCAAT	154	PTQ7046	x1,y1	1328516	1393456	64941	19-K-10	PTQ6114	x1,y1	1357123	1445521	88399	16-D-18
Cre01.g006900.v5.5	chromosome_1	-	1369582	1389407	1371116	1391649	1371116	1388649	TTACAGAGCACAAGAAACATGCAAATATGACCGTGTGGGTATATGTATGA	38	2544	ATCATGTCGATGCCCTTCAGAGTTTAGTTTAACGTACAGCTTCACCTGAC	44	2125	TTCATTCAAAACCTTCTACACGCCTTGACAACCACCTGCAGTCGCCCTAC	50	2861	ACTTTTGTTTGCTGTGCGACAGAACGGGCGGGAGTTGCATGTGGTTGTCA	52	2940	AGTACATCAGCGGCGCCATCATGTTTGAGGAGACGCTGTATCAGAAGGCG	54	2006	GCAGCCGGTGCAGGTGGCGGCGGCGACGGGCGGCAGCTTCACGTGCGCGC	80	GTTACGGTGCTCCTGGGATG	ATGGTTGCCGTATCCCACAG	168	GTTACGGTGCTCCTGGGATG	TGCATGCCATAGTACCCACC	224							PTQ7046	x1,y1	1328516	1393456	64941	19-K-10	PTQ6114	x1,y1	1357123	1445521	88399	16-D-18
Cre01.g006950.v5.5	chromosome_1	+	1390088	1396147	1387371	1395542	1390371	1395542	TAACCACTCATCCCTCTCACCTATGTGTGCTATCATGCAGCTGGACAATA	46	2422	ATTGACGGCATCGTCGAGTACATATCCAGCAACGAGGGCTCCACCTACCT	54	2617	AGTTGCAGTGTGTGTCTTCAGGCATGCCCGGCTAGCATGTACAGCTCCTC	56	2529	ACACTGCGGCACGCCACCTTTCGCTGTGCCCTCGATCCGCTTACACGTGT	62	2471	TATCGGTGCTGGGTCTGAAGCGGCTGTCGACGCAGTACGGCAGTGGCGAG	64	2144	CCGGCGGCGGCCGCATCCTGCAGGCCCTGCGCACCGGCGGCGCCGGCAAG	84	CAAGATGCAGACTCGCGTGA	CTTACGGCTTGGGTGTGGAA	157	GGCGTTGTTCAGTGGGAAAC	TGCGGGAAACAAGGAAGCA	161	ATTTCCCCCATCACACCACC	CTTGAAGGAGCCGGTGGAG	150	CTTGACGCCTTGCATTTCCC	CTTGAAGGAGCCGGTGGAG	163	PTQ8370	x1,y2	1381574	1413571	31998	22-D-6	PTQ7140	x1,y1	1381566	1445544	63979	19-H-9
Cre01.g007000.v5.5	chromosome_1	+	1396478	1405374	1393701	1404371	1396701	1404371	TGTGTTGAACAATGAAACGGAAAGAGATGTGCGAGCGTGTGCGTGTGAGT	48	2187	TGCAGCGTGGGTGGGGCGTTACATCCATGATTAATTGAGGAAGTGGTAGA	50	2265	TGTGGGTTTGTGCGTGCGTGGGAGCTTGCTCACAAGTGCAAGGTACATAT	52	2477	ATCGCCTCTATCCCACGCATCTATCCCCCACGCAAGCACACAAACACACA	54	2401	ATGTGGCACATGTGCCGCTCCTGGCTCTAGTTCCACAACCATACCCATTC	54	2743	GGTCCGTCCTGGCCTGGTACGCCCTGGCCTTCGTGCGCCACCAGAAGCGC	72	TCGAACCCGGGGAAAATGAG	TCTACAAATCCCAGCGGACG	174	GTCTCCGTCGACTTTCCACC	TCTACAAATCCCAGCGGACG	152	CTTGTCGCCTTGATGGGACT	AAGAAGCCGACCACGATGG	182	TTGATGGGACTTCGCTGGAC	AAGAAGCCGACCACGATGG	173	PTQ8564	y1,x1	1393459	1409676	16218	23-G-6	PTQ8476	y1,x1	1393456	1409676	16221	23-G-7
Cre01.g007050.v5.5	chromosome_1	+	1405738	1408463	1402888	1406959	1405888	1406959	TTTCTACCCATCCTTACTGTTAATCACTTGCACGCACATGACATAACCCA	42	2739	TCTTTGGCATTGGGTTCGGTTTAGTTTGGGCTGGTATTTACAACACCCCC	48	2612	ACATACCCGCGTTTCCCTGTGTATACGTGCCTACGTGTGGATGATATGTC	50	2336	ATGGAGAACGGAGTGATTAAATCAGCACGTTCGGTGGAGGGGGTTGGATG	52	2417	AGTTACCGAACATGTGGTGGGATGAACACATTGCAACGGAAGCCTTGCGC	52	2845	GCATCCCGCTGGCCGTTGACCTGGGCGGCACCCGCAGCGCCGAGTGGATC	74	TTGTGGCAACCAGCTCTAGG	AATACAGCACAGGGTCAGCC	159	CCTTGTGGCAACCAGCTCTA	AATACAGCACAGGGTCAGCC	161	CCTAAGAAAGGTCGCCTCCC	CAGATCCACTCGGCGCTG	174	CTAAGAAAGGTCGCCTCCCG	CAGATCCACTCGGCGCTG	173	PTQ8564	y1,x1	1393459	1409676	16218	23-G-6	PTQ8476	y1,x1	1393456	1409676	16221	23-G-7
Cre01.g007051.v5.5	chromosome_1	+	1410568	1413489	1408052	1413197	1411052	1413197	AAAAATGTCCTGCGCTTTTTGCCCTAACCCCTAAAAAGTCCTGGATCGCT	46	2674	AAACACATGCATGTTTTGCTGAGGAATGCGTGTTTGCTGGGGAATGCGTT	46	2905	ATGGGGTAACCGGGAGAGGAGGTTGCCGTATGTTACAAGCTTACGATTTA	48	2383	TAACAAAGCAAGCGCGTCCCTGTCCTCTTGCGACCAACTCATTCTGTCCT	52	2290	ACATGCACGTAGGGAAGCGACCAGGCTTAGCAAGCGCAGACTTACACTTA	52	2541	ACCAGCCCTTCCGTTGCTGGACTGACTGGGACTGTTTCCTTGTCCCGCAG	60	GAGGTGGAGTCTTCGGACAC	CTCCTGCTCGAGCCACGAC	165	GAGGTGGAGTCTTCGGACAC	TCCTGCTCGAGCCACGAC	164	TCAAGGTAGGGTTTCGGGGA	AGTCAGTCCAGCAACGGAAG	161	CCAAGAACTGCCGCAAGAAG	AGTCAGTCCAGCAACGGAAG	221	PTQ8370	x1,y2	1381574	1413571	31998	22-D-6	PTQ21	x1,y1	1393461	1445538	52078	1-I-5
Cre01.g007100.v5.5	chromosome_1	-	1413508	1420007	1414453	1422780	1414453	1419780	TGTGGGGTATCATGCGTGTATCATGTGTGCGTGTACATGTCCTGAAGAAT	46	2038	TTGAATGGAAATGTACCAGCGTCAGGATTGGACTGCATCCACACCAACGT	48	2773	ATCGGCGTGCTGTACGACAGATCCAGCCGTACCATCTCGTACTTCAAGAA	52	2585	TTATCGCCTAACCTGGTGTGCACGGAACCATCCCCCGCTATGCATGGAAC	56	2191	TTGCTGGTAGGCTTGCTGAATGGGCGAAAGGAGTTGCTGCGGACGTCCGC	60	2271	GCCGGGCGGCGCCGCGGGGGCGGACCTGGCGGGGCGTCGCGGTGCGCCGG	92	GCAGCGGCAGTGTCAACG	CAGCAGCCCGAGCCATAG	150	CGCAGCGGCAGTGTCAAC	CAGCAGCCCGAGCCATAG	151							PTQ5697	x1,y1	1413585	1445541	31957	15-B-10	PTQ21	x1,y1	1393461	1445538	52078	1-I-5
Cre01.g007150.v5.5	chromosome_1	+	1420137	1426409	1417330	1425979	1420330	1425979	ATCAGTGTCAGCAGCCATGATGTATTTCCTGCACGTCACCAGTCCCGACG	54	2681	TAGCAGCAGGAGGTCTGGTTGCAGAGCTGGTCTCCTGCTACAAGAGCCTT	56	2493	TCACTGCAGGGGTCGCATCGAGCTGTCATCCGCAAGCTGCCGTCGCTATA	60	2031	ATGTGGAGGTCGCCATATGTGTGGGTGGCGATCACACTGCCACCGGAGCT	60	2623	TGTCAGCCTCAGCGCCGGCAAACGCAGGAGCACTCGCAACCAATCGACCA	62	2087	CCGGCGCTGGCGCCGCCGCCGCCGCATCTGGAACCGAGTCCATGTCAATG	72	GCATCCGGAATCAGTCAGCA	ACCATACTGCGCGCTAAGAA	155	GCATCCGGAATCAGTCAGCA	ACTGCGCGCTAAGAATGGAT	150	ACTCCAACTGCCTACCCAGA	GACTCGGTTCCAGATGCGG	208	ACTCCAACTGCCTACCCAGA	GGACTCGGTTCCAGATGCG	209	PTQ5697	x1,y1	1413585	1445541	31957	15-B-10	PTQ21	x1,y1	1393461	1445538	52078	1-I-5
Cre01.g007200.v5.5	chromosome_1	+	1426468	1432253	1423877	1430910	1426877	1430910	AGAACGGAGTAATTAACTCAGGGCGCCAATATCGGAAGTGATATTGCAAT	42	2293	ATGTGTGTGTTGTCTGCATGCGTGCAGCAGCTGAGGGCACCATGCACATG	56	2111	TGTGAGTGGAGCAGGGTGCGAGCAGAGCATGCATGCCTTTGCGTCAAGAG	58	2211	ACGGTCTGCTAGCACCTGGGGGGTTTAGGGGGGTTAGTCGTTCATGTGGA	58	2342	CCACCATCTCCACAAACCGCTGCAGCCGAAGTCGGAAGTCCAACGAGGGA	60	2391	GCGTCGGCAGTGGGGCGGTGCGCCCAGAGCACGTGCGCCCCCATGTAGCG	76	ATGGCCAGCCTAAACGTTGA	AGGTGCCACAGCTTCTTCAG	240	ATGGCCAGCCTAAACGTTGA	TTCAGCACTCGAGCACATGA	225	CGGCCAGATCCAGTACTACG	CTACATGGGGGCGCACGT	155	CCCGGCCAGATCCAGTACTA	CTACATGGGGGCGCACGT	157	PTQ5697	x1,y1	1413585	1445541	31957	15-B-10	PTQ21	x1,y1	1393461	1445538	52078	1-I-5
Cre01.g007251.v5.5	chromosome_1	-	1433282	1440877	1434119	1442646	1434119	1439646	TTTCGTTCCGCTCAAAAGTCATCTTCACAAACCTGCAGCTTGTTGTTTCT	42	2148	TACTCAAAAGTCAGAGCAGTTTGCCGTTGATTTAGGTCTGGTGTACGCAT	44	2351	TACGTTTCAATATGCATAGACGTCGAACCTTCTCTACTCCACACGCACAT	44	2446	ATTAATGTCTGGAGACATTAAGATAGGAGCCCTGCGTACCATGCCGACTA	46	2756	TGAGGCTCGAGCCGTGTATTACCTTGGTTCTTCTATGCTCGCATTGATAC	48	2508	ATGACGAAGGAGACGGAAGTGCAGACGTGGGATATGCCGGTGTCAGACGC	58	CCCAGTGAGTCTCGCAAAGT	GGGGCGTGTTATTGCGAAAT	158	ACCCAGTGAGTCTCGCAAAG	GGGGCGTGTTATTGCGAAAT	159	TGCACGGCCTTTATGTGACT	GCATATCCCACGTCTGCACT	157	TGCACGGCCTTTATGTGACT	GTCTGACACCGGCATATCCC	168	PTQ5697	x1,y1	1413585	1445541	31957	15-B-10	PTQ21	x1,y1	1393461	1445538	52078	1-I-5
Cre01.g007300.v5.5	chromosome_1	-	1441830	1446597	1442541	1449301	1442541	1446301	AAAAGGTGTATGGTGGCTGCATTTAATGTTTGTTGACTTCAAATGGATAC	36	2171	TGTCTATTTCTGAAACGCATAAGCGCTTTGACGTCCAGTTGGCAGTTATA	42	2634	TTAGAGGGATTCGTTTGCTTGCTAGCGACGCTTGCTCTGCAAGGATTTCC	50	2105	AGTTTTGAGATCCAAACCAGGATCCCGCGGCAGTTCAACTGAACACCACT	50	2558	TCAACGACGCAAACCTCGTCGGGAAGCAGATATTGCTCTGTTCCTGCCGT	54	2002	CGGTGGCGAAGGCAAAGGCGGCATCAGGGAGCAAAGTGGAGGCGGCGACA	66	ATGGGAAAGCTGGCGAGAAA	ATTATGGTCTTGCCTGGCCG	156	AATGGGAAAGCTGGCGAGAA	ATTATGGTCTTGCCTGGCCG	157	TAACTCTGCAGCACGGTGAG	TCCACTTTGCTCCCTGATGC	175	GGGTCGTTCGTAACTCTGCA	TCCACTTTGCTCCCTGATGC	185	PTQ4064	x1,y1	1393461	1454000	60540	11-P-7
Cre01.g007350.v5.5	chromosome_1	-	1446867	1449527	1447632	1452303	1447632	1449303	ATGTGTAAAATCTATGCAAACCATCCTTACATCTCAAAATAGGAACCATT	32	2363	AACAAGTTGGAGCCAGCTAAGCAATATCCGCATTAAAACACTGCTCTAAA	40	2458	TAATGTCGTGCAAGGTTTGTGAGATTGCCACCAGCATCAACTCCTTAAAA	42	2631	AAGTACGTTGTCAGCAGTTGCGCATGCTCACCTAAAAAAATGCATGCTTA	42	2871	TGCAAGCCAAACACACGCAGGCCGTTGACCTTATGTTACATTTCACATTT	44	2516	ACACCGACCCTGCGCAGCTGCAGCAGCTGCTTCAGGGCCTGTATTTTGCG	62	TATCTGCTTCCCGACGAGGT	AAAGGTGTATGGTGGCTGCA	200	ACGGCAGGAACAGAGCAATA	AAAGGTGTATGGTGGCTGCA	218	AACAGCAACAACAGCAGCAG	ACGCAAAATACAGGCCCTGA	162	AACAGCAACAACAGCAGCAG	TCACGCAAAATACAGGCCCT	164	PTQ3985	x1,y1	1445556	1494624	49069	11-A-14	PTQ4064	x1,y1	1393461	1454000	60540	11-P-7
Cre01.g007400.v5.5	chromosome_1	-	1450874	1454177	1452246	1456631	1452246	1453631	AACATAAAAAGAGGGCGCAGATACAGCATCTCACAATATCATGTTACACT	38	2863	TTGTCCTCTCTTGTAACACCCGCAATCTCATGTCCATGTACTCCAGACTG	48	2945	TTGGTGGACGCTCAAAGCTCGTGTGTGTGCTCCTGCACCTGATGTTCAAC	54	2009	ATGTTGTGCCAACACCGCTTGTTGGCTCGCGGCTGATGATGTTCTGTTCC	54	2331	ACCTTCACTCGCTCGTGTTCCTTCGTGCCTACTACAGGCTCTGTGTACGT	54	2534	AGGTGTGCGGGTCGGGCCCGTGGGCGCGGCTGCAGTCGGCTGGTGGGTGC	78	TCGCTGCCTTCTTTCATGGT	TCAGCCTGCCTTTTCTCCAC	173	TGGTTTCATCGCTGCCTTCT	TCAGCCTGCCTTTTCTCCAC	181	GTACTACCAGCCACCACCAC	CACCGTCCCCTCGAACAG	156	GTACTACCAGCCACCACCAC	ACCTCCCAGGGGCTGAAG	191	PTQ3985	x1,y1	1445556	1494624	49069	11-A-14	PTQ9356	y2,x1	1445668	1508546	62879	25-G-12
Cre01.g007450.v5.5	chromosome_1	+	1454468	1458249	1451900	1457678	1454900	1457678	CAACAGGGAATGGTTCCTATTTTGAGATGTAAGGATGGTTTGCATAGATT	38	2001	ATTGCGATGTTCGCTGTGATTTGCCTTGGTATGCGTGGTCACAGACGTTA	48	2204	AGCCTGCAACAAGCATGGTTACGAAGGCGTGCGTTAGTGGTAACCATTTG	50	2096	TCCAGCAGCAAAAGCGGAAACAGCACCGGTAGGAGAACGGGAGAGTAATT	52	2730	ACATGTGAATGTGCAGGCCTGTGCACAGCTGCTGCGCGCATTGACATGCA	56	2287	TGTTGGGTGGCAGCAGCCCATTGCGCCATCCGGCACACCCATTGCACTGG	64	ATCCCCAGGAGAAGTAGCGA	GCAGCTCTGGTAAGTGGCAA	159	ATCCCCAGGAGAAGTAGCGA	TTGCAGCTCTGGTAAGTGGC	161	CGGTGTTCTTTTCTGCGCTC	CTGCCGCCTCCGAGTAATC	150	TTTTCTGCGCTCGAGACCTT	CACCAGTGCAATGGGTGTG	197	PTQ3985	x1,y1	1445556	1494624	49069	11-A-14	PTQ9356	y2,x1	1445668	1508546	62879	25-G-12
Cre01.g007500.v5.5	chromosome_1	-	1458382	1470637	1459306	1473427	1459306	1470427	AATAATACAACCCAAACGACACAGGTGTACCAGTTGCCAGATGTGGAGTT	44	2673	TAAGAGGACGAATTGTGCTGTTGATAAGGGAAGAGTGTTTCTGTCTCCGT	44	2797	TTTTGCAGGGAGTTTGTTTTAGTTGGGGCTGGTATCTAACAACCCTCCCA	46	2050	TATGTGCCCGAGAGAAAAAGGCCATAGTAGTCATAGAATTGTCGCCCGTC	48	2927	TAGTAGGACTGTGGGTGAAGTGGCGACAGTGATGTGGTTTTCCTCTCAGT	50	2733	GCAGCGACAGTAGTACGCGATCATCGCTAGATGCTGCCGCGGGACGGCCG	66	TTCTGCACAGAGGCGAACTT	ATTGGATTTTGCCCGTTGCC	196	TTCTGCACAGAGGCGAACTT	CCCACCTGAACCGTGTAGTC	159	TATGTTGGCCGCTCCATCTT	TGATCGCGTACTACTGTCGC	220	TTATGTTGGCCGCTCCATCT	TGATCGCGTACTACTGTCGC	221	PTQ3985	x1,y1	1445556	1494624	49069	11-A-14	PTQ8166	y2,x2	1454004	1508546	54543	22-K-2
Cre01.g007550.v5.5	chromosome_1	+	1471128	1477319	1468250	1476765	1471250	1476765	TGTTTGGAAACCACGACGAATGTGTGTGGCCCACATGCACATGCGACGCA	54	2309	TCTGTGCTTTTGAAACACGCACACGTGCCCAAACGCAGGGGATCGCCATT	54	2823	TTCTCTACCACGCTGCGTGATCCTCTGTGCGATGCACACACAGGATACAC	54	2888	TGGTGAACTCGTACCGCTTCTCCTTCTGGGATGGAGCCGTGATGCCCATT	56	2252	TATGCGCCCAGAGTTCTATCGGGTCCTGAGCCGCACACAGCCCAGCAACA	60	2053	AGCAGCAGCAGGGACAGCAGGGACAGCAAGGGCGGAGACAGCAGCGGAGG	68	ACAATTGGGCCTCTCGTAGC	GTCCAAGGCCCGAAGAGTTT	165	ACAATTGGGCCTCTCGTAGC	GAGTTTTCCAACCAAGCCCG	151	TTCCTAGCAGATGCCACGTC	CTACCTCCGCTGCTGTCTC	240	CTTCCTAGCAGATGCCACGT	CTACCTCCGCTGCTGTCTC	241	PTQ3985	x1,y1	1445556	1494624	49069	11-A-14	PTQ8166	y2,x2	1454004	1508546	54543	22-K-2
Cre01.g007600.v5.5	chromosome_1	-	1477328	1482947	1477830	1485758	1477830	1482758	ATTCTTGTATTGTTTGGTGCAGGCAAATGGAAAGAGCTTCAGGCAACTTC	42	2268	ATAACACTGGACAATTGCACTGTGTGTGACTGTGTGTTAGGGAGCCAACC	48	2633	TTTCCCAACACACGAACACATGCAAGCGTTTCCCCTATCCCGTGTGTTCT	50	2479	TACGAACGTAACCGCACATGCACAGCATTAACACGCATACACAGCGTGCA	50	2556	ACAAGTTCCTGCGGTTCGTGCTGTACAAGGAAAACATGGACACGCAGGTA	50	2701	AGGACGCCAAGTCCTCCTTCGGCAAGAGCTTGGCTGCAGCCCTCAAGGAG	62	CAGTCCGATAGCCTGAAGCC	GCTAGGGCAAGGCTTCTTCA	195	CCTGAAGCCGGAGAACTTCA	GCTAGGGCAAGGCTTCTTCA	184	GGCCACAACACACAAACACA	GGCGTCCTGTTTGAGAGTGA	161	GGCCACAACACACAAACACA	CTACTCCTTGAGGGCTGCAG	206	PTQ12013	x1,y1	1470848	1508539	37692	32-I-4	PTQ3985	x1,y1	1445556	1494624	49069	11-A-14
Cre01.g007651.v5.5	chromosome_1	+	1483208	1491113	1480307	1490593	1483307	1490593	CAGTCACGATTCCAGTCTCGGATCTCGTCTTGTCCTTCACAAATGTGCAC	50	2001	TTGTATGTATAGGTGTGTCAGGGTGTGTGAGGGCGGCGTCAATCGATGCT	52	2566	TATGGATATGTGTGTATGATGGGGAGGGGGAAGGGGAGGGGGGATTTGCA	54	2154	CCGCACACGTGCTGCTCTCTCCCGTATTGCTTCTTGCTCCCGTATCTTAT	54	2362	TTTGCACTATCATACGCAACCCGCACCGCGACAACCCCCATCACAACACC	56	2933	CGGCGGCGGCGGCGGGTGGTGGTGAGGGCGGCGCTGAGCCGATGCAGACG	80	TGGCTGCTTACTCTGACAGG	ACCCCACTCCACCCTCATTA	240	GGCTGCTTACTCTGACAGGT	ACCCCACTCCACCCTCATTA	239	CCAGCAGCAGCAGAGTCAG	CTACGTCTGCATCGGCTCAG	195	AGAGTCAGCGCCTGGAGA	CTACGTCTGCATCGGCTCAG	184	PTQ12013	x1,y1	1470848	1508539	37692	32-I-4	PTQ3985	x1,y1	1445556	1494624	49069	11-A-14
Cre01.g007700.v5.5	chromosome_1	-	1491241	1499953	1491837	1502877	1491837	1499877	TGTAGGAACCAGCCCAAACTCAATCTAACCCAATGCAAAAGAGCGAGGGT	48	2071	TTGTTCTAAATCTGCATGAACGTGACCCCACAAACCGCACAATCCCCCAA	48	2831	TGTGCTGCGCTGAAATCGCTTGTTTCAGTGCGGGCTGATCATCACAACCC	54	2930	ATGTTTGCATGCCTGCCTGTCTGCCTGCAGGCACTGTGGCCTGGAGCACT	60	2461	TGGATGGTGAAGCCGCTGTACGGCTTCCTGTCGGACTCGGTGCCGCTGCT	64	2715	TGCTGTCGGAGTGGGCGCTGGCGCAGGCGCAACAGGCGGCCAAGGCCAAG	72	GCTCGGCTTGTTGCTTCTTC	ACAAGCGTGGGAATCACCAT	166	GCTCGGCTTGTTGCTTCTTC	CGACCTGCATTACAAGCGTG	177	GAACCCAAAGCAAGCCAACG	CAGACCCAGCTTGTCGTTCC	164	GAACCCAAAGCAAGCCAACG	GACCCAGCTTGTCGTTCCA	162	PTQ12013	x1,y1	1470848	1508539	37692	32-I-4	PTQ8166	y2,x2	1454004	1508546	54543	22-K-2
Cre01.g007737.v5.5	chromosome_1	+	1500488	1508629	1497904	1506768	1500904	1506768	TACTGGAACCCAACTTCAGTACGTGGAACCAATCACAACTGGGCACCCAA	50	2173	ATATATGTGTGTGTATATATGTGTGTATGGACGGGGCTGAGGGCGGGCGG	52	2872	AAGCCGTGCAAGGGGAGGTGTGTGTTCAAGCCCCCCAATGCGTTTTCAAA	54	2337	ACTTCCAGCAACCAACAACCTCCAACCGGCAACCGCACAACCGAACATGT	54	2698	ATGACTGGGTTTCCACGATGTGTGTGTCGGTGTCCCTCACGACCACCACT	56	2112	AGGTGGAGAAGGTGCTGGCGGCGGGCGGCAAGGAGGAGAAGGGGCGGCTA	70	TCGCATAGATCGACCAACGG	GGCTTCTTCCTCAGTCGGTT	200	TCGCATAGATCGACCAACGG	CTTCCTCAGTCGGTTGAGCC	195	GAGAAGAAGGAGGAGGGGGA	TATAGCCGCCCCTTCTCCTC	173	GAGAAGAAGGAGGAGGGGGA	CTATAGCCGCCCCTTCTCCT	174	PTQ12013	x1,y1	1470848	1508539	37692	32-I-4	PTQ8166	y2,x2	1454004	1508546	54543	22-K-2
Cre01.g007774.v5.5	chromosome_1	-	1508635	1513187	1509166	1515635	1509166	1512635	ATGATGAGAAGCAATACAGCATGCGAAAGTCGACACACCAATTTGCGCAA	44	2483	ACGGCTTTAGGGAAACTGGAAAGGCTTGTCAGGCTGTCTTAACAAAAACA	44	2873	TGACTTTGAACCAATCCCGTAAGGAAACATTCGCGCTGCAAGGAGAAAGT	46	2618	TCGCTCTATTGCATTGGGTTCGGCTTAGTTTGGGGCTGGTATCTACAACT	48	2426	TCGTCCTTTATCCCTTTCTTTACCTCAATGCTGCGGCTCTCCTACCCTCT	50	2286	TGTGCCCCATGTGCCGCGAGCCCATCCAGAACGTGAGCATCCTCTCCCAG	64							CGAGGACGAGCACCTGTG	TCACTGGGAGAGGATGCTCA	172	CACCACGACGAGGACGAG	TCACTGGGAGAGGATGCTCA	180	PTQ9870	x1,y3	1454005	1522458	68454	26-L-19	PTQ7035	x1,y1	1454005	1560012	106008	19-E-8
Cre01.g007811.v5.5	chromosome_1	-	1513242	1520277	1513971	1522897	1513971	1519897	AAAAATTACCCGTATACAGACATATGCACTTTACTAGATATGACTTTAAG	30	2069	AATCAAAACGTATTCGAACTCAGCATGCAGTACCATACGAAACTTCACAA	38	2199	ACAGCACAAACGCATTTGAGCGGCTGCATGCTCGCTATTTAAGTAGTCCA	48	2469	AATTAGGGCATCGCAGGAACAAGACTAACACGCCAACACAACCTGTGCCT	50	2120	AAGTCCGTGCTGAGTTTGTGCCAAGACACCTGCTATTGCCGTGTACCTAA	50	2248	GAGGAGGGGGAGGAGGAGGGCAGGTGGATCGCATGCAGCGCAAGACGGCG	70	GCGGACAACTACAACGATGC	GAGGCCAAAGAGCGAGCTC	174	AATGGAGTTACTGGGCGACG	GAGGCCAAAGAGCGAGCTC	228	CACACACACACACAACACCC	ATCCACCTGCCCTCCTCC	214	CACACACACACACAACACCC	GATCCACCTGCCCTCCTCC	215	PTQ7035	x1,y1	1454005	1560012	106008	19-E-8
Cre01.g007850.v5.5	chromosome_1	-	1520328	1522685	1520936	1525551	1520936	1522551	TACGCAGTACACAGCTTTCTAGTACAATACACCATAATTCACTTATAATA	32	2710	AATTATCACCACGGCATTCCTAATCCATTCCGTCACTTAACTTGAAACAG	40	2086	TACTAGTACTCAATACGTACTAGTACGTACTAGTGCGTACTGAGTACTGT	40	2266	ATGTTCCTCCTTAGTATCCTTCCCTGTATCCTTCTATACATGACCACACT	42	2593	GGGACAGGGTTGCACTGTACTGGCCATTTTCTTATAATACGCGTATTAAT	42	2759	ACTTCAAGGAGGTCAAGGACCGCGCCAAGATCTACTGGACGCCGATGTAC	56	GCTGCAGGCGAAGAATGC	GCCCTCAGCAATAGGAACGT	173	GCTGCAGGCGAAGAATGC	AACGCAAGAGTATGGCCCTC	187	CCTTCCTGGACCCCTCCTTA	CGGCGTCCAGTAGATCTTGG	193	CCTTCCTGGACCCCTCCTTA	GGCGTCCAGTAGATCTTGGC	192	PTQ7035	x1,y1	1454005	1560012	106008	19-E-8
Cre01.g007901.v5.5	chromosome_1	+	1522808	1533339	1519917	1532216	1522917	1532216	AGTTGTATGTTTGGAAGTCACTGTAAGCTTGATATAATAAGAAGCATTGA	32	2400	ATCCAGCGACTTTACATTCATTTTCGAGCTGTTTCTTTTGCTTTTCAAAA	34	2212	AAAAATGGCACGAGCAATAGTATTCTACGACTATTGATAGCATAGGTGTG	38	2006	TTAAGCATACTTTGGTCACAAGTAGCTGGAAAGCCAGGCAAAAGCCCAAA	44	2121	GCGACATTTACCCACGTAGCAGCGCACAGGACAAACCAAATTGCATGTTA	48	2261	ACTCGCGGCAGCGGCGGCAGGAGCTGCCATTGGGTGAGCTTGATGAGCGG	68	GGAGGTTAGGGCGACACAAA	GGCTGTGGATGGTTGATGGA	236	ACAAATGGAAGAGGGCCAGG	GGCTGTGGATGGTTGATGGA	221	GTTGAAGCGTGTGTGGAGC	ATCAAGCTCACCCAATGGCA	223	GGGTTGAAGCGTGTGTGGAG	ATCAAGCTCACCCAATGGCA	225	PTQ7035	x1,y1	1454005	1560012	106008	19-E-8
Cre01.g007950.v5.5	chromosome_1	-	1533342	1539057	1533968	1541401	1533968	1538401	AAATAAGAGCAGGTATCAGAGCAGGTATCAGACTACAACGTACCCCGTAT	44	2412	TTCAGTTTGGGCTGGTATCTACAATAACCCTCTCGTACCTGCGGCAGTGG	52	2311	TTGATGATGGTGGCGTGGAGCTTTACTTTGCGGTCGTCCTGTCGGTTTGT	52	2486	TGTGTTGGTAATGACAAGAAAGGACCGAACTAACCGCGCCTCCACACCCT	52	2875	AATAAGGGAGGTAGGCGGGCAGGCGTGGTGGCCGAGATTGCGTGCAATGT	60	2618	ACTCGGACCCCGCACGCGACGTGGGACTGGCCGCCCTGCCCGTCACCTGG	76	ACAAGGGTAAGCTCGACACG	AGAAACTCAGGATGCCACCG	169	CTCGACACGAACTTGCTTGC	AGAAACTCAGGATGCCACCG	158	CCTACGCCTTCCCTTCTTAAT	GGGGTCCGAGTACTGGATCT	209	CCTACGCCTTCCCTTCTTAAT	TCCGAGTACTGGATCTGGCT	205	PTQ7035	x1,y1	1454005	1560012	106008	19-E-8
Cre01.g008000.v5.5	chromosome_1	-	1539112	1544947	1539795	1547790	1539795	1544790	TTAGAAAGCGGTACAGGGTGCACTGAAGACTGCGGACGAAGTCGTTACCA	52	2349	AAGAGGGGACATTGAGCTCGGTTCAGTTTGGGCTGGTGCTACAATCCCAC	54	2274	AAGCTGCTGTACCCGGTGAACTACCTGAGGAACTACGCCCGAATGCAGGT	56	2826	ATGGTGGATGTGGACATGTACCTGAGCGCCAGCCTCAGCGCCGAGATGGA	60	2445	TAATCCCGCCCACCATTGGCTCACTCCGCTCCCCTCCTTATGCTCCTCAC	60	2612	AGCCGCTGCAGGCGGAGGCGGAGGCGGGGGCGGGGGCGGGCGCGGACGAG	86	TTTCTCACTTGCCAGAGCGT	CCCGCTCTGGTCCTGAGTTA	155	TTTTGCATCCGCCTCTGGTC	ACTCGTCAATGGATGGCTCG	198	CACACACACACACACACACA	GCACACAGCGGTAGTAGCC	151	CACACACACACACACACACA	GCACACAGCGGTAGTAGCC	153	PTQ7035	x1,y1	1454005	1560012	106008	19-E-8
Cre01.g008051.v5.5	chromosome_1	+	1545078	1550609	1542109	1549875	1545109	1549875	TGTATGTGTTTGTGCATCTACCAAGAAAAGAAACATCCGAAGTTGCTGTT	38	2757	TATATTCCAGCCCAAACTAAACCAAACCAAGTTAAAACGAGCGGAGCACA	42	2395	AACGAGGGTTTGGGCAGCATGTGCGTTTGTGAGGGTGTCTGGTTTTTGCA	52	2286	AACTGCACCTCACGTTGGTCATGCTCAAGCTCTACAGCGACCAGAAGAGG	54	2491	TTAGTTGCAACGGGTCAGAGAGGGAGAGGTGGGAAGATGGCGCACACGAA	56	2335	CGCGGCCGCCGCAGCTGGTGGGCAGCCCCACACCCGAGTCCGTGTTCACG	76	CTACTCGCGCTGCTGCTG	GCACACACATACACAACGCA	176	CTACTCGCGCTGCTGCTG	TGCACACACATACACAACGC	177	GACACACAGCACTGCCTGA	GTCGTACACCGCCATCTGG	161	GACACACAGCACTGCCTGAC	GTCGTACACCGCCATCTGG	161	PTQ7035	x1,y1	1454005	1560012	106008	19-E-8
Cre01.g008100.v5.5	chromosome_1	-	1551623	1561025	1554539	1562729	1554539	1559729	AGGCTTTGTGATGATAATGGGGCTTCCTCTTTGGCCTCGAGCATATAACG	48	2007	TCTCCACACACAAGTCACATTCGCATTCACACCTCATACCCATGCTACTG	48	2554	TACAGAGTGTCTACCTGCTAGCACCAGCCATACAGAGTGTCTACCTGCTA	50	2222	ACGGCATCTATTGCAGTGCAATGTGGCTGCAGTGGTGTACGCATAGAGAT	50	2806	AAACACAGACGGCACACGGGGCCATTGTCTGTGTGTAAGGTGAAGACGAT	52	2066	AGCAGCAGCTGCTGCCGTCGGGCGCGGCCGGAACCTTGGGTACCGGCATG	72	CACAAGGGCAACTACTCGGA	TCGGGATTCGGGAAATGCAA	167	AGCACAAGGGCAACTACTCG	TCGGGATTCGGGAAATGCAA	169
Cre01.g008150.v5.5	chromosome_1	-	1561874	1574465	1562506	1577353	1562506	1574353	TTTAGCCGTTTGTGTGGAGAACGGAATGATTAAAGCACAAGTTGGGAGTG	44	2743	TTCCAACCACCTTCCATCCACCTTCCAACCACATCTCAACCACCTTGTTT	48	2279	AAGCGTGTGCGTATGCATTGTTGTGCATGTGGCGGCTTGGAGTTGCAGAC	54	2945	TCAGTTGAGTCCGACAGCAGCAGGAAATACACACGCGCCGGATCCACCAG	58	2115	AGGTGGGAGGTGGGAGGAGGGAAGGGCTCGTTTCACGACACACACAGTGA	60	2544	GGCCCACACATGCCTGCGGGGCGGCCGTCATGGGGGCGGCGGGCTGGTGC	80	ACACTGCAGCAAGCTTCTCT	GTCCTCCATCTGCGTGCAG	159	AGCAAGCTTCTCTCTCGCAA	GTCCTCCATCTGCGTGCAG	152	AAGGGGGCGTTATATGCTCG	CGGGAGGCACTGTGAAGTAG	166	AAGGGGGCGTTATATGCTCG	GAAGTAGGCGTGCTGGAGAG	153
Cre01.g008200.v5.5	chromosome_1	-	1574638	1581235	1575180	1584139	1575180	1581139	TTGCTATCCATGCAGCTGCGCTCAGCAGCTTTGCTACCAAGCGAGGGAAT	54	2748	AGCAGCGGCATCGGCGTAACATGTGTCAGCATCGGCATCGGCGGCAGCAT	62	2199	TCATGCTGCTGGGGCGCCGCATGAAGGCGTCAGGACCGGTCCTTTGCCTT	64	2278	TACTACTACTGGCGGCACTGGTGCCGAGCGCGGCGTCGTGTCTGACGTCT	64	2341	AACGGCAGCCTGTTGCGGTTGCTAGCCTCGACAGCAGCCGCCGTCACAGG	66	2076	CGCCGGACCTGGTGGCCAACTGGTGGATAGGCGTGCGGAGGAGGCGGCAG	72	TCAAGTCATGTCTACGCAGCA	GGCGTAGTCAGGTCAGCTTT	153	TCAAGTCATGTCTACGCAGCA	AATGGAACGGGCGTAGTCAG	162	TCGCATACACTGTCCTACGC	TGGTCGTACCTGTGTGTGTG	151	TCGCATACACTGTCCTACGC	GGTCGTACCTGTGTGTGTGT	150
Cre01.g008250.v5.5	chromosome_1	+	1582006	1588736	1579779	1586418	1582779	1586418	AAGGAAATTCGCGCGTGCCATAATGAAACGGAATGGGGACAGGTGCCATA	50	2301	ATCATCACCACCACCACCACCACCACCACCCGCTCCTCCTGCTTTACCCT	60	2210	TCTCCCCACAGGCGTTCGAGTACGTGTGGCTAGGCAAGCACGAGCTGTGG	62	2134	ATGCGGTACCGTATTCTCACGCGGGCAGTATACGCCCATGGGCGGCTCCA	62	2407	AGTCTGGTCTGGCGGACCGGCTGACGTGCAGCCTGAGCGTGATGCTGTAT	62	2734	GCGAGAGCGGCGGCATCGGCAGTGTGTTGCTTCGAGGCCTGCTGCCTGCG	70	CTAGACGCCTGGCTGGACTC	GTACTCGCGGCCGAACAG	150	CTAGACGCCTGGCTGGACT	GTACTCGCGGCCGAACAG	150	ACAGCCAACACCATGTTCGA	GAAGCAACACACTGCCGATG	205	GACAGCCAACACCATGTTCG	GAAGCAACACACTGCCGATG	206
Cre01.g008300.v5.5	chromosome_1	-	1589634	1592985	1591095	1595357	1591095	1592357	TGTAACGACTGTCGCTAGCTTCCTGCCTACAATATTTTGTTCATTTCGCC	44	2680	ACAATGACGACGCGTCATCATCCGATGAAATCAACCTGTCCGCCTCGTTT	50	2236	TTTCATGACTGCGGCGATAACAACTCCCTGCTGTGGCTTTGTTCTGGACT	50	2742	TGATGACGTTGAGTGCATCGCCTTGAAGAGCGGCAGCCACCTCAGCAGTA	56	2430	TACTCAACTGCAGCCCTGCCGCCGTCGGCCTGTTCATCTTCTTGCATTTC	56	2889	GGGTGTGGGTGGCGGCAGCGCCGCCGGCTGTTGTAGCTGCCATCGGGTGT	72	GCAACAACACCTGCCCAAG	AAGGCATCGGCTTCGGATTG	150	GCAACAACACCTGCCCAAG	AAGGCATCGGCTTCGGATT	150	GTTGTGCATTGCCAAGGCTG	ACCCGATGGCAGCTACAAC	194	GTTGTGCATTGCCAAGGCTG	AACACCCGATGGCAGCTAC	197
Cre01.g008350.v5.5	chromosome_1	+	1593106	1597097	1590742	1595503	1593742	1595503	TATAAAATTGTAGAGTTGTGCTGTGTACGGGCTGCAACGCTACAATAGCA	42	2159	TTGAACTGCACGGCAGCTGCAGGCATGTCGATAGATGTGGTATTGCTGTT	50	2308	TATTCTTTCATCCACAGCGCGTCTGCAGACTGCTGCGACACCAACAGCAC	54	2820	TTTATTATTCGGCTGCCATAATGCGGGCGCGCGCCGCCCTTTGACTCGTG	58	2227	AGATTACGAGGAGGAGGAGGAGGACGACGGCTGTTGTGCCGTCTCCTATC	58	2593	CCTGGCGGTGGCACGCCGCCGTCGAGCAGCGCGGCTCGGAGGCCGCACGG	82	GGATGCATGGCTTCCTAGCT	TCGGGAGAAGGGGATGGG	172	GGATGCATGGCTTCCTAGCT	GGGAGAAGGGGATGGGGAC	170
Cre01.g008402.v5.5	chromosome_1	+	1598346	1606788	1595815	1606399	1598815	1606399	ATCTGAAAGGCGAACGCATATGAAGTTTCCATGAAGGTGATATATTTGGT	38	2275	AAGAAACGTTCTGCAATACACAACTCCAAGCAACAGTCCTTCGCTAAATG	42	2039	AATCATGTCACCTAATGGCCTTATGATGTGCATTAGTAACACCATGCCAC	42	2869	ACGATGCGTGAATGCACCACCCGATTATTCGAGTCAAACAATTTGCATCT	44	2338	ATGTGCTGCTTCATTACCGGCACTGACGAGCGATGGCGATTATTCATCTT	48	2733	TGGCTGTAGCGCCGCCCGCGGCCGGGGCAGCAGCAGGGGCGCCGCGGCAG	84	TGATGTCGACTTTCCTGGGC	ATTTTGCATTTCCCGTGCGT	165	TGATGTCGACTTTCCTGGGC	GCGGGCAAGGAAAGCAAATT	182	CCAAACGCACACTGCCTTAC	CAGGTGAAGCAGGGTGGAC	150	CCAAACGCACACTGCCTTAC	CACCAGGTGAAGCAGGGTG	153
Cre01.g008450.v5.5	chromosome_1	-	1609640	1617555	1610943	1620316	1610943	1617316	TAGTTTGTTGTTAAGGACCAGCCCAACCTAGTCCATATGCACAAGGGCGA	48	2741	TTACTTACCGATACCTACCATTTTACCGAGCGTCGCGTGACTGTCGTGAC	50	2182	AGGTAGTCATACTCACCCGCGATAAGCCTGGAACCCCATGGGCGACCATT	56	2130	TAGGGTGCTCTGTGACACACGTAGCACGAACGCTCGTAACGCATGCACGT	56	2670	TCCCCATGCTACTGCCTTCGCTACTGCCTTCGCTACTGCCTTCGCTACTG	58	2582	TGCGGATGGCGGCGGCGGAGGCGGCGGCCGCCATGCTGGCGATGCAGCTG	78	CTTTCCGACGAACCTGTCCA	GAGCTGCTAGGTGGCACTAG	181	GACGAACCTGTCCACAGAGG	GAGCTGCTAGGTGGCACTAG	175	CACCGGGGGACTTCTGTAC	GTCAGATCACCGCCCTCATC	150	CACCGGGGGACTTCTGTAC	AGTCAGATCACCGCCCTCAT	151
Cre01.g008500.v5.5	chromosome_1	+	1617656	1624117	1614750	1623350	1617750	1623350	TGTTAGGGAGCGCAGGGGCAGAAACATGTATGTGTATTTGTGTGTGTTTT	44	2186	AGAAACGTAATATTGAGGGGAGGGGGCGATGGTTATATGTCCGAGCTCAA	48	2065	AACTCGCATTTTCCGCACCGTCCCATCTCTCCACTCCTTTGTCAAGTTTA	48	2590	TGTGCTGGTAATCACACGCAAATCCGCACCTTCAGCCCCCCTTTTCTATT	50	2935	AACGCATAATGGAGAGCCGCGCTGCTCTCTGTGAGTCAGGACACACCCTA	56	2003	ACAAGATGAAGGGCACGCAGACGGAGAGCGCGTTTGGGGTGCGCGTCATG	62	CCAGGACAGGCTGAAGAAGG	TCTACAGCTGTCACATCGGC	159	TGTCAAGGAAATCCAGGCCC	TCTACAGCTGTCACATCGGC	195	ACACACTTCCACACCACCAA	TGCCCTTCATCTTGTCGTCC	204	ACACACTTCCACACCACCAA	TCATCTTGTCGTCCCACAGC	198
Cre01.g008550.v5.5	chromosome_1	+	1624776	1632086	1622248	1630762	1625248	1630762	AAAATGCTCAAACGTGTGATTGTGTGTGTATGTTTTTGTGATCGTGTGTC	38	2119	TAAGAGCGGGTTTCCTGTTCATGAGGGGACGGATGCTAAGATTGTTGACA	48	2771	AACTAAACCAAACCAAGCTAAAACGAGCGGGGGTTGGAAGGGTGGTGGTT	50	2880	TGCAAAAGGGGTTTTACACCGGATGGACAACTGGCGTGAGTGGAGCTGTC	54	2065	ATGCATATGGGTGACAAGGGGAAGGGAAAGAACGGGAAACGCGCTATCGC	54	2176	AGCAGGCGCTGCGCCACCCCTGGCTGCAGTACCGCTACCGCTCGCCCAAG	72	TTTAGGTTGCAATGCGGTGC	TCGCGCGCTTAAGCAATAAC	157	TTTAGGTTGCAATGCGGTGC	CGCGCGCTTAAGCAATAACT	156	CCTTGTTGACACCACCCCTT	CTACTTGGGCGAGCGGTAG	223	TTGTTGACACCACCCCTTCC	CTACTTGGGCGAGCGGTAG	221	PTQ2606	y1,x1	1621589	1647143	25555	7-L-4	PTQ716	x1,y4	1621583	1684104	62522	2-H-12
Cre01.g008600.v5.5	chromosome_1	+	1632336	1642687	1629427	1642362	1632427	1642362	AAGAGCATAAAGTTTGATGCAAGCATGACAGATCACCTCACTCCTGTAAG	42	2599	GAGGGAGGGGGGTTACATTCATGATTAATTAAGAAGTGAAGTCGTAGGCA	44	2659	TAGCCATCCATGGGATGGTGTGTATCAAATATGAAGTGAAGTGCCGACGT	46	2744	ATTCATGAGTGTTTACGAAGTGAGGGCGTCGCCAGGAACAGGAGGTGATG	52	2246	TTGAGCCCAGGTTCAGTCACAGGACGGCTTGCACCGCTGATCGCATGCAC	60	2044	CCTACGCCTGGGTGCGGCGCCACAGGCGGCGATTCCCGCTGCTGCAGAAG	72	GGGTTCAGTCCCGCTATGC	TGTACAGCGAGCCAGAACAG	178	GCTCGGCGGAGACAAAATCT	AAGCTGTCATACGGGTCCTC	155	AATGGCCAGTCAGGAACCTG	CTGCAGCAGCGGGAATCG	170	CCCTGCCCCCAAACTCATAC	CTGCAGCAGCGGGAATCG	198	PTQ2606	y1,x1	1621589	1647143	25555	7-L-4	PTQ716	x1,y4	1621583	1684104	62522	2-H-12
Cre01.g008650.v5.5	chromosome_1	+	1642756	1654034	1640156	1652038	1643156	1652038	AAAGATAAACAAGCAGCTGATCAAAAGAGCACGAGACTGCAAAAAACAGT	38	2925	ACAACTTCGGCGCAATCGAGCTGCTGCTGCTGCTACTGCTCATGCTGCTC	58	2686	ATCCGCCTCTTCCGCTGTCCCTTTTCCGTGCGGTGCTACAGCTCGTGCTA	60	2160	ACCATCTCCCTCATCATCCTCCTCATCCGCTGCGCTGCCAGCTCCATCCA	60	2490	TTCCAGGATGGTGAGGGCGTGTGCGGGTACGACGAAGTCCCAGGGTATGC	62	2058	CCGCTGGCAAGCTGATGCGCCTGTGGCAGCGCGTGAAATCTGCTTTGGCC	64	CGTTACAGGGATGGTCGCTT	GCTTTCGCAGGTTTGAAGCA	174	CGTTACAGGGATGGTCGCTT	TCGCAGGTTTGAAGCAGTCT	170	CTTGCAGACGAGGAGGCAG	AAAGCAGATTTCACGCGCTG	176	CTTGCAGACGAGGAGGCAG	CAAAGCAGATTTCACGCGCT	177	PTQ716	x1,y4	1621583	1684104	62522	2-H-12	PTQ525	y1,x1	1621587	1686734	65148	2-I-12
Cre01.g008700.v5.5	chromosome_1	+	1654166	1657157	1651289	1656696	1654289	1656696	ATAACTTGATACCTGTTGAGTATTTCCATAGCTTGTCAGTCAGACTGTCA	38	2748	TAGTAAATGCCCACACACATCTCAACATTCACACGTCATCTGCAATGAAC	42	2893	TTGACTCAGAGCATGAGCTCAAGTAAGCCATGCGGCGTATGTACCCTTGT	50	2812	TTGTGTAGTGTTGCTGCTTCCAAGTGCGTTCCGGCCAGTTGCCCCTCGTT	56	2945	AATGGCGCAACTCATCACTGTCAGCTGCTGCTGCTGCTGCTGCTGCTGCT	58	2420	CCGGCTTTACGTCGTACATGCCGACGCAGCACAAGCCGCCGCTACGGCTG	66	GAGCTAGACCCTCCTCGCTA	CATAGGCGCTGGAGGAACAT	181	AGCTAGACCCTCCTCGCTAC	CATAGGCGCTGGAGGAACAT	180	ACGCACAGGACTACTTCAGC	GCATGTACGACGTAAAGCCG	213	ACGCACAGGACTACTTCAGC	CGGCATGTACGACGTAAAGC	215	PTQ9591	x1,y1	1647151	1679247	32097	25-N-22	PTQ13958	y2,y1	1647158	1698655	51498	37-K-10
Cre01.g008750.v5.5	chromosome_1	-	1657160	1661965	1657775	1664534	1657775	1661534	TATAAGGGTAGCACCAACAGGCACAAGAGCAAGCGATTGTCTGTGGAGCA	50	2472	ACTGCTACTGCTACTGCCACCACCACCGCAGACAGCTCGGACGGTTGCAA	60	2196	AGCAGTAGCACCAGCAGCAGTAGCAGCAGCGACATGCCGCGTGCCAGTGT	62	2758	TAAGCTCGGTCCCTGCTGCTACTGCCGCTGCTGCTGCTGCTGCTACTGCT	62	2849	ACTGGCGCCGTACGATTGCAGCAGTAGTAGCAGCAGCCGCGCCCTGTGCA	64	2077	CACTGGTGCGCAACCGGCGGACGGGGGAGGTGGTACACCGCTGGGTGGCG	74	CAGCTGTGGATGTGGGTGG	GAACGCCTCCAGAGCTACAG	224	GTGGATGTGGGTGGCACTG	GAACGCCTCCAGAGCTACAG	219	CCGGCAGTAGCAACACCA	TGTACCACCTCCCCCGTC	208	GTCTGACCAGCCACACCC	TGTACCACCTCCCCCGTC	162	PTQ9591	x1,y1	1647151	1679247	32097	25-N-22	PTQ13958	y2,y1	1647158	1698655	51498	37-K-10
Cre01.g008800.v5.5	chromosome_1	+	1662646	1668430	1659979	1665813	1662979	1665813	TTTGTCCAAGCATAGGCCACAATCTCATCCTCGCAACTTTGCATTGGGTT	46	2587	TACAGCGAACGTGTCGTCATTCCACGCATGTGCGCAATAAACAGGATTCA	48	2146	TGGACAAGATCCAGTTCCGCCTTTTGCCCATTCCAAGGGGTAATGGGTTT	50	2290	TATCTACAATCCCCGCCATCACTGCTGCAGGTGGGTGAGATGCACATGCT	54	2519	TGTGAGTGTCAACAGACGCGGCGTGGAGGTGGGGATGCGTGTCGGGTTAT	60	2217	GCAGGGCGCGCCTTGGCGGCGGCGGCAAGGCTAGTGACGGCGGCGGAGTA	76	GGCTCGTTTTGTTTGGCCTT	CGAGCTGAAATGAGCGGACT	167	GGCTCGTTTTGTTTGGCCTT	GACTATGCGCACGATCGTCA	151	TGAGATGTTGAGCGACCCAG	CTGCTGGTACCCACACCG	150	ATGTTGAGCGACCCAGATGG	CTATACTCCGCCGCCGTC	195	PTQ9591	x1,y1	1647151	1679247	32097	25-N-22	PTQ13958	y2,y1	1647158	1698655	51498	37-K-10
Cre01.g008850.v5.5	chromosome_1	-	1668440	1683825	1669276	1686527	1669276	1683527	TCTTTGTAGCACCTCTTTCAGGTCGCCTTGGTGGATGGAAAGAACCTTAA	46	2127	AAAGTCCCTCCCCGCTTCCTATTTCCTTGGGTGCAAATAAACTAAACCGT	46	2699	TAGGCTACCAAGGATGTTTGGGAAGTGTTGTGGAAGGGGGCTTGACTTCG	52	2033	ATGCCTGTCGTTTGGCCTCAGCGTAGAGCCCCTCTCTTCCCTTCATGGAT	56	2801	TCCTCTCCACTGTAACGGACGCTGCAGCTCTCCACCACATTTGAGGCGGA	58	2637	TGCCGGCTGGCGGGCATGGCGAGGGCGAGGACATGCGGGAGGTGGAGCTG	74	GACGTCGGGCATTCTGGAT	CTTGCTGTGGGGGAGCTAG	168	ACGTCGGGCATTCTGGATG	CTTGCTGTGGGGGAGCTAG	167	CATGGGGTACGGCAGCAG	CACCTCCCGCATGTCCTC	187	CATGGGGTACGGCAGCAG	CTCCACCTCCCGCATGTC	190	PTQ13958	y2,y1	1647158	1698655	51498	37-K-10	PTQ525	y1,x1	1621587	1686734	65148	2-I-12
Cre01.g008891.v5.5	chromosome_1	+	1683926	1686617	1680968	1686360	1683968	1686360	TTGGACTTCATCACACTGTACTTTGGGCCCTGCTTTCGGTGCTTCTTACA	48	2073	TTACAAGTATGTGCAACTCGCCACCGCGCTGGTCCGATGGGTTACCATGA	54	2350	TATTAACGCCTGCCCTGGCATCTTGGGATGGGTTGCCCGTCGTGAACCTT	56	2230	TATTTGTGCGGCCTGGACACTTGCACCATGCGCGCTCCTGTCGTCGCGCA	62	2176	ACCTGTGTGGCAATCACCCCACTGCACACCACCCTGCTCGCGGTGCTCTT	62	2301	CGGCGCTGCGGGCAGCAGGCCACAGCGAATGGGCAGTGTGCGATTCTTTG	66	GCATCTACCCAGCTCCAGTC	CCTCAAGGTTTCGCCGGAG	161	CCCAGCTCCAGTCCTTTAGC	CCTCAAGGTTTCGCCGGAG	154	GGCAACGGAGGGACAAAGG	GAATCGCACACTGCCCATTC	198	GGCAACGGAGGGACAAAGG	CAAAGAATCGCACACTGCCC	202	PTQ10294	x1,y1	1679284	1720798	41515	27-L-6	PTQ13958	y2,y1	1647158	1698655	51498	37-K-10
Cre01.g008900.v5.5	chromosome_1	-	1686710	1690115	1687179	1692953	1687179	1689953	ATACGTTCCAATGCAATATTGGGTATCTAAATAACATATTGAGTGAGTTA	30	2146	TTGCCTAAGGCGTATACATGACATATGTATGTTATGACTTGTTGTTTTAA	32	2413	TTTTAGCCCTCGCAAAGCCTTGAATTTCCATTCTCATAGCTGAAAGTAGA	40	2287	TGACAGTCTTTGCAGTGTCTTAGTGTGATTGGGTGCCCAAAGCATGTGGA	48	2654	TTGTGCTTTTGGCGTGCGTATCGTGCGTTTAGCACCTGGACGCATGTATA	50	2522	CGTTGGTGGTGCGCATTGCGGCGGTGCTGTTGGCCAGGCGTGCGCGTCGG	72	CCGTAACGTCTGAGCCGG	CCAGCACCTGCAGCTTCT	222	CCGTAACGTCTGAGCCGG	CCAGCACCTGCAGCTTCTG	222	CTTCCCGCACGTGAACGATA	AACAGCACCGCCGCAATG	153	CTTCCCGCACGTGAACGATA	CAACAGCACCGCCGCAAT	154	PTQ13001	x1,y1	1686743	1720791	34049	34-B-12	PTQ10294	x1,y1	1679284	1720798	41515	27-L-6
Cre01.g008950.v5.5	chromosome_1	-	1693750	1696515	1694681	1698770	1694681	1695770	TTTGTAGCACCTCTTTCAGGTCGCCTTGGGTGGATGGAAAGAACCTTAAG	48	2360	TTCCTAGTTATGCTTTCCTTGGGTGCAAATAAACCTGAACCTCTCGCGCC	48	2923	TTCCAAATCGTGTACGGCAACTGTCCTAGTTGGCGCCCAATCTGCTCTTT	50	2196	TGAAAGTCGTTGAACGGAATGGGCGCCAGTCAAGCTTCGAGCAGCTTCGT	54	2006	TAGGCTACCAAGGACGTTTGGGAAGTGTTGTGGAAGGGGGCTTGACTTCG	54	2267	TTCCTGTTCGCTGCCGCTGCTTCGGTGACTTCATTGGCGTGACGGGCCTG	62	GCGCAACCTTTTATCGGGTC	CGACATCAGGGGACACGAAA	189	GCGCAACCTTTTATCGGGTC	CGATTCAGGGAGCGACATCA	201	CTTGTGCGGGAGAAGGCG	CGTCACGCCAATGAAGTCAC	213	CTTGTGCGGGAGAAGGCG	GCCAATGAAGTCACCGAAGC	207	PTQ13001	x1,y1	1686743	1720791	34049	34-B-12	PTQ10294	x1,y1	1679284	1720798	41515	27-L-6
Cre01.g008976.v5.5	chromosome_1	+	1696066	1698453	1694045	1697510	1697045	1697510	ATTAGTATTTGCTATTGCCTATTGCATGTAAATAGGCGACAGCGAGAAGT	38	2016	AGTGGATGTTTCAGTACCTGTGCAGCAGGGTGTGTAGATTTTTGTTATCA	42	2468	TGTATTCCGTGCATTCCGTCTAAGATGTATGAAACAGGCTACGTGTTGAA	42	2541	TGAGAGTCATATGGTACCTATGTAGGTGTAGGAACGCTTCATGCTTCTGT	44	2590	ATTGCAGACTGACGATGCTTGGAATTAACCTCTAGGGAACCTCCCTAGAG	48	2224	CGACGGCACGTGTGTGGTGGAGCCTGCTGCTGTACGGACACCCGCGGCCG	72	GCCGTACTCTCTTGCAGCTT	GCGAGTGTGAGCAGGTAGTT	152	CTCTCTTGCAGCTTCCCACA	CCTCAGCCGTACAGGAGGTA	186	TACCTCCTGTACGGCTGAGG	CGCCGGAAAGACAAGATGGA	159	CTACCTCCTGTACGGCTGAG	CGCCGGAAAGACAAGATGGA	160	PTQ13001	x1,y1	1686743	1720791	34049	34-B-12	PTQ10294	x1,y1	1679284	1720798	41515	27-L-6
Cre01.g009000.v5.5	chromosome_1	-	1698720	1700625	1699212	1703598	1699212	1700598	ACACCCTGTTCCGACACCATGCACATTCAAATACAGAAGCATTTTTGGTA	42	2347	AATTCCGCCATACACGCGCATGTGTGTGTATGTGTGTATGCGTGTAAAAG	46	2825	TTTCCTTCCTTTATGCATGCGCTATGCCACATGCGCACCAACACAATAGG	48	2422	AGCTACAAAGTAGGAGGATGGCAATGCATGCAAGTCCTGCGTCAGAAGGC	52	2141	ATTGACTCGCAGTTGCAGGAACAGGAACACGCATGCGGGCATTGTCATAC	52	2497	CGTTGGTGCTGCGCATTGCGGCGGTGCTGCTGGCAAGGCGTTACCGTCGG	68	ACGTGACGTTGAGACCTTCG	TGCCTGCGACATCTCAAAGA	178	CGACGTGACGTTGAGACCTT	TGCCTGCGACATCTCAAAGA	180	CGATACAGCGGAGTTTTGCG	GGTAACGCCTTGCCAGCA	152	CGATACAGCGGAGTTTTGCG	GGTAACGCCTTGCCAGCAG	152	PTQ13001	x1,y1	1686743	1720791	34049	34-B-12	PTQ10294	x1,y1	1679284	1720798	41515	27-L-6
Cre01.g009025.v5.5	chromosome_1	-	1700677	1702525	1701575	1705420	1701575	1702420	ACCTCTAAAATGCATACATTTTGATTCCTGTAGATGCTGCAGATGTCATA	36	2085	AACACAACAAAACACACCACTACTTTAAAGCAACTAGAACTCATGAACAC	36	2478	ATAACCCGCCCTCTATTCCATATCGTCGGTTCGACCGCCGATAATGTTAA	48	2831	AAAGAGCAGGTTGGGCGACAACTAGGACAGTTGCCGTACACGATTCGGAA	52	2570	TGCTCTAAGGAGAAAGCCTGAACAGCGACCAATCCGTTCAGCGACTTGCA	52	2751	ATACTGCTTCGTGGCGCAAGCAGCGAGCAGGCGGAGGCGATGGCGCGCGG	70	TGGCATTACAGGGAAGCAGG	CACTCTCTCCATTCCGCCTC	189	TGGCATTACAGGGAAGCAGG	TAGGTCAAAGCCCTCCTGGT	223							PTQ13001	x1,y1	1686743	1720791	34049	34-B-12	PTQ10294	x1,y1	1679284	1720798	41515	27-L-6
Cre01.g009050.v5.5	chromosome_1	-	1702680	1704245	1702703	1707068	1702703	1704068	AATTTAACTATTACTTGACAGGTCCTGTCACATACAGTGTGCGTCACCAA	40	2744	TTAGTCCCGTTGCTGGATGTATTTTGGGGGTATTCAATGAGAAAGGTGAC	44	2690	TGCTTTGTTTAGTGCCTGGTCTGTGCGTTTGTTTCCATGCAACCCGAAAA	46	2049	TTGATTGCATGCTGTAGGTAAATGCGCTTTGCCGGGTGTTTGTTGTGCGC	50	2315	ACTCGTTCCACAGGTGAGAGCTTGGAATTAGAGTGAGGCTGCTACGCAGG	54	2425	ATACACACACATGCGCGTGTATGGCGGAATTGTTCCGGTTGTTCTTTGTT	46	CCGTGACGTCTGAGCCGG	CCAGCACCTGCAGCTTCT	189	CCGTGACGTCTGAGCCGG	CCAGCACCTGCAGCTTCTG	189	GCGGCCTACTGGTCTTCTC	AACAATTCCGCCATACACGC	182	GCGGCCTACTGGTCTTCTC	GCGCATGTGTGTGTATGTGT	164	PTQ13001	x1,y1	1686743	1720791	34049	34-B-12	PTQ10294	x1,y1	1679284	1720798	41515	27-L-6
Cre01.g009101.v5.5	chromosome_1	+	1704586	1709250	1701936	1707663	1704936	1707663	TCTTTAACCAGGAGGGCTTTGACCTATTTTCTTCATTCCTCAGAAAGCTC	42	2225	AATTAGTTTTTACTGATCAGGAGGATGCCAGAAGGTAGTGGCATTACAGG	42	2460	TATGGCGGAATTGTTCCGGTTGTTCTTTGTTTAACACGCACGCACACACA	46	2752	ATGCTTATGTGGATGTCGGGAATGGAGGCGCTACTGGACAGCCTGTTCAT	52	2130	GCCCCACACGCCTTTTACACGCATACACACATACACACACATGCGCGTGT	54	2801	CTTGCTGCTATGCCATGGAGACGGACGACGACAGTGCTGAGAGCATGGCG	60	GCAAACCAACGAACCCAGAC	GCCGTTGTACTTGTTGCTGG	195	TGAACACCCTTCAGCAGCAA	GCCGTTGTACTTGTTGCTGG	246	TACCTTCACCACAGCAGCAG	CTCTCAGCACTGTCGTCGTC	155	CTACCTTCACCACAGCAGCA	CTCTCAGCACTGTCGTCGTC	156	PTQ13001	x1,y1	1686743	1720791	34049	34-B-12	PTQ10294	x1,y1	1679284	1720798	41515	27-L-6
Cre01.g009150.v5.5	chromosome_1	-	1709325	1711085	1709546	1713969	1709546	1710969	ACTTATGCAGTGGTTTTGTTATAAAGATTTGTACGTATAATGTATACCAT	28	2002	TACATAAGACGTACAGTAAGCTCATGATGAAGCTCCAAAGAGAAATCGGT	40	2095	ATTAGAAGGGGTTAGAGGGGGAGAAGTCGAAGCCATTCACAGACACACAA	48	2805	TTCAGTACAGTCGCGAAGCGACCCACAAGACGAATTCGCAAAGCAATGTC	50	2154	TGTCCTTCGGCTGCGGCTTTGACAGCGACTATGTCTGCAGCTACGTTCAT	54	2261	TCTTGCAGGGCCGGGGCGAGGCGGGGGGTAGTGGCGTGAAGAAGCAGGCG	72	GGACATTCGGGGCATTGTTG	CTACGCACCGAGTTGCTGAG	163	GGACATTCGGGGCATTGTTG	TACGCACCGAGTTGCTGAG	162	GGAGTGTGGCGGAGTTGTAC	CCTGCTTCTTCACGCCACTA	156	GGAGTGTGGCGGAGTTGTAC	TGCTTCTTCACGCCACTACC	154	PTQ13001	x1,y1	1686743	1720791	34049	34-B-12	PTQ155	y1,x1	1704239	1745179	40941	1-E-16
Cre01.g009200.v5.5	chromosome_1	-	1711138	1713965	1711418	1716764	1711418	1713764	ACTACATCGTCAACCAGGTGGTCAAGTGAGTCCCGGCTTCTGAGTTACGT	52	2216	TTTTGGAGTCGGAACTGCGATGCACTAGCCTTTACCCCACGACGTCACAG	54	2048	AACCATACCACGCGCAGGTGAGCTTCGTCAACTCCATCTCCACCCAGAAG	56	2282	AGCAAAAGGGAAAGGAACAGCGCGATGAGAATGTGCAGGGGTCAGGCTGG	56	2632	AGCATCAAGTCGTTCCAGGAGTACGTGGACATGTACCTGGGGCCCAAGGT	56	2879	CAGCAATGTCGTGGCAGGCGCCACCGGTGGTGGTCGGGACAGCACCGTTT	66	AGCTGCAGACATAGTCGCTG	CTTATTCCTGCTCCCTCGCC	176	AGCTGCAGACATAGTCGCTG	CCTTATTCCTGCTCCCTCGC	177	GGAGTTGCAGGAGGATACGG	CCTGCCACGACATTGCTGG	172	GGGAGTTGCAGGAGGATACG	CCTGCCACGACATTGCTGG	173	PTQ13001	x1,y1	1686743	1720791	34049	34-B-12	PTQ155	y1,x1	1704239	1745179	40941	1-E-16
Cre01.g009250.v5.5	chromosome_1	+	1714086	1725107	1711211	1724574	1714211	1724574	TGTATGCGGTTGTAAGGTGGTGCGCACGGTTTTTTCTGCGTGGCTTCCTG	54	2047	ACAGCACCGTTTTGAAGCGGAACCGCTGCAGGTTACTGTATGGGGATTCG	54	2173	ATGTACGGGGGAGGAGGAGTGGGAGTTGCAGGAGGATACGGCGGTGTGGG	64	2386	TACAGCCACAGCAGCTACAGCCGCAGCCGCTGCTGTATTCCGGGCTGCAG	64	2709	TGCTTCAGGGCCACGGTCAAGATGCTGACCGGCTGGAGCTCCTTCCCGGT	64	2890	ACAGCGGGTCCGGCAGCGACAAGGACAGCGACTTCGAGGTGCTGTCGGAC	66	GGAGAACATAACGGCACCCA	GTGCTCGAGCTGTGTCTTCT	207	TGGAGAACATAACGGCACCC	GTGCTCGAGCTGTGTCTTCT	208	GCAACGCTCATTGTTTGTGC	CTCGAAGTCGCTGTCCTTGT	221	GCAACGCTCATTGTTTGTGC	TCGAAGTCGCTGTCCTTGTC	220	PTQ155	y1,x1	1704239	1745179	40941	1-E-16	PTQ1108	y2,x1	1684132	1795742	111611	3-H-14
Cre01.g009300.v5.5	chromosome_1	+	1725505	1739716	1722803	1738811	1725803	1738811	ACAGGAAGAAGAAATTGTTCAGCCAGACGCACGACACGAACATCACATTA	44	2668	AGGAGTTCCTGCTTCCTATGGTCAGCATACAGCAAGAGGCCAGCAGCAGA	54	2918	TTCTTGGGCTTCTTCTCCTCCTCGTCCGCCTCGAAGTCGTCATCGTCGTC	58	2380	TCCGACATGTCCACGTCCTCATCCTCGGTGTCCACCACCACGTTCCGCTT	60	2296	AAGAGCAGGCCGCTTGCGTCACAGGTGACAGCACCCTGCCTAACTGTGCT	60	2723	CGCCCTCCGTGACGGACCCGCTCGCCTCGCTGCTGGACTCGGAGCTGTTG	72	CTCGGGGAAATGGCAGGTAG	CGTGAACATAAGCTTGCCCG	167	TTGGTGTTCAGCCCGGTAAA	CGTGAACATAAGCTTGCCCG	207	GGACTGGGCGCAGTTCTC	TACAACAGCTCCGAGTCCAG	162	GGACTGGGCGCAGTTCTC	CTACAACAGCTCCGAGTCCA	163	PTQ155	y1,x1	1704239	1745179	40941	1-E-16	PTQ12654	x1,y1	1720802	1771671	50870	33-L-20
Cre01.g009325.v5.5	chromosome_1	-	1739718	1742894	1739902	1745593	1739902	1742593	TAAGCGAAGCAGTGTGTGTTAAAGAGCACAAGGAAACATTACGCGTAGGA	44	2006	ACGACTATTGCTGTCCACAGTCCAACCATCTATCCAGAGGGCTACGGCAT	52	2304	TGTGAGGGCTAGCTGAAGCTTGGGTGTGGAATGTGTGCGGCACGCAGACA	58	2380	AACTGCGGGCACACGATGCCGCCGTTGGCGATGTAGTGGTTGATGTAGCT	58	2655	CCCCAGCAAGCAGCAGAGCTGCAGACCTTTCCAGCGGCAATGCACGTATA	58	2848	AGCAGCCGGTCGCCCTGGCAGTCCCGCTGAGGGCACTCGCGGGCGCGTCG	78	CGTAAGAGCCGAGCTATGCA	TCCTGTCAAACGCGTCAGTT	154	CGTAAGAGCCGAGCTATGCA	GCTGCAATTGACTCGCTGTC	217	GCCGCATCGAACAGAATCAT	CTCAGCGGGACTGCCAGG	180	GCCGCATCGAACAGAATCAT	CCTCAGCGGGACTGCCAG	181	PTQ12654	x1,y1	1720802	1771671	50870	33-L-20	PTQ14746	x1,y1	1720802	1789308	68507	39-C-16
Cre01.g009350.v5.5	chromosome_1	-	1743156	1748134	1744193	1751105	1744193	1748105	TAGTAACGGAGCATACCTATTTTACTGCGCCTGTTCGGCCCGGATTAACA	48	2366	ATGCAATGCACGTTCAATGCATGTGCAACACGCACATGCCCATGCGATGC	52	2771	ATTGGTCTGGGCATCTCACTGGTGCTGGTGAGTAGCAGGTGGAAGTTGTC	54	2255	TCATCAGCGCCTACAAGTGAGTGTGCGCACGGGTGGTTTGCAAAGGTAGT	54	2595	TACTGATCCGCCCACATCCCATCATGCCCCACACGTGTTCATGTCCATCC	56	2144	GTCCCCGACTGGCCTGCAGCATTACTCAGCAGCACGTCGCTCCGCGCGGC	70	ATGCTGAAGACTGCCAAGGC	TAACATCGACCGAGCCACAG	156	ATGCTGAAGACTGCCAAGGC	CTAACATCGACCGAGCCACA	157	GCATTGCCCTGTGCTAGACA	ACGTGCTGCTGAGTAATGCT	179	GCATTGCCCTGTGCTAGACA	GACGTGCTGCTGAGTAATGC	180	PTQ12654	x1,y1	1720802	1771671	50870	33-L-20	PTQ14746	x1,y1	1720802	1789308	68507	39-C-16
Cre01.g009400.v5.5	chromosome_1	+	1748305	1759279	1745886	1757855	1748886	1757855	TGTGCCTCTTACTTATGGTTCCCATTGGATGGTGCAAACAACCCCCCTCC	52	2896	TGGTAGCAGTCGGTGTGGTCATGTACACCCAGCCACGGTGTGTGTGACCA	58	2220	TACGACCTCCATCCTTGCCCCTCGCCTGGCAGCACGCTGGTTGTGACTGA	62	2056	AGGGGTGAGTCAGTGGCACACACACGAGGCTGCACGAGGATCGCTGTGCT	62	2269	ACCCATCCCCACCCACCCACCCAGATGATGCCTGAGTGGCAGAAGGACCA	62	2411	CGGCAGGGCTGCACCACCGCGCACAGCCGCACACCGGCGTCGAGGGCGTG	78	CGGCGTTTTAGTGACAACCC	GCCAGCGAAAACCATTCTCG	190	GAAAGCAAGGCAGTACGGGA	GCCAGCGAAAACCATTCTCG	215	TCGATCCCGACAGCAGTC	AATGGGGTCGTCGTCAAGC	167	TCGATCCCGACAGCAGTC	CCTCCTTGGCAATGGGGTC	177	PTQ12654	x1,y1	1720802	1771671	50870	33-L-20	PTQ14746	x1,y1	1720802	1789308	68507	39-C-16
Cre01.g009450.v5.5	chromosome_1	+	1759435	1763016	1756469	1762224	1759469	1762224	ACTCAAATGACTGAAAACTCACAGGAATGCGTATTTGCCGGCAATGACCA	44	2042	AATTTCAGCCTACCCATCTTACTTGCACACTGCTTTGCAGGTGAGCGATT	46	2146	TGTTTGTGGTTGTGCAGCAACAGCCGTACCCGGTGAGTTTGCTTGTGTAA	50	2233	ATGAAGAACAGAATGTCAATGCCCGGCCAGTAGCGCTCAAACACACTGAC	50	2738	ATCTTGCGCGAGCTGCCAACGAATCCCATCAGACGGTCGCAACATGCTTT	54	2487	GCGGTGGTGGTGGCGGCGGAGGCTGGGAGCCGCCGGCGCCGCCGCCTGAG	84	GGCCGAAAACTGCACAACTT	CAGTCTGCTCCACACCCAAA	204	GGCCGAAAACTGCACAACTT	ATTTCCTCCGATGCAGCAGT	220							PTQ12654	x1,y1	1720802	1771671	50870	33-L-20	PTQ14746	x1,y1	1720802	1789308	68507	39-C-16
Cre01.g009500.v5.5	chromosome_1	-	1763026	1771764	1764492	1774396	1764492	1771396	TGTATTGTGTGTACGTGTTCACGTCATGCAGCAGAGCGCGTGCTGGTGTG	54	2194	GCGCTGCCTCGCACCTGCCCCCGTCTACCGCTTCCTTATAAGTAATTATG	56	2001	TCCAGTACTCCACTTTGCTATCCCTGCCTCTCCTTGCCTCTCCCCTACCT	56	2052	AAGCCAGTCGGCCAGGCCTCTTGCACTCTCTTAACAACACAACCCTCGCA	56	2832	ATGTCGGCATGAACCCACCCCTACCTATGCCTCCGCACGAACCACCTGCA	60	2438	GGCAGCCGCAGCAAGTGCAGACGCAGTCGAGTCAGCAGTCGCATCGGGCG	68	TTTGAGCGACTCAGGAGCAG	ATTGCCCAGGACATTGAGGG	194	TTTGAGCGACTCAGGAGCAG	ATTGAGGGCTACGCTGCTTT	182	AGTCACAGTCGCAGTCGC	CGTGACGCCTTCATGATGTC	163	TCACAGTCGCAGTCGCAG	CGTGACGCCTTCATGATGTC	161	PTQ14746	x1,y1	1720802	1789308	68507	39-C-16	PTQ9922	y1,x1	1730817	1824686	93870	26-D-10
Cre01.g009550.v5.5	chromosome_1	+	1772265	1777666	1769488	1776245	1772488	1776245	TGACGTCGCATCTAAGTCGTACACATAAAGTTCTGGTACCTTGTTAACAA	40	2934	AAGTCTAAGTCCGAATTAACCGGCATCAAAACAAACCTGATGCGAGTTAG	42	2181	TTCAAGTTTGGGCAGCAAATCAACAAAGGGCAGTTCGGCGTGATCCACGT	50	2867	TTCACAGACACCGTACTGGGGTAGAACAAGCACCTACACGCAAGGACATG	52	2445	AACTCCATTCGCGACATACGGAGGGAGATTGAGATCATGCACCACCTTCG	52	2750	ATGGCGGCGGTGCTGGTGGTGGTGATGGCGGCGGTGGTGACTGCGGCGAT	70	TAAGCACCTGCAACGTGACA	CCTGCCATGCAAAGGAGGTA	159	TAAGCACCTGCAACGTGACA	TGCAAAGGAGGTAGCGTGAG	152	GTGGGGTCTTGGTTCTCGG	CATCACCACCACCATCACCA	181	GTGGGGTCTTGGTTCTCGG	ATCACCACCACCATCACCAC	180	PTQ14746	x1,y1	1720802	1789308	68507	39-C-16	PTQ9922	y1,x1	1730817	1824686	93870	26-D-10
Cre01.g009575.v5.5	chromosome_1	+	1777745	1784462	1775203	1783966	1778203	1783966	TAGCCCCACGTGTTCGAGTCCACGTACTCGTAATACGCATACTCCGCCAC	56	2192	TCCCGCCAGTCCACGTAAGAATCCGAGCTGCCGTCGTTCTTGTCGTTCCG	60	2336	ACCACCGTTACTGCTGCTACTGGCCACGTCACCGCCGGCGCTGCTCCCAT	66	2589	ATAGCCACCGTCCCCACCCGTGCTGCCGCCAAAGTCTGGCCATGACCAGC	66	2913	TAGCATCCTCCGCCCCGTGTGCGGCACTCGTGGACGCATAGTCCCCGGAC	68	2731	TGGCGGCGGCGGCGTCCGCAGCAGTGGCCGTTTCCCCCACCGGACGCTCG	78	CTGCTACAGCTGCTACTGCT	AGGCTAACACACAGACCGC	160	CTGCTACAGCTGCTACTGCT	CTAACACACAGACCGCCCC	157	CCTTCCCACACCTCAGCG	AATAGGACTGGGGCTGTGTG	176	CCTTCCCACACCTCAGCG	CAATAGGACTGGGGCTGTGT	177	PTQ14746	x1,y1	1720802	1789308	68507	39-C-16	PTQ9922	y1,x1	1730817	1824686	93870	26-D-10
Cre01.g009601.v5.5	chromosome_1	+	1784625	1786206	1782170	1785972	1785170	1785972	AATGAACGGAATGCATGGAATTAGAAGGACAGAGCGAACAGCATGAACTA	42	2945	ACTGGACACAACAAGGCAATACGGTACAAACCCAACGTGACCCACAGCTT	50	2493	TATTCATTCCGTGGGCATCGCAGGCTCCATCCTTTCCCCAAGCACCAACA	54	2874	TTGCTGACAGTAGCTGCCCTCTGACGCCCCTTGCTACTGCTACTACTGAC	56	2105	TTGTGACTGCGGCGTCTCCACAGCCCACTCCATCTCTTCGTCCTCCTCGT	60	2013	CCTGCGGCGGCGGCGGCGGGCAGCGTGCGGCCGTTCACGAATGCAGGAAC	76	TGATGGACGATTGGCAGCAT	TCGCTGCTTTGTGACCCTAG	215	ATGATGGACGATTGGCAGCA	TCGCTGCTTTGTGACCCTAG	216	CAACACTGCATTTCGCCCG	GTTCCTGCATTCGTGAACGG	247	CAGGATCGAGGCAGCCAG	GTTCCTGCATTCGTGAACGG	202	PTQ14746	x1,y1	1720802	1789308	68507	39-C-16	PTQ9922	y1,x1	1730817	1824686	93870	26-D-10
Cre01.g009650.v5.5	chromosome_1	+	1786295	1794466	1784333	1793131	1787333	1793131	TAACAGGTATTAAATTTACATCATTTATTCCTCCAGCGTAGATACTGAAG	32	2084	AATTACAATTCTATCCGGTACAGGTTATAACGATTGAATTTGAGTGGAAC	34	2252	TTCATACATAGCGTATGCAACAAACAATTTTCCAAAGGAGAAGCACTGAG	38	2411	TATATAGCTGCCACTTAGAGCCTTGTAGCTACCATTAGCCGAAACAGTCT	44	2528	TGATGTGAGGCATACGCAGACCGTCCTAAACAACTACAGCGAACAGAACA	48	2708	CGGTTATGGCCATGGCAGCGGCGTCTGCAGCAGTGGCGGCTGGAGGCGTG	70	CATGGCTACCACCCAGACG	GCCACTACCACCTCCACAAG	189	GCATGGCTACCACCCAGAC	GCCACTACCACCTCCACAAG	190	CAGACTTCGGCGCCAGTG	ATAACCGCTGCGATGGGG	184	CTCAGCGCCGCAGACTTC	ATAACCGCTGCGATGGGG	194	PTQ9922	y1,x1	1730817	1824686	93870	26-D-10	PTQ1108	y2,x1	1684132	1795742	111611	3-H-14
Cre01.g009676.v5.5	chromosome_1	+	1794515	1796486	1791542	1794715	1794542	1794715	AAATATGATCAAAAATGGGTCTAAAATGGATGAAAAATGTGTACGGTGAT	30	2654	TACTTGCAGCTGCCCTAACTAATGAAGACACGAAACAGCACACAACAGTA	44	2104	AGAACTACATTATGAAGCCTGCGTTACAGCATCACAGTCGTGGCAGTGTT	46	2591	TAAGCAGTGCATGGATGGCGACAGCATTACAGGCAAGGGTGCGACTTGCA	54	2220	AGCACAGCTTCCCTCGCCCCAGCATTGCTATGGCAACACTCTCCTTCCTA	56	2051	GTTTTGCATGCCGCAACCATTCTTCAGGACGTAAGCATGGACTGATGCAA	48	ATTGGGGTGCCACACATCAT	CAAGCGATGCAATGGGTGTG	168	TTGGGGTGCCACACATCATT	CAAGCGATGCAATGGGTGTG	167	CGCGGGGTAGGTATTACAGG	ATGATGTGTGGCACCCCAAT	158	GCGCGGGGTAGGTATTACAG	ATGATGTGTGGCACCCCAAT	159	PTQ9922	y1,x1	1730817	1824686	93870	26-D-10	PTQ1108	y2,x1	1684132	1795742	111611	3-H-14
Cre01.g009700.v5.5	chromosome_1	-	1796894	1809334	1797151	1812115	1797151	1809115	TATCTTATTGCAATTGGTGAAAGCACCCCAACCCAACGCACATTTACACA	42	2716	TTATACCAGATACACGATTCACGTGATCTGGCAGAATAACCGTGGAAACC	44	2510	ACATACATACACACAGGCCCACACACGTTTCGCTTACGTCTCCCCTGAAC	52	2800	TAGCTCAATCCAGAATCCAAGCAAGCCAACCGAGTGAACCCAAACCCGTG	52	2933	AGCTGCTGCTGCCAGCTCCTCCGCGGCTATGAAGGCCTGCAGGATCATCT	62	2165	ACATCACAGTGGTGGTGGCGGTGGTGACGTTGGCAACAGTGTACCAAGAG	56	AAGCAGCGACAGATACTGGG	CTGGGAGCTTACCTGTCTGC	150	AAGCAGCGACAGATACTGGG	GCTGGGAGCTTACCTGTCTG	151	CCGCGTTAGTTGTGCACAC	TGGTACACTGTTGCCAACGT	212	CCGCGTTAGTTGTGCACAC	CCACCACCACTGTGATGTCA	184	PTQ7715	y2,x1	1796559	1839387	42829	21-E-9	PTQ9922	y1,x1	1730817	1824686	93870	26-D-10
Cre01.g009731.v5.5	chromosome_1	-	1809399	1815744	1809732	1818714	1809732	1815714	ATGTCAGGTACAGGCATTTCATGCTCATGACAGTCAGGTGGCTTCTACTG	48	2097	ACATCACAGTGCGTTAGCACTTCTGCGAGTCAGTGCAACACGCCATACAG	52	2013	TCTACCGGTTCCTCCTTGCCTGGAATGGTGCTACTGCTGCCACTGACACC	58	2599	TAGCATTATTAGGGGTAGCGGCATCAGGGTCTGTGGCGGCGCCACTGTGG	60	2435	ACGCCGTTGCTACTGCCGCCCGTCAGCTGTGACAACGGTTGCAGGAAATG	60	2545	CCGGCCCAGGGCAAAGTGGCGGGCTCAGGCGCTTGAAGCGTGAGCGGGAG	72	GAGAATCCTCGCGCACTACA	GCTGTGCAAGTAGCTTGACC	161	AGAATCCTCGCGCACTACAG	GCTGTGCAAGTAGCTTGACC	160	GAGATGGAGGATGGGGAGGG	CTACTCCCGCTCACGCTTC	198	GGAGATGGAGGATGGGGAGG	CTACTCCCGCTCACGCTTC	199	PTQ7715	y2,x1	1796559	1839387	42829	21-E-9	PTQ9922	y1,x1	1730817	1824686	93870	26-D-10
Cre01.g009765.v5.5	chromosome_1	-	1815799	1821414	1816875	1824161	1816875	1821161	ACACCTCCTTGGGGTCGTTCTCAAAGAAGCTGACCGCCGCCCACTTGCTT	58	2298	TTGGCCATGTCATGCTTGGCCTGGATGAAGTCCAGCACCTGCACCCAGCA	58	2593	TGAGACTGCTGTCATCTTTGCCCAAGCCAAGATGGGGGGCCCAGTTGCGC	60	2509	ATGCTGGATCCGTTGCCGGTGGCGGCTGGATCCATGCCATCGGCGTAGTC	64	2113	AAGGTCTCGCGCTGCTGCTCCGCCCAAATGTTGTGGCGCGCCTGCTCCGT	66	2659	GGACCGCCGCGGCGCTGCTGGCGGCCGCGGGAACGGGGGCGGCTGGGGAG	86	AGAAGCAGGCGATTGAGCAG	GAGCCGGTGGTGCTACAG	213	AGCAGAAGCAGGCGATTGAG	GAGCCGGTGGTGCTACAG	216	CTTCACTGCCATCATCGGGA	ACCTGCCCCGACCACATC	175	TCTTCACTGCCATCATCGGG	ACCTGCCCCGACCACATC	176	PTQ7715	y2,x1	1796559	1839387	42829	21-E-9	PTQ9922	y1,x1	1730817	1824686	93870	26-D-10
Cre01.g009800.v5.5	chromosome_1	-	1821959	1824924	1822703	1827482	1822703	1824482	AAGAGCAGGAGGAGAAGGAGGAAGAGGAGGAGGACGCGTATGAGGACGAT	56	2043	TTGTGTACCCGCTGGCAGCGCCCCTGAATCCTCCGTGCTTACATGCTCTT	58	2802	TTTCTGTGAGTGGCATGTGCGGGTGGCCGACCCAGGCTTCAGGAGTTCTA	58	2896	GAGTCGGCACCGGCTAAGGACGAGGAGGAAGAGGAGGAGGAGAAGGAGGA	62	2092	ATGCGTGGCTTCGTGGAGCCGTTGGAGTACGAACGGTCGGAGGTGCAGGA	62	2146	ACAGCGAGCGGCGGCGAGGGAGCAACGCGTTCGCTGAGGATTCGGATGCG	68	ACCCAGCGCTATTGTTTCCA	GCTGTTGGCAGTACAGGAGT	156	TATCAAGCACACGTCGGACC	GCTGTTGGCAGTACAGGAGT	173	TACATCCACGTGTACGACCG	TACGCATCCGAATCCTCAGC	245	TACATCCACGTGTACGACCG	ATCCGAATCCTCAGCGAACG	240	PTQ7715	y2,x1	1796559	1839387	42829	21-E-9	PTQ11114	x1,y1	1726025	1839392	113368	29-D-20
Cre01.g009850.v5.5	chromosome_1	+	1825055	1830816	1822294	1829927	1825294	1829927	TTGTCTGTGGATTTTCATACATAGGAGTTTGTTGGTGGTGATGGGTTGCA	42	2174	AGAGCGTATGTGTGCATGTGTGGATTCTTTTTTGGGGTTGCGTTGAGCAT	46	2340	TCATGCGTGTGGTTCCATAACTTTGGCAGAGATGCCGCCTGAAACAGATC	50	2059	AGCGCGGTCCCGGGTGGTGGCGCTATCTGTTATTTGTGATAATGCGAGTA	54	2004	TCTTGGTGCATACAAATGTGCGTGAGGCGGCTGCAACATGGCGAGCAGCG	58	2111	GCCAGGCGCGGCGGGCGGAGATATCGCGGCTTCGGAATATGCCCTTCGCG	70	AGTTGTCCGATGCTGCTGAT	ACATCTGGCGCTGAATGTGA	189	AGTTGTCCGATGCTGCTGAT	CACATCTGGCGCTGAATGTG	190	CCTCTCCCATACATGGTGCG	TTCCGAAGCCGCGATATCTC	188	CGCCTCTCCCATACATGGTG	TTCCGAAGCCGCGATATCTC	190	PTQ7715	y2,x1	1796559	1839387	42829	21-E-9	PTQ11114	x1,y1	1726025	1839392	113368	29-D-20
Cre01.g009900.v5.5	chromosome_1	-	1830819	1835434	1832353	1838140	1832353	1835140	TATTTACAGCACTATGAAGGCAATGTATAGCAGCTAAATTGTAAAAATGT	30	2264	TCTTGCTTTTGGTCAAGTCCCAGGTCAAAGAAGAAAAGTACTGACAGATA	40	2194	ATGTGTACTGAGGTCATGTCCACATAGCAACTAGTCAATAGCACAACACA	42	2003	TTGCCGACTTGCGCAACCTCTAACTGAGCATCATCGAGGATAAAAATAAC	44	2413	TTTTTGTGCTTTCGAAGATATGTCGCGTGGTCATCACAGTTCAGCAGCTG	46	2535	AGGCGGACCGAATGGTGGCGGGCGTGGTGAAGGGCGGCATCGCCCTGCGC	74	CTTGCCGTCTGTTGCTCAAG	CATGCATTTCGCTAGGGCAG	211	CTTGCCGTCTGTTGCTCAAG	GGCACGATGGAAAACAGCAA	187	CAGCAGACCACCGGCAAC	CGCTGTCAATGCTGTCCATG	178	CAGCAGACCACCGGCAAC	CAATGCTGTCCATGCTGCTG	172	PTQ7715	y2,x1	1796559	1839387	42829	21-E-9	PTQ11114	x1,y1	1726025	1839392	113368	29-D-20
Cre01.g009950.v5.5	chromosome_1	-	1835572	1837944	1835952	1840800	1835952	1837800	AACTTTGAACCAATCCTGTAAGGAAACAGTCGCGCTGCAAGGAGAAACAA	44	2082	TCAACACAGTACAAACGCGTCTCCCGTGCGCTCTCTTAGACTCTTACACA	50	2763	ATCTCCAGCTACTTGTAACCCCCCCGAGTATCTCTTCACGCACAGGTGAT	52	2302	ACTCACCTGAGAAGCAGTAGGACAGTTGCGAGCCCCATCTCCGCCAGATT	56	2362	TCACCAAGACGGTAAGAGGGCGGAGGGCGGAAGGAAAGGTGGGAAAAGTG	58	2139	ACTGCCTGGCGCGCATCACGCAGGCGTTCGAGATGAAGTGGAAGATCGTG	60	CATTGACGAGGAGGAGGCTG	CAGTTCAGCAGCTGGTAGGT	179	CATTGACGAGGAGGAGGCTG	ACAGTTCAGCAGCTGGTAGG	180	GTGTTCACCCTTGCAGGAGT	CCACTTCATCTCGAACGCCT	187	GTGTTCACCCTTGCAGGAGT	TCCACTTCATCTCGAACGCC	188
Cre01.g010000.v5.5	chromosome_1	+	1838122	1842287	1835370	1841680	1838370	1841680	TTGATACCTAACACGTCCTATGTGTAGATTAAAGCAGTAGGCAAAGGATA	38	2055	AGATGTGGTGTTGTTCGAGTTAAGGTACGCTTTCGAGGTTGCAAGGAACA	46	2276	TTCATTTCCAACCCGACGCACGCAACACATTCATCCTTATCACATCCTCC	48	2808	TACAAAGCTGGTCCGACGTCCTTACAGGGCAAGCCTTATAGTGGTGTAAG	50	2214	TGAAGGTGCGAATCAAGAACGAATGCGCAGGATGGATGAGCATGTTGCTG	50	2455	TTCGCGACACGTACTTGTGCAAACCGCAGGACATGGCCGAGCTGCACACC	60	GCCTTCAAGAGTCCGTGGAA	GTAGAACTGGTGGGAACGGG	161	GCCTTCAAGAGTCCGTGGAA	CAGCGTAGAACTGGTGGGAA	165	GTGTGTGTGCGTGTGTTTGT	TGTACAGAGAGTGAGCGCAC	169	GTGTGTGTGCGTGTGTTTGT	GTGTACAGAGAGTGAGCGCA	170
Cre01.g010050.v5.5	chromosome_1	+	1842335	1852794	1840173	1851659	1843173	1851659	TGTTTCTCCTTGCAGCGCGACTGTTTCCTTACAGGATTGGTTCAAAGTTA	44	2497	ATCTTGTCAATCAGGTCCAGCGCCTGCGATTCGTTGTATTGTTGAGCCGT	50	2695	ATCACCTGTGCGTGAAGAGATACTCGGGGGGGTTACAAGTAGCTGGAGAT	52	2278	ACTCAGTCCTCCGTCTGGACGGGCTTCAGTTCCGTTTTAAATACAGCCCT	52	2950	ATCTGGCGGAGATGGGGCTCGCAACTGTCCTACTGCTTCTCAGGTGAGTA	56	2217	AAGGCGGCAGCGGCAAGGCCGGCGGCGGCGGCGGCGCGGGGCCGGAGCTG	86	GCTGAAGCGGGACAAGGATA	GTGCTGTCAATGGTGCTCAG	231	GCTGAAGCGGGACAAGGATA	CTGTCAATGGTGCTCAGCAG	228							PTQ7164	y1,x1	1839394	1895006	55613	19-H-15	PTQ7251	y2,x1	1839392	1895006	55615	19-F-14
Cre01.g010100.v5.5	chromosome_1	+	1853615	1857012	1851352	1856193	1854352	1856193	ATGGTGATGAGCACGTATATGATTATCACCAGGTTAAACACAATAACTAA	34	2189	TACACAAGCGTTTTGCATCGAAGTCACGAAGGCATGTAATATGTTGCAAT	40	2843	ATGCGACTCAGTTTCTATATAAAATCGCCACTCCGCAAACTACACCTCAT	42	2415	TTTATAAAGGTATGTGCTGCCAGGCCCTCCATAGCCAATTACCCAGTAAT	44	2938	TTTCCTCATGTACGCCCCATCAAACATGCAACAAGCACCTCACAGCTTTA	46	2358	CAGCAAAGGCGGTGGGAGAGCAGGTTGTGCAAGCGGCGGGCAACGCCGCC	70	TTTTGCAGCTGTGGTTGGAC	GATGTCCCAATTTGCCGTGC	153	TTTTGCAGCTGTGGTTGGAC	ACCAAACGTCAGATGTCCCA	164	GTAGCAGCAGCCAGGGTAAA	CACAACCTGCTCTCCCACC	155	GGCGGTTAGGTTCTACGAGG	CACAACCTGCTCTCCCACC	211	PTQ7164	y1,x1	1839394	1895006	55613	19-H-15	PTQ7251	y2,x1	1839392	1895006	55615	19-F-14
Cre01.g010150.v5.5	chromosome_1	+	1857235	1863396	1854333	1860754	1857333	1860754	TGTTAGACCAAACGTCAGATGTCCCAATTTGCCGTGCGTTGCAACCTGCT	50	2198	TTGATGCATGGAGCAAAAGCACTAGAGCGTGGGGTCCAAGCGAGATACTA	50	2721	AAACGTCTGCTCCCACCCGTCCAACCACAGCTGCAAAATCACTGGGATAT	52	2066	ATCATCTATCTATCCAGCCAAGACTCCCCCGCCCACTCTTGCCTTCATGT	52	2828	AAGCGGCTTGCGAATGCGTTTACCACCGCATGGAGCCATGTGCACACTCA	56	2140	AGCCTTCGGCGGACCGCAACGGCAGCTCGCGGCGGCGGCGCCGACTGCTG	78	TGGAGCAGCGTATCAAGCAA	GTAAGCCCCGAGAGTCGAAG	208	TTGGAGCAGCGTATCAAGCA	GTAAGCCCCGAGAGTCGAAG	209							PTQ7164	y1,x1	1839394	1895006	55613	19-H-15	PTQ7251	y2,x1	1839392	1895006	55615	19-F-14
Cre01.g010201.v5.5	chromosome_1	+	1866485	1873868	1863687	1872634	1866687	1872634	AACACTAGACATCAACGGCTGTGAAACTTTGTTTAGTTTGCTTTTACAAA	34	2538	AGTACTGCTAACAGAAGCTGATTAAACGAACCTTGCCAGGGTTATGAAAA	40	2130	TATCCTTGGTTCTTGTATGCTAGCAACCACTTCCGCTCCACTTGGTTATC	46	2481	ATGCACAACATCACATGCGATTCCAGCACAGCCATCTTGTAGCAAACAGC	48	2248	TAACTGTAACAGCTGCACACAATTTGCAGAGGCGGCGGCATGCTGATGAT	50	2683	GCCAGTTCAAGAACTTCGACACCCTCTCCGCCGTCACCGTGCCCTTCGGC	64	GCTCTTATGATGATGGCGCC	TAGTGGAGACTCCGTCCGAG	178	GCTCTTATGATGATGGCGCC	GAGACTCCGTCCGAGGAAAC	173	CCGCTCCATACTTTCTGCCT	CGGAGAGGGTGTCGAAGTTC	223	CCGCTCCATACTTTCTGCCT	AGCTCTGGTACACTTGCAGC	166	PTQ7164	y1,x1	1839394	1895006	55613	19-H-15	PTQ7251	y2,x1	1839392	1895006	55615	19-F-14
Cre01.g010250.v5.5	chromosome_1	-	1877171	1895794	1878703	1898688	1878703	1895688	AGTGTTTAGTCGAATTCAAGGGCTGGATCGGCGAATATTTGGATTCAAAG	42	2908	TTATCACCCCGCCTCTGTAAACTCAGTAACTTCAGAATCCCCGAACTCAA	46	2480	AATTTGTTTCGCGGGACTCGACTATATCAGGCACTTGCTTGCTTCCCTTG	48	2270	AGTTTTTTAGCGTGTGGGGTTGCTCCGCCTGGATTGATGTATCAAGCTGT	48	2579	ACAGTCATGACTGCACACACGGGTTGCATCTTCACACCAAGAGAAGCCAT	50	2363	GCGGCAAGATGGATGACATCACAGTGGTGGTGGCGGTGGTGACTGCGGTG	62	ATGCTACTGGGTCCCTAGGG	AGCCCAACACCACGTAGATG	164	ATGCTACTGGGTCCCTAGGG	CCTCTCAGACAGCCAAGCTC	209	AGTACTTGCGCACACACGTA	CCACCACCACTGTGATGTCA	181	ACACGTAGCGGGTTAGCTTC	CCACCACCACTGTGATGTCA	168
Cre01.g010296.v5.5	chromosome_1	-	1896131	1897708	1897382	1900621	1897382	1897621	TTTGTGGATGTCTCCAAATTGTGAAACTATGCAAGCAAAGAAACATGGCA	38	2674	AAGTGAAACAAGTTGAAAGCATGGTGGGCTTGCTTTTGTTGTTCGTTCAT	40	2523	AAATGCTGTAAAAGAAAGGGATAACCAAGGGGATACGTATGTAACGGCAT	40	2796	ATACTCAACATACATGCGAACCTTGATTATCATATAGCCGGGTCACTCTT	40	2931	TTTTCCTTTGCACACTACTAGCATTAATCATGGACTACAGTTGCGGGTCG	44	2875	GCTACTGCACTCGCGTAGTGTTATTGCCGCCGGGCACGCGCTGGGGACTC	66	AGCTGCTGCAACAATTCTGC	AGTGCAGTAGCCACTCGAAC	160	GTTGACAGCTGCTGCAACAA	AGTGCAGTAGCCACTCGAAC	166	AAATGGAGAACACCCCGTCC	AGTGCAGTAGCCACTCGAAC	200	AGCTGCTGCAACAATTCTGC	AGTGCAGTAGCCACTCGAAC	160
Cre01.g010300.v5.5	chromosome_1	-	1899065	1902424	1900184	1905229	1900184	1902229		0			0			0			0			0		ACCCCCTCACGCAGACCACCACCTGCTTCGCGCCGTCGTCGTACGGCTAC	68	TTCCTCTACCCTTCCGACGT	ACCAGGTGAGGTACAGGGAG	215	TTCCTCTACCCTTCCGACGT	AGGTGAGGTACAGGGAGCTC	212	CCTTGTTTGCACCCGTTGTT	GATGGGGCATGGGTAAGCTG	176	CCTTGTTTGCACCCGTTGTT	CAGATGGGGCATGGGTAAGC	178
Cre01.g010350.v5.5	chromosome_1	+	1941585	1944578	1938672	1943027	1941672	1943027	TCTTGCACAAGGCCGTGTCTATATGCCATATGGATGGGCATGCAGTATGG	50	2250	TCTTGCACAAGGCCGTGTCTATATGCCATATGGATGGGCATGCAGTATGG	50	2799	TCTTGCACAAGGCCGTGTCTATATGCCATATGGACGGGCATGCAGTATGG	52	2067	TCTTGCACAAGGCCGTGTCTATATGCCATATGGACGGGCATGCAGTATGG	52	2433	TCTTGCACAAGGCCGTGTCTATATGCCATATGGACGGGCATGCAGTATGG	52	2616	ACTTCGTGCGCGCTTTTTGCGGGCGCCTGGGCTTCGAACCGCGCGCTGCT	68	ACTTGGCACAGTCTCTCACG	GTCCTCTGGTCGTCCTCTCT	213	ACTTGGCACAGTCTCTCACG	AGTCCTCTGGTCGTCCTCTC	214	TGTAGCAACAGGGTCGGAAG	CACGAAGTCCTCCACCACC	154	TGTAGCAACAGGGTCGGAAG	AAAAAGCGCGCACGAAGTC	164
Cre01.g010400.v5.5	chromosome_1	-	1945728	1947403	1946513	1950372	1946513	1947372	ATAGATCAGTACACCTAGAGCAAGCTCACAGAGAGCTCTGACATTTAGAG	44	2166	TACAGTGGAACCAAACGCGCTTCCTCAGATACCCACAACCCTTTTCACAT	48	2319	CGTGAATGAATGCCTTGCTGCACATTCCAGCACAACGACCAAAACGAGCA	50	2215	TGACCGTGGAACGGGAACCACACTCCCAACCTCGTAACGAAACAAGTAAT	50	2722	ATCTTTACGGCCGTAGCGGTCGTATGTAAGCTGCACAAAGCCCTTGCTCC	54	2916	GCGCCCTCAACGTCGTCCTGGCCTTGGCCCTGGCGCTGTTCCTGCTGCGC	72	TGAACTCCATGCTCGTTGCT	GCGTAGAAGGGGTCCTCAAC	163	TGAACTCCATGCTCGTTGCT	TCAGGTCGTTCGCGTAGAAG	174	ACTTAGTGACCCGCAACACC	TCAGGTAAGCCACGAACTCG	150	ACTTAGTGACCCGCAACACC	GGGTGTTCTTCAGGTAAGCCA	159	PTQ11422	x1,y1	1941747	1976580	34834	30-L-23	PTQ11518	x1,y1	1941747	1976580	34834	30-L-24
Cre01.g010450.v5.5	chromosome_1	-	1947892	1950454	1948451	1953398	1948451	1950398	AACGTGTTGCTTTAATTATATTTCTAGTGATACATATACATGTACAGAAC	28	2608	AATCTGCTTCAGACACTGGTTATCGGAGATCGATGACATTCTTGATTCTA	40	2839	TCGTGCATTCAGATATCACCTAGAGCAGCGCTGATCGCCCCATCAAATTA	48	2488	CGGAATGAGTTGCGAATTCGCGAATGCACTTCTTGCTCAAGCACAATGCA	48	2657	TCGAGGTCTAAAATCTATTGGACGTGCTGTCGATGCAGCGCTGGTGCTTA	50	2726	TGAAGCGCGGCGCCTTGCCGGCAGCTGCCGCGGAGGAGAAAAAGGACCAG	68	TTCGTGCTGGCGATTATTGC	CATTTAGAGGCAACGCACAGG	173	GGTCTTCGTGCTGGCGATTA	CATTTAGAGGCAACGCACAGG	177	CGAAGAAGGTGAAGGGCCTC	TGGTCCTTTTTCTCCTCCGC	151	ATGTACACTCCCCACCACCA	TGGTCCTTTTTCTCCTCCGC	222	PTQ11422	x1,y1	1941747	1976580	34834	30-L-23	PTQ11518	x1,y1	1941747	1976580	34834	30-L-24
Cre01.g010500.v5.5	chromosome_1	-	1950509	1952744	1951627	1955549	1951627	1952549	AGTTAAGTCCAGTGCCAAACATTCCGAGACCCAGGGGTGTATGCAGGGCG	56	2682	TGCATGTGCGTGTGCGTGTGCGTGTGCATGTGTATGCTGCCCTCACCTCT	58	2462	AGTCACCAACTGAGTCACCAACCGAGTCACCAACTGCCGCTGCTCCTGCC	60	2294	ACCCAGTCATGTGTGCCACCAGCGCCAAGTGTGTGTCCGAACCCGCAACA	60	2353	AAGCCGCTGATGCTGATGCTGCATGGCTTCCCCGAGTGCTGGTACTCGTG	60	2853	TCTTTGGCACCTTCCTGGCTGCCGGCGCACTGCTGCACTGCGGGAAACAC	64	GATTGCGATGAACTTCGGCG	GAAAACCCGGGAGCTCAGTG	177	GATTGCGATGAACTTCGGCG	GTAAGGCAGGAAAACCCGGG	186	CCAAACACTTGCCTGCTTCC	ATTGGACGGGAATGCATGGT	154	CCCAAACACTTGCCTGCTTC	ATTGGACGGGAATGCATGGT	155	PTQ11422	x1,y1	1941747	1976580	34834	30-L-23	PTQ11518	x1,y1	1941747	1976580	34834	30-L-24
Cre01.g010550.v5.5	chromosome_1	+	1952845	1962656	1949939	1961264	1952939	1961264	TTAGATACCTACTTGACAAATACAAGCCTTCTAGAATGAAATCGCGGAGA	38	2446	TAAATGTCAGAGCTCTCTGTGAGCTTGCTCTAGGTGTACTGATCTATGCT	44	2217	AAAGTTTGCAACACGTGCGTACACAGTAATCCACATGGGCAAATGCAGTA	44	2839	ATGTGAAAAGGGTTGTGGGTATCTGAGGAAGCGCGTTTGGTTCCACTGTA	48	2067	TTTGGTCGTTGTGCTGGAATGTGCAGCAAGGCATTCATTCACGAGGGCAA	50	2164	CCCTGATGGCGGACTGGCTGGCCAGACACCCGCTGCCGCCGCAGGCGCGG	78	TCACGGAGCAGCTTCTTGAC	CACACGCTCGTACACAGTCT	156	GTCACGGAGCAGCTTCTTGA	CACACGCTCGTACACAGTCT	157	CCGCCTTTGCAACTAAGCAT	CAGCCAGTCCGCCATCAG	152	CAGCCGCCTTACCTCTCG	CTGGATCCAGTGGCTCACG	154	PTQ11518	x1,y1	1941747	1976580	34834	30-L-24	PTQ11422	x1,y1	1941747	1976580	34834	30-L-23
Cre01.g010650.v5.5	chromosome_1	+	1963405	1975736	1960500	1975491	1963500	1975491	TTAACGCTGAACCAATCCCGTAAGGAAACAGTCGCGCGGCAAGGAGAACT	52	2474	TGGGGTTTGCAGTGATGCTTAGTTGCAAAGGCGGTACAGGGCAGTCGTTG	54	2565	TGCAAAAAGTGGGAATGTGGGGCACGTGGGACGGACGAACCAGTGCCCAA	58	2219	TGTCCCCGCATACCACTCCACCCCCATCCGCCCAAACACCCACACACACT	62	2069	AAGCAAGTAAGGCACCGGTCAGGACATCCGCACGTGCAGCCTGCTGGCTC	62	2163	GGCGGGCGCTGGCGCCGATGGCGGCGGCGGCGGAGGGCACGGCTTCCAAG	82	TCTTGAGAGTCTTCAGCGCC	GGGCCTCGAGAGACAATACG	154	TCTTGAGAGTCTTCAGCGCC	GCACCTTATTGGGCCTCGAG	164	CTCCTGCGAGGCTGTAGC	CGTGGACTGGATTGTGTCGT	187	CTCCTGCGAGGCTGTAGC	ACGTGGACTGGATTGTGTCG	188	PTQ7882	y1,x1	1956444	1976576	20133	21-D-3	PTQ11518	x1,y1	1941747	1976580	34834	30-L-24
Cre01.g010700.v5.5	chromosome_1	+	1975785	1979586	1973020	1978866	1976020	1978866	ATTGACGAACATATAATACACAAGCACCAAGTTTTGATCAAAAGTAAGTG	32	2847	ATTGACGGGTTTCAGAAAACAAAAGCGGGGTCGATCATGTGTGTTGAGGA	46	2256	ACAGTATTCATAAACAAACATCAGGCGATCCCAACTCGCCTGTGCGTCAA	46	2772	CCTGTGCCGAGCATGTGTGCATGTTTGTGCCGCAATGATACCGTTACCGA	54	2896	ACAGCCACACAGCCACACAGCTACACAGTCACACAGCCACACAGCTACAG	56	2164	CGCTGGTGGCGGCGGCCATTGTGTCCGTGCTGCTCATCATCATCCTCACG	64	AACGAAGTGTACCTGGGCTG	TGCGAGCTTGAAGACCAGAG	218	GCAGGACCTGGCCAAAAATG	TGCGAGCTTGAAGACCAGAG	159	CCTCGACACATCCTTCAGGG	ATGAGCAGCACGGACACAAT	182	CCCTCGACACATCCTTCAGG	ATGAGCAGCACGGACACAAT	183	PTQ10530	y1,x1	1956443	2085832	129390	28-C-18
Cre01.g010750.v5.5	chromosome_1	+	1979645	1987306	1977104	1986048	1980104	1986048	AAGGCCCGCAACACCCTCCTTCTATTCTTTATGCATACCGTTCGCATGAA	48	2296	CCTCCTTCTTACTTGTGATTCAACCACTCCGTTCCCCACCCGAACGGCAG	56	2909	TTGTGGGGTGCACGGCCCACCGACACACATACCGACGTCCACGTGAGCGT	64	2154	TGTATCTCCGCGATGCCGGCGTCCCGCTCCTCAATGAGCGCCTCGTGGTA	64	2791	AGATGGAAGCGGGGGAGGGAGGTGGTGGGTGCCACAACCCCGCCTCAACA	66	2683	AGAGCGGCGGCGGCGCGGCCCCCGGCGAAGGCGGCGGCGCGTACGGCCTT	84	TGGGAACTTAAGCGACTCCG	CTCTTCTCCAGCAGGCTGAG	153	TGGGAACTTAAGCGACTCCG	TCTTCTCCAGCAGGCTGAGA	152	AGACGGCGGTTATGGTTACG	CTCTGGCTCCTCCACCCAA	199	AGACGGCGGTTATGGTTACG	TCTCTGGCTCCTCCACCC	200	PTQ10530	y1,x1	1956443	2085832	129390	28-C-18	PTQ9202	y1,x1	1976580	2131101	154522	24-D-22
Cre01.g010800.v5.5	chromosome_1	-	1987309	1990854	1988152	1993742	1988152	1990742		0			0			0			0			0		TGCTGCAGCTCGGCTGGCTGGGGCTGGGCGCGTCCGGCTCGCTACTGCTG	74	CCCCAGTCACATCTCTCACG	CGTGTGTGTGTGTGTGTGTG	151	GGAAGGGCTGAGACACACAG	GGTGTGGTTGAGATGGAGGG	158							PTQ10530	y1,x1	1956443	2085832	129390	28-C-18	PTQ9202	y1,x1	1976580	2131101	154522	24-D-22
Cre01.g010816.v5.5	chromosome_1	+	2000695	2005326	1998426	2004429	2001426	2004429		0			0			0			0			0		CCGGCACCTCGCTGGCGGCCGTGACGGCGCTTGCGGAGCTGGTGCGCGTG	78	TGCGTAGTGTTCCCAAGGAC	CTCAGCGAGCAATACCAGCT	156	GTGCATAACCTGGTACGCCT	CTCAGCGAGCAATACCAGCT	185	CACTGTCTTTGCGCTTTGCT	CTACACGCGCACCAGCTC	151	CACGCACAGACAAGCTTGAC	CTACACGCGCACCAGCTC	182	PTQ9763	x1,y1	1989135	2048875	59741	26-E-18	PTQ10530	y1,x1	1956443	2085832	129390	28-C-18
Cre01.g010832.v5.5	chromosome_1	+	2005396	2013022	2002885	2011494	2005885	2011494	TATGTGTGTAATGTTGGGGAGGGGTCGACATTGTGCGTAGCATGACAACA	48	2354	TGTATAAGAGGGCATCAAGGAAGGAAGCAGATGCGTGGGGGAAAGAGAAC	50	2406	TGAAAAAGCACAAAGGAGGGGGTCGACACTGTGCGTGCAATATGCAGCAA	50	2477	AGATAGCAGCTCAAACCAAACCGAACCCAATGCAATGGGGGGGGGCGTGT	56	2529	TTGCCAAGGGAAACGGCCGGGCGTGTGTGGATGTCAAGATGTGTGGCAGA	58	2033	ATGAGAACATTGAGATGGAGGGGCAGGATGAGGTGCACCATCAGGCGGTG	56	GAAGCCGGTTAAGAAGCCCA	TCGCATTCAACAGCTCCACT	150	CTTTTGCTGGCTTCTGCGTC	TCGCATTCAACAGCTCCACT	215	CTGCTAAGGATGCCACAGCT	TGATGGTGCACCTCATCCTG	151	CTGCTAAGGATGCCACAGCT	CCTGATGGTGCACCTCATCC	153	PTQ9763	x1,y1	1989135	2048875	59741	26-E-18	PTQ10530	y1,x1	1956443	2085832	129390	28-C-18
Cre01.g010848.v5.5	chromosome_1	-	2013249	2017605	2014031	2020354	2014031	2017354	TTTAAAGGGCAACCAATACGTATGTGCGTGGATTAGACGCAGGATTTTCT	42	2066	ACCTAGCGACCTAACACACATCCCACTAACTATACGAATGCCCGGAAAAA	46	2646	AGTCAGAGGCAACGAAGAAATAAATATCGCTAGGCTGCATAGGCGTCCGT	48	2588	CTAATCCCCGACGTCTCGTCCACAGTCCATAGCCATTCTTACCTATAAGC	50	2792	AAAAGCATAGGGCGGCAGCACAGAAGTGTCACGGGCATGCAAAATGGCAA	52	2729	GAGCGCGCGAGTACAAGCCCAAGTCGCCGCCCGCTTCGCCAAAGAAGGAG	66	CTAGGATGAAGCAGGCGACG	GAGGGGGTTCAATGACAGGG	180	CTAGGATGAAGCAGGCGACG	GGAGGGGGTTCAATGACAGG	181	TGCCCAATCCAGCCTCAAAT	CGCGCTCCAAAAATTGTGGA	176	TCCAGCCTCAAATTTTGCGG	CGCGCTCCAAAAATTGTGGA	169	PTQ12492	x1,y1	2004267	2034618	30352	33-H-3	PTQ9763	x1,y1	1989135	2048875	59741	26-E-18
Cre01.g010864.v5.5	chromosome_1	+	2017726	2025137	2015027	2024272	2018027	2024272	AATGGAAGTTTGGCTTCCAGTCAGATGCTGTAGTTAAGTATAGTAATATA	34	2671	TTCACCTCTTAAATACTCTTATATGTGTTCCCTCCCATTCCCCATTTCTC	40	2398	AAATCACCTGATATCAAAACTCAGCACCTGCCCAGTGTCCCAACCCTTCT	48	2080	TGTACGGTACATCTCCCTGTCACCGGCAAGGCAAAGAAACAGCGCTCGCA	56	2860	ACAGAACTGCCCCAAGCTCCGACTAGCGGGGCTGATGACCATCGGTGAGA	60	2001	TGCGGCAGCGCGGCCGACAGGCGGTGGGCGACAGCCTGGCGGCAGAGCCC	80	CTGTCACGACTACCGCACAT	TGTTGCTACTGCGGTTGTCA	168	CTGTCACGACTACCGCACAT	GTTGCTACTGCGGTTGTCAC	167	CACACACACATACATGGGCG	CGTCCATGACAGCCTGGG	159	CACACACACATACATGGGCG	CCGTCCATGACAGCCTGG	160	PTQ12492	x1,y1	2004267	2034618	30352	33-H-3	PTQ9763	x1,y1	1989135	2048875	59741	26-E-18
Cre01.g010880.v5.5	chromosome_1	-	2025200	2039185	2025941	2041950	2025941	2038950	TGAACGTTGACCTGGCAACCCAACTATCTTATTTATCAACTGATCACACA	40	2008	TTTATTCCTGACGAAAAAGCCACAGCAAGCAACATGCGTAAGCTTCCTTA	42	2810	TCAATGAAGACACCAGTGCCCTCAATGACCAGGTCGATGTTCATCTCCTT	48	2386	ATCTGCTTGCCGTCCACCGAGATGTGGCTGTCGTCGACGATCTTAACATC	54	2296	CTTTAATTGCGGCATGCTCACCTGGATGTGCTTGCCAGCGCCAACCTTGT	54	2435	CGGCGGCAGCGATGGGGCAGCGGCGGGCCGTGTCGGCGCAGCGGCGGCGG	86	ACAGAATCCTGAAGGCCAGC	CCCATCACCCAAACGCCT	184	ACAGAATCCTGAAGGCCAGC	CATCACCCAAACGCCTCCC	182	GAGGCGGAGGAGGAGGAG	CCTCATCCCAGGCGACATG	161	GAGGCGGAGGAGGAGGAG	CTCATCCCAGGCGACATGC	160	PTQ9763	x1,y1	1989135	2048875	59741	26-E-18	PTQ6133	y1,x1	2004354	2089390	85037	16-J-22
Cre01.g010900.v5.5	chromosome_1	-	2039260	2042765	2040272	2045254	2040272	2042254	TTTGGAATGTTATACCAACGTATAGCAACGGATGCGGACAGTATAGAGTT	40	2493	ATGCGATGAGTGGCTAGCTTCATTTCATATTGCACATTTCTACACCCCAA	42	2262	ATCACATCAGCAGCGATAACTCTGACCCAATCTCTCTCTGAAGCTAGCTA	46	2607	ACTCAGTAAGCTCTGTGAACTCTAAACCGTGCCTCCACGAAAAGGTTGTG	48	2545	AGCGCTGGTAAAGACGGTGGAGAACAATGGGAAGTGCATGCACAAAAGCA	50	2441	CCCAGCGCGTGGTCGACCTGGCTGAGGTCACCGCCAAGAAGTGGGTGGCG	70	CAGCGACTTGTCACCCAGAA	CAAGCAAAAGCCGAGCCATG	181	GCGACTTGTCACCCAGAACT	CAAGCAAAAGCCGAGCCATG	179	CCCCTGGTGTCCATTGACTT	TTACGCCACCCACTTCTTGG	177	TTCAAGTGCACCGACCAGTC	TTACGCCACCCACTTCTTGG	159	PTQ9763	x1,y1	1989135	2048875	59741	26-E-18	PTQ6133	y1,x1	2004354	2089390	85037	16-J-22
Cre01.g010950.v5.5	chromosome_1	+	2044636	2055151	2041791	2053545	2044791	2053545	ATTTTGATGTTTCTCCTATCGCATCAATAAGTCATTGCCATGGTTAAAAT	32	2741	TAGAATACTTACGCAGCAATAGAAGAAAGCATGATAAAGAATAAAGCGTG	34	2869	TGTGTGATCAGTTGATAAATAAGATAGTTGGGTTGCCAGGTCAACGTTCA	40	2104	ATACATATCCAAAGACCAGCGACTTGTCACCCAGAACTTCCAGATGTGAT	44	2365	TCTTTCTTCTAGTCCTGACCGCGCCTGTTTGTTTCTTGCGCTTGCAGAGC	52	2291	TGTGCCCCTTCTGCCGCGGCCTCATCGGCGGCTTCAAGCTGGTGAAGCAG	66	GGACAAGTACAGCAGGTGCA	AAAGTTCTGGCCTCTGCGAA	166	TGGACAAGTACAGCAGGTGC	AAAGTTCTGGCCTCTGCGAA	167	GCGTGTGCTTTGACCAGC	CTTCACCAGCTTGAAGCCG	155	TGCTTTGACCAGCCCGAC	CTTCACCAGCTTGAAGCCG	150	PTQ8963	y1,x1	2041133	2085832	44700	24-E-10	PTQ6133	y1,x1	2004354	2089390	85037	16-J-22
Cre01.g011000.v5.5	chromosome_1	-	2057220	2059025	2057961	2061785	2057961	2058785	TTTTTAGTGGCGAGTCTTTGCGCTTTGTTCTGGTGCTCTTTGAAATACAG	42	2451	CGCATACACTGTCTTTGCGCAACGTTTTCCTTGTGCTCTTTACACACATT	44	2527	TGCTGCATCGCATACACTGTCTTTGCGCAACGTTTTCCTTGTGCTCTTTA	46	2700	GCAGCAGGTATGCGAGGTAACTTCAGGTAACATCCGTAAACCGTCGCTTT	50	2749	TTGCACCCTTGAGAGCGTGTGGACACTAATCCCCCCTCGAGGTTAGAGTA	54	2843	CGACCCGCTTCACCCTGAAGGACGGCGACCGCCCGCACCTGATGAAGTTC	66	CGGGCCAAGACCTACAAGTG	TTCTTGATCGCCCACAGACC	197	AAGACCTACAAGTGAGCGCA	TTCTTGATCGCCCACAGACC	191	CCTGTCGAAGTTCACGGACA	AGAACTTCATCAGGTGCGGG	239	TGGACCTGTCGAAGTTCACG	AGAACTTCATCAGGTGCGGG	243	PTQ8963	y1,x1	2041133	2085832	44700	24-E-10	PTQ5910	x1,y1	2048879	2116339	67461	16-K-14
Cre01.g011050.v5.5	chromosome_1	+	2062416	2063871	2059822	2063146	2062822	2063146	AATCCTCGATGAAATTCTCACCTACGAGCGAATAAGAAAACAACAGAGCA	40	2926	AGTCCCAGCCCAATTAACTATACTAGGGGTTGCGCGATTTAGGAAAGAGA	46	2787	ACAGGGCGGCAGCAGGGGAGTGTCACGAACAAGAGCGAAGGAACATGTTA	56	2877	ACACGAGGTTGAGCATGGCGGTGAGAACCACCGGGCGCAGTCATCCTCAT	60	2370	AAGTAAACAGGCGGGGGACGGCATGGGCGCATGCATGACGGCAAATGCAC	60	2715	AGCGCAGCAGCAGCAGCAGCCGCGTGGCTGTACGATTGCAAACTGTACCA	60	TGTTCTTGAGCAGCCTCTGG	CTGCTCAGCAAGTGCATGG	162	GTTCTTGAGCAGCCTCTGGG	CTGCTCAGCAAGTGCATGG	161	CTTTACAGGCCATGACCCCG	TTTGCAATCGTACAGCCACG	176	GCTTTACAGGCCATGACCCC	TTTGCAATCGTACAGCCACG	177	PTQ8963	y1,x1	2041133	2085832	44700	24-E-10	PTQ5910	x1,y1	2048879	2116339	67461	16-K-14
Cre01.g011100.v5.5	chromosome_1	-	2063910	2075095	2065349	2077858	2065349	2074858	ACTAGAAGTACGTGCATAATGCTCCCCTAAAGCTCTGTAATTTTGAGCAT	40	2602	AAGACGCTTGTCGTCGACATGTTTTGATACATGGATGTAAGATATTCAGG	40	2813	AGAAAGCACGCGAAGCAACAACAAACTCACAGAACAGAGCAAGAAACAGA	44	2131	AAAAGTCCAAAACCTCCTACCGCACCGTACTCACTCACATTGTCTCACAT	46	2470	AGAGCTATACGGTACTCGCGGACTGAAGAAAGTCAAGATGTCCATGGACT	48	2758	ACTTCCGGCGCCTGGTGCTGCTGGGCGAGGAGGAGATCAAGATCAACAGC	62	GGAACAAAGGACGCCAGACT	GAATGCTTCTTGGCGCGAAT	175	TTCATTTCTGCCGGCACAAC	GAATGCTTCTTGGCGCGAAT	224	TCCTCCTTCATCCCTTCCCC	TCTTGATCTCCTCCTCGCCC	154	GCCCACTCTTACCCCTCTTC	TCTTGATCTCCTCCTCGCCC	172	PTQ8963	y1,x1	2041133	2085832	44700	24-E-10	PTQ5910	x1,y1	2048879	2116339	67461	16-K-14
Cre01.g011150.v5.5	chromosome_1	+	2079236	2086983	2077239	2084200	2080239	2084200	TGTTTCTTGCTCTGTTCTGTGAGTTTGTTGTTGCTTCGCGTGCTTTCTTG	44	2439	ATGTGAGACAATGTGAGTGAGTACGGTGCGGTAGGAGGTTTTGGACTTTT	46	2102	TGAACTGAGCAACACCAGGCAACAGGGTCACAGCCGTGATGATCAGTTCT	52	2228	TGGTTCCCGAGCAACTTCTGGTCTGAGCTTTGTTGCTGGGCCAGTGAGCG	58	2664	ATGACACGGTCTGCGACGTGGTGGTGGTGTGTGTCCCTGCGTTTGGTCTT	58	2724	CGGCAGCGCCGCCGGGGGGTGGCGCTCGCAAGCGCTCCCGGACCCATCGC	82	TGGCGTCCCTCGAATTTTGG	CGTTTCCAATGTCGTCGTCG	150	TGGCGTCCCTCGAATTTTGG	GCGTTTCCAATGTCGTCGTC	151	TCCATTGAACCACAGGTCGG	TGGTGGATCAGCCGCTTG	179	TCCATTGAACCACAGGTCGG	CTGGTGGATCAGCCGCTTG	180	PTQ8963	y1,x1	2041133	2085832	44700	24-E-10	PTQ5910	x1,y1	2048879	2116339	67461	16-K-14
Cre01.g011200.v5.5	chromosome_1	-	2087000	2089485	2087565	2092343	2087565	2089343	TTGTTTCCCATCATCTCGTGAAAAGAAAAAGCAAGAGAGCGAAGATCATG	40	2765	TTTTAGTCCTCATGGGAACCTTGATTTGCTTGCGATCAGTTCAACTATCC	42	2570	ATGGGGCAAATCGAAAGGCGATTGCTAAGGCAAGTCGGTTGGCTGTTTGC	52	2646	TTGCTTCATCCAATCACGGCATACGAACTCCTCTGCACCCCACCCCAACC	56	2132	TTGTGTTTGGGATGGGGCGCTGGGGTTACCGCTTATTTGGGCCTGGCGGG	62	2350	GAGGGGGAGGGGGCGGGAGGGGGAAGAAGGATAAAGACAAGGAGGATAAG	60	GCGGACAAGCTACACAGAGT	CCATGTAGCGCGGATGTTTG	170	GCGGACAAGCTACACAGAGT	ACCATGTAGCGCGGATGTTT	171	GCATCACGGACGTGGAGG	TATCCTTCTTCCCCCTCCCG	150	CATCACGGACGTGGAGGAG	TTATCCTTCTTCCCCCTCCCG	150	PTQ5910	x1,y1	2048879	2116339	67461	16-K-14	PTQ9202	y1,x1	1976580	2131101	154522	24-D-22
Cre01.g011250.v5.5	chromosome_1	+	2089616	2094030	2086800	2093885	2089800	2093885	TTATGCCAGCCTTGCTAATGGCAAAATGCTACCATTCATTACAGATTAGC	40	2048	TTACTGTAGTTACTGTATAAATTGCTGGCTGGCTGGAAAGAGACTGTCAT	40	2230	TTACAAATTACAGCGATGACAACGACACGACCAACAACGTATGCTTGAAC	42	2130	TCATTGCTACATCTGAACACGTTGGTTGAGTCTCCCGTTGTCGCAGCGAT	50	2506	AACACCGAGAATGCTGTATTGTGGAACACGACGGGAATCCCAGAGCGAGA	52	2443	CGGCCATGGAGGCGTCGCTGTCGGCGGCGGCGGGGGGCGGGGGCAGGCGC	86	CCGACCCACTTCGCGATG	TCGTGTGACAGGAACCCTTG	165	CCGACCCACTTCGCGATG	GTCGTGTGACAGGAACCCTT	166	GGTGAAGCGCTGCTAGGG	CCGCAATCTCGTCATCCAGA	166	GGGTGAAGCGCTGCTAGG	CCGCAATCTCGTCATCCAGA	167	PTQ5910	x1,y1	2048879	2116339	67461	16-K-14	PTQ9202	y1,x1	1976580	2131101	154522	24-D-22
Cre01.g011300.v5.5	chromosome_1	+	2094271	2099960	2091427	2099579	2094427	2099579	ATGATCTTCGCTCTCTTGCTTTTTCTTTTCACGAGATGATGGGAAACAAC	40	2103	AGTTGAACTGATCGCAAGCAAATCAAGGTTCCCATGAGGACTAAAACCAA	42	2295	GCAAACAGCCAACCGACTTGCCTTAGCAATCGCCTTTCGATTTGCCCCAT	52	2223	TTGGGGTGGGGTGCAGAGGAGTTCGTATGCCGTGATTGGATGAAGCAAGG	56	2735	CCCGCCAGGCCCAAATAAGCGGTAACCCCAGCGCCCCATCCCAAACACAA	62	2519	AGATGATGGAGGGCTGGGTCATGGCGGCGCTGGAGGGCGCAAAGTTTTCT	60	GCATGCTGCCAGAACCATTC	GACTTCCCCTGAGTCTGTGC	186	ATGCTGCCAGAACCATTCCT	GACTTCCCCTGAGTCTGTGC	184	GCTTCCCTACGCTCCAATCC	GAAAACTTTGCGCCCTCCAG	200	CTTCCCTACGCTCCAATCCA	GAAAACTTTGCGCCCTCCAG	199	PTQ5910	x1,y1	2048879	2116339	67461	16-K-14	PTQ9202	y1,x1	1976580	2131101	154522	24-D-22
Cre01.g011350.v5.5	chromosome_1	+	2100016	2103391	2097172	2102867	2100172	2102867	TACACGCATACGATACGGTACACACACCTTAAGACACACACTCATACACA	44	2570	TGGCGTTGGTGATGAAGCTGCGAAGTTGCAAACACATTCGCAAGGGATTT	48	2401	TGGAGGGAAGCCAAAATTGGGTTCTAGAGGGGGGAAGTTGCCCTTGACTG	54	2345	AAACTGTGGGGCATGCGGCTGCGATGGGGTACTGACCGTGACTATTAAGA	54	2678	TAGGGCGGGCAACAAAAGAGCAGGTGCGTGTGTCACCGTGTCTTCACCCA	58	2287	TGCCACACACACGCCGCGGCGGGCCGCCCAGCGGCAGGCGCATGTTCCGG	78	TGGACGTAGACGAGCAGTTG	CCCCCTGCACACATAACCTT	206	TGGACGTAGACGAGCAGTTG	CTGTGTAAACCCCCTGCACA	215	CCTCCTGTCCCTGTCTACGA	TGTGTGGCAGCTTACCCAG	168	CCTCCTGTCCCTGTCTACGA	GTGTGTGGCAGCTTACCCA	169	PTQ5910	x1,y1	2048879	2116339	67461	16-K-14	PTQ9202	y1,x1	1976580	2131101	154522	24-D-22
Cre01.g011376.v5.5	chromosome_1	+	2103466	2105097	2100551	2103892	2103551	2103892	ACCACCAGTTAGCGACGATGCTAAACACTGCGAGACCGACAAAGCAGCGG	56	2627	ATCCCACAATAGCAGGGGGCCAGGATACATGCACAGGGTGCAGGGGATCA	58	2464	TGGCGGACGGAGCCAGGTGCCACTGGCCTTGACTACGGTGATAGCAGCAA	62	2541	ACAGCTCACTCCTTCTTGTAGGCTGCTGCCCGGTCAGGCGCCGCAGACGT	64	2806	CGGGCACGTGCGTTCTGGTCCGATAGTGGTGCCAGGGGGCTTGATGGAGG	66	2001	GGGCCGAAACCAGGCGTTGCTGCATCTGCTGGTGGACAAGTACGTGCACC	62	ATGCTTTTACTGCAGCGGGA	GACCTCTTCCATGGGCCTTC	230	ATGCTTTTACTGCAGCGGGA	CCGGCAATGACCTCTTCCAT	238	AACAGTCCTCGAGCAAACGG	TCAGGTGCACGTACTTGTCC	170	AACAGTCCTCGAGCAAACGG	ACGTACTTGTCCACCAGCAG	162	PTQ5910	x1,y1	2048879	2116339	67461	16-K-14	PTQ9202	y1,x1	1976580	2131101	154522	24-D-22
Cre01.g011400.v5.5	chromosome_1	-	2105249	2113315	2105541	2116194	2105541	2113194	TTTAGGAACAAAATTATTTGTGGGGAAGGGATTAAGTTGCCCTTATGAAG	36	2728	TAATTACCAGAATTCTTGAGCTCCGCTTTGCCGAAACACGTGTAAAACAA	40	2060	TTGCAAAAAAAATGAACTACAGCGTGTGCATGTGTAATCGTCGAGTACGT	40	2670	AAAGCCTTGTGCAAATTTTATGTCCGTTCCAACTTCAAGGCACAGCTTTC	42	2433	AGTAAAACCCCACACCTTATTTCTTCTGATCAACCGCCGGCATCTTCGTA	46	2320	TCGAGGGAGGCGCGTTTGGCGCAGGCGGCGTTGCGCTGCTGAAGTGGGAA	68	ACTGTGCGTTCGCATTATGC	GTCATCAGAGGCCCCATCTC	157	CATCACTGTGCGTTCGCATT	CCCCATCTCCTCCAATCGAC	150	TGACAATGCGGTCACGACG	TCATTCCCACTTCAGCAGCG	235	GGTCACGACGCTGCAGAT	TCATTCCCACTTCAGCAGCG	226	PTQ5910	x1,y1	2048879	2116339	67461	16-K-14	PTQ9202	y1,x1	1976580	2131101	154522	24-D-22
Cre01.g011450.v5.5	chromosome_1	-	2114111	2122165	2116512	2124916	2116512	2121916	AGACCTTGAATTACACCTGTTTGTAAAGATGCAGATCGTATTGACAGGCT	40	2217	TCTGCATTCAACTTGCATTTCGCGTTACAGCACCCTGATTGCACACCCTC	50	2068	ATGGTTGTTCGGAATGGCGTAGGCACGTAGGAGGCATACCGGTAGTTTAT	50	2345	TCTAACCTCCTCCCAACTGCTCTTTTCCCTCATCGCGCCTTGTCCTCAAA	52	2853	AACTGTCGAGCCTGCACTCCGAATGGCAGGTGGCGTTACGTGATACAAAC	54	2137	GCGTGAAAGCCGGCGGCCCAGGCGCAGCCGGCATGAAGCAGAAGGCGGAT	70	GCTTCTGGGTGGTGAGCATA	GTTTCCGGCCCAGAGTGATA	229	CGGGGCAAGGAAAGCAATTT	GTTTCCGGCCCAGAGTGATA	153	TTGGCCATGAGCGGATTCAT	TCAATCCGCCTTCTGCTTCA	207	GATTCATGGACGTGCGCATG	TCAATCCGCCTTCTGCTTCA	194	PTQ12946	y1,x1	2116355	2181432	65078	34-D-21	PTQ11917	x1,y1	2116344	2181428	65085	32-I-3
Cre01.g011500.v5.5	chromosome_1	+	2122800	2126556	2120006	2125892	2123006	2125892	ATAGCTTGCGCTCAAAACCCTGTGCATGAACAAAAGCCAAACGAGTATCA	44	2485	TTTCGCGAATGTGTCATACTGGGTCTGAGTCTCTACGACAACTACGGTAA	46	2602	TGTTGCTGCAGGTGTGTGGAGCTGACTCTGGACCTGATGGAGCGCCAGGA	60	2433	ACAGGGGGAAGGGCGCAGGTCGACAAATGTGGATACGGCAGGTCACATGC	60	2699	TACATCAAGCTGCCGGGTCTGGACCCAAAGGACCTTCGACCGGGCTTCGT	60	2894	CGACAAACATCGCGCAGAGCATGGGAACCATGCTGGACACGGTGGTCTTC	58	CATGTTTGCGGGTATGCGG	GGCCTCCAGGATGTAGCATC	180	GCATGTTTGCGGGTATGCG	GGCCTCCAGGATGTAGCATC	181	AAAGCTTCCCCCTGCTGATC	GATGTTTGTCGCCATCACCG	189	AAAGCTTCCCCCTGCTGATC	CGATGTTTGTCGCCATCACC	190	PTQ12946	y1,x1	2116355	2181432	65078	34-D-21	PTQ11917	x1,y1	2116344	2181428	65085	32-I-3
Cre01.g011550.v5.5	chromosome_1	+	2126606	2132007	2124136	2131331	2127136	2131331	ATCTGCATCTTTACAAACAGGTGTAATTCAAGGTCTCACCGGTAGTTGAT	40	2502	ATAAACTACCGGTATGCCTCCTACGTGCCTACGCCATTCCGAACAACCAT	50	2388	TGTGCAATCAGGGTGCTGTAACGCGAAATGCAAGTTGAATGCAGAGCAGC	50	2660	TTTGTATCACGTAACGCCACCTGCCATTCGGAGTGCAGGCTCGACAGTTG	54	2595	TGAGCTCCTTGATGACCTTCTCGTTGCTCTCGCTGTGCTGCGCAAAGTCT	54	2834	TGCACAGCGACAGCGAGGAGGAGCAGGAGGAGGCGGAGGCCGAGGGGTCA	70	GAAGACGGCCATGTTGCTTC	AGAGTAGGAACGAGCATGCG	190	CATGTTGCTTCTGCCTCTGC	AGAGTAGGAACGAGCATGCG	181	AAAGCTTGGGACATTGACGC	CCTCCTCCTGCTCCTCCTC	211	AAAGCTTGGGACATTGACGC	GAGCAAGCGACATCAGCGA	175	PTQ12946	y1,x1	2116355	2181432	65078	34-D-21	PTQ11917	x1,y1	2116344	2181428	65085	32-I-3
Cre01.g011600.v5.5	chromosome_1	+	2132466	2137707	2129804	2136398	2132804	2136398	ATTAGTAACACGAGCAACATTAGTAATCTGAGTAAGCGGACATAAGAAGT	36	2166	ACAGAATGACTCATGGAACACACAACCAGCACGCCATGGCTCTTCACCAG	52	2106	TTTGCCAGTCCGTTGGGAAACAAGCCGTCTTCATCGCCACCAGTGATGGA	54	2824	ATGAGCTCCCGCGCCTTGTGGTCGTACCACATTGACGACCTGTAGGCACA	58	2215	TGAAAGCTGAAACGGAGTGGGTAAGCACGTGGCTGCTTCTGCCGTCGCCA	58	2364	GCCCCTTCTGCCGCGTCGCAATCACCGCACGCATACGGCTGTTCGATGCG	66	CGGCTCTACTGGGGGATTTG	TATTCCCCGACATGTGCGAG	167	CGGCTCTACTGGGGGATTTG	TGGTATTCCCCGACATGTGC	170	TACAGCGCAAGATCGACGAG	CGTATGCGTGCGGTGATTG	178	TACAGCGCAAGATCGACGAG	ACGCATCGAACAGCCGTAT	192	PTQ13502	x1,y1	2125669	2180906	55238	36-K-15	PTQ12946	y1,x1	2116355	2181432	65078	34-D-21
Cre01.g011630.v5.5	chromosome_1	+	2137756	2142630	2135482	2140964	2138482	2140964	ACATACAGCATGCTGTTCTGGTTGGTCAGCTCGTCCACCTTATCGCTGAG	52	2558	TTATGCCTCCCGCCTGAAGCTCTACCTACCGTCCATGCTCAACACAAGAC	54	2949	ATCACGCATCGAACAGCCGTATGCGTGCGGTGATTGCGACGCGGCAGAAG	60	2869	TTGCGCTGTATGAGTGCGTCGCGCACCGAGCGCGAGCTCGCTTCCAGCTT	64	2684	ATCTTGCCGCTGCACGCCTCGCAGCTCTGGTGCCCGCAGTTGAACACCAC	64	2807	TCTGTTGTTTCTCCCCCCTACTGTGTCAACCCGCAGTGAAGCCTCGCGTC	58	CAGGTGCTCGTTCACATCGA	CATGCACGAACCCCTGGATA	178	CAGGTGCTCGTTCACATCGA	ATGCACGAACCCCTGGATAC	177	ATTTCACAGACGGGGTAGGC	ACTGCGGGTTGACACAGTAG	209	ATTTCACAGACGGGGTAGGC	AGAAGACTGGACATGGCGTG	158	PTQ13326	y2,x1	2132669	2161091	28423	35-L-19	PTQ13733	y1,x1	2135394	2178854	43461	36-J-2
Cre01.g011660.v5.5	chromosome_1	+	2142686	2147331	2140573	2146165	2143573	2146165	AATACACTTTGAAACGTTGTTATATGAATAAACAGTCCCAGTACAAGACA	32	2650	AAATAGAAGGACTGGCGAGAACACTCTGCCTCACCATTTTTCAAAAACTC	42	2122	AACAGAACACAGGGCATGTAAGAAGACTGGACATGGCGTGCTAACCAAAA	46	2296	AGTCCCTCAAAGAATCCAAAACAAACGCAGTTCACCCCGAACAGAAAGAG	46	2444	ACATTCCATGCTCAGTCCATTCCCACATCACAAATGAATGTGTGCGACAC	46	2537	GTGGTTCCTTCCTTCCCTTGCTTGAACTGCACGCAGTCCTGCCACGCGTC	60	CTGCCCCTCCATCTCCTAAG	AGGTCTTGCGTAACCTTGGG	155	TGCCCCTCCATCTCCTAAGC	AGGTCTTGCGTAACCTTGGG	154	CCCTCTGGCTAACAAACGGT	GCAAGGGAAGGAAGGAACCA	161	ACCCTCTGGCTAACAAACGG	GCAAGGGAAGGAAGGAACCA	162	PTQ13326	y2,x1	2132669	2161091	28423	35-L-19	PTQ13733	y1,x1	2135394	2178854	43461	36-J-2
Cre01.g011750.v5.5	chromosome_1	-	2147406	2154405	2147855	2157375	2147855	2154375	TTAGCCCTTCGGATTCCTGTGTCAGTAGCGTACCTTGCCCCACATCCACA	54	2201	TTGCGTTTCAATCCTGCTTCTGTGCATCCTGCTGCAGCCCCTTGCCCCAG	58	2127	ACACCTCTGGCTCTACGTACGTGTCCGAGGCGTCACTGTTCGCTGTCTTG	58	2702	TAACACGCGCACGGTGAGCATTGACGGCTCTACACCCACTTGAGGTTCGC	58	2907	ATTGCTGCTGAGCGGGTTGAGGACTGAGGAGCCGCCCATGCGAATGTGTG	60	2386	GCACGACGCATGCGCCGCGGGCCGGCGAGCCTCAGGGCAACATCGAGCTG	74	TTTCAATACGAGCACGCTGC	CTTTGTGACACCAGCAACGG	156	TTTCAATACGAGCACGCTGC	CCTTTGTGACACCAGCAACG	157	CTAACAAACACACACGCGCA	CAGCTCGATGTTGCCCTGA	204	CTAACAAACACACACGCGCA	CAGCTCGATGTTGCCCTGAG	204	PTQ13326	y2,x1	2132669	2161091	28423	35-L-19	PTQ13733	y1,x1	2135394	2178854	43461	36-J-2
Cre01.g011800.v5.5	chromosome_1	-	2154460	2162875	2155131	2165083	2155131	2162083	TGGACTAATGCCGAAATATCCTTTCATGCCCTCGTTTATGCTGTCAGGTT	44	2464	TGTGTTACCATAACTGTCTGCCTGTTCTGTGTCGGTAAATGATGCAGGTG	46	2099	ATGTAGATGCATATCGTCGCACAGTGGCAATGGCGGTATTGCTGCTGCTT	50	2885	ATGGGGCCTGGCTGTATCATCACCTTCCAGCACCTTGTACTTACGGACGG	56	2046	AGCTACCAGCAACGAACTGAGCAGTTGCGGGATTACCGGTGCAAGTGCAC	56	2167	CGGCGGAGGTGGCCAAGCAGCTGGCGATTATGATGCAGCAGCTAAAGATG	58	TTATGATGGCACCAGCAGCA	CATCTATCTCACCCCGCACC	195	TTATGATGGCACCAGCAGCA	CCATCTATCTCACCCCGCAC	196	TGCGTTTGGGGCATTCATTC	GCATCATAATCGCCAGCTGC	228	TGCGTTTGGGGCATTCATTC	GCTGCATCATAATCGCCAGC	231	PTQ13733	y1,x1	2135394	2178854	43461	36-J-2	PTQ4101	y1,x1	2132667	2178850	46184	11-J-17
Cre01.g011850.v5.5	chromosome_1	+	2162976	2172857	2161179	2171487	2164179	2171487	ATACTTGTTGGCACACGATGTCTCGGGTAGTATTAATGTTGTTAGTCATG	40	2274	ACAAAACCAAACAACAGCCACACACATGGACTTATGCCGAAGTATCCTTT	42	2573	TGTTGGCATCTTGTGTATGGTACCTACCAGCTTCACTCAGGCAGTAGTTA	46	2167	TAGCAAGTTAGCCTCGCGTGTATGCCTGGAGTTTACACGAGCTTTAGGCT	50	2216	TGATCAGCCGCAATTTCTGGTAGGTGCACAGGCGGGGGACAACTTACTTG	54	2013	CCAGTGCGGCGGAGGTGGCCAAGCAGCTGGCGATCATGATGCAGCAGCTG	66	TATTGCTGCTGCTTGGGCTA	CCCTGCACTTGGGTATCCTG	209	TATTGCTGCTGCTTGGGCTA	GGTCTGATGCTTGCAACAGC	150	CGCCTCTTAACTGACTCGGG	ATCATGATCGCCAGCTGCTT	199	CCGCCTCTTAACTGACTCGG	ATCATGATCGCCAGCTGCTT	200	PTQ13733	y1,x1	2135394	2178854	43461	36-J-2	PTQ4101	y1,x1	2132667	2178850	46184	11-J-17
Cre01.g011901.v5.5	chromosome_1	-	2173628	2182977	2174986	2185927	2174986	2182927	TCTTCAATGAGCTGTCGAGCTGGTATTCGGAGGCGTCATGGCGCTTGGAG	56	2500	TCTCAGGAAGTCATCCGCCAGCAGGTCCTCGAGGCCAAAGTCATCGCTGT	58	2118	TTCAACTGGAAGAAGTCGCCGCCCGCTGTGGCAGCTGCAGCTGAGATGGT	60	2336	TACTGCTCCTGCTCCTGTGCCGGCGCCAACTCCTCCATCTTCAGCTCCTC	62	2177	TGACTGGAACCTGATGGAGAGCTGCCCGCGCGTTGCCGCTTTGCGCCCTT	64	2645	CCTGGACGCAAGGTGTGGGACCGCAGCCCTTCCAGTTTGCCGCTGGTCCA	66	CCCTAAGGCCATACCCGGG	CGGCATGGACCCGGATAC	157	CCCCTAAGGCCATACCCGG	CGGCATGGACCCGGATAC	158	CACCCACAGCGTCACTCTAG	TCGTTTGTGGGTAGGTACGC	176	CACCCACAGCGTCACTCTAG	TCCAGGTGACCTCGTTTGTG	187	PTQ9600	x1,y1	2161099	2208008	46910	25-P-24	PTQ5731	x1,y1	2135398	2208007	72610	15-F-18
Cre01.g011950.v5.5	chromosome_1	-	2183151	2191427	2183729	2194251	2183729	2191251	AGGCTTTAAGGATCGGGCGAGCTTCGCAGCTGCCATCAAAGATGCACATC	54	2417	ATCAAGCAGGAGCAGGTGGACGAGGTGCAGTATCAGGATGAGGCAGTGGA	56	2008	TTGATGGCCACGGCCAATGGGATCCAGCAGGGTCCGAGCAGCTGCTACAG	62	2136	AAACACCTGGAGCGGCAGCAGCGGGAGTCGAGGCGGAATCTGGCGTAGTT	62	2790	AGGACAAGCGCACAAGGACGCGACGCCCAGCGTAGATGCTGCAGACCCAG	64	2639	CCGCAAAGCGTGGCGGGAACAGCCGCAGCACGAGCGTGGCCTGGGCGAGT	72	AGGGCAAGCGACAAAGAGAA	CTGGACGACAGGCTCGAATT	193	AAGGGCAAGCGACAAAGAGA	CTGGACGACAGGCTCGAATT	194	TCAGGCCCGAAATGTTGTGA	TTTGTTGGCAGCTTTACGGC	185	CCGAAATGTTGTGATGCGCA	TTTGTTGGCAGCTTTACGGC	179	PTQ6963	x1,y1	2180910	2219577	38668	19-E-13	PTQ9600	x1,y1	2161099	2208008	46910	25-P-24
Cre01.g012000.v5.5	chromosome_1	+	2191568	2203219	2188762	2202595	2191762	2202595	TAGCAGCAGCTGTTGCTGCAACAGCAACAGCGGCTGCAGCAGAAGCAGAA	56	2307	AGAGCGTGGATGTCGTGAATGTGGGGGCAGTAGCAGCTGCGGCAGTAGCA	60	2367	ACACCTTTCCTGCTTTCGGCGCCGAGTTGGGTGGCGCAGACGACTTCTTG	60	2490	ACCTCGAGGCCGGATGGTTTGTGCAGGATACCGGGGACGACAACTTGGGT	60	2550	TCAGGAGAACGAGGACATGCCAGCGGACCTGGAAGATGACTGGACGCAGG	60	2606	CAGGGTCGTCGCTGCGGACAGGCAAACCGCCGCCTGCCAAGCGGGGGAGG	74	ATACAGCAGCTGATGAGGCC	CTGACCCACTGCGACCTG	242	ACTTGTCGAGGCCATATCGC	CTGACCCACTGCGACCTG	163	GTTGCGGTTGTGGTATGCAG	CGGTTTGCCTGTCCGCAG	162	GGACTGCACTGCTGATTGGA	CGGTTTGCCTGTCCGCAG	207	PTQ6963	x1,y1	2180910	2219577	38668	19-E-13	PTQ9600	x1,y1	2161099	2208008	46910	25-P-24
Cre01.g012050.v5.5	chromosome_1	+	2203358	2207939	2201006	2206901	2204006	2206901	TCAAAGCACGTGCTGCCCTTATGTCACCATGCTGGGAATATTTATGTTAA	42	2402	ACTTTCATATGATTCTGTGCCCACCTTCCATTTGATGAGGAAGTAGGTGT	42	2740	AGATGCAACGTTGTGGCAGACGACAAATAGGGCGGAGGCAGAAAGAGCAA	52	2472	TTCCGACGTGCCGCAGGCATGTATTGCTGCAGCTGAAAGGATCTCCCAGA	56	2789	AGCTCAAAACCCTATACGGCACAAGGTACGGCAGGCGAGCAGCACGGAAA	56	2869	CGCAGCCGCAGGCGGCCACCGGGGAGGGCGCGAACGGCAAGTCCATGGTA	74	ATGTCCACAAGCATCGTCGT	AAGGAGTCAAGGCAGATGGC	175	ATGTCCACAAGCATCGTCGT	ATGAACAAACGGAACAGCGC	202	CGGGCAAGTTCATTGGTGAC	TACCATGGACTTGCCGTTCG	206	TGGTGACATCAGTGTGCACT	TACCATGGACTTGCCGTTCG	193	PTQ6963	x1,y1	2180910	2219577	38668	19-E-13	PTQ9600	x1,y1	2161099	2208008	46910	25-P-24
Cre01.g012100.v5.5	chromosome_1	+	2207988	2214979	2205084	2213788	2208084	2213788	ATACAACCCTTCAATCTGTTGACAGATTCGCGAGAAGCGAGAATGTAAAT	40	2599	AAACCACTTGCAACGAAAATGGTGACGGGGATCAGTACACCCACAAACTT	46	2724	AGAGCAATCAAGTACGGTGATACAACGATGATGTTGCGCGGCTATCGTGT	48	2843	TTGGGTTTGGTGCGCTGCTGCTAGTTCAAGTGGCAATTTAGCCGCAACAA	50	2231	AAATGTACATTTGCACCATGAACAGGGAGCCGCACAGGTTACCTACAGGC	50	2335	TGTTTTTGCCTCGCGCGCAGGGTGTTGGGTCGCGCACACGTGGACGTGGA	64	TAAATGCGACTCTCTGCCGG	CGGATAGGCCTTCCTGTTCC	208	TAAATGCGACTCTCTGCCGG	ATAACTCGAGGCACACACGG	151	ACACCTGCAGATAGACGTGC	CGCGCGAGGCAAAAACAT	163	ACACCTGCAGATAGACGTGC	CGCGCGAGGCAAAAACATG	163	PTQ6963	x1,y1	2180910	2219577	38668	19-E-13	PTQ14968	x1,y1	2191100	2248472	57373	39-P-22
Cre01.g012126.v5.5	chromosome_1	+	2215028	2220779	2212551	2220242	2215551	2220242	ATGCACAAGACATTCATTTACGCGCGTTATGCAAGCACACTTGCAGTGCA	46	2470	TGTTCACGCACATGCCCATGACCATGCAGACTGCTGAATCTGAAGTCCTA	50	2001	ATTATCCGGGATGTAGAACTTGGAGCAGGTCTTGATGCGCAGCTTGGTCA	50	2923	AGTTTCGAAAACACCACCCTCTCACACCTGTTGATGAGCTCGTAGGGGTC	52	2391	TGATGATTGAGGTCCGGAGCCAATGCCGAAGCCGTCATACATACCATACC	52	2773	ACGAGCTCACGTGGACGCAGACAGCAGTTGCGGGGACCGGCACATCGGGG	68	CGCATGTCCAATTTCGTCGT	ACTGTACGGCACACACTAGC	171	CGCATGTCCAATTTCGTCGT	GCAGCGTACTGGCACATCTA	199	CGTATCTCATGCACGCCAAC	AGGATGCGCAGTTTGGACAG	161	CGTATCTCATGCACGCCAAC	AGGATGCGCAGTTTGGACA	161	PTQ7533	y1,x1	2208007	2235345	27339	20-J-11	PTQ8526	y1,x1	2208008	2248471	40464	23-K-19
Cre01.g012150.v5.5	chromosome_1	-	2220784	2225707	2221228	2228693	2221228	2225693	TTGACTTTGCTGTAGTTTTTTTCTACTTGCCACGGTTTCTTGCTATCATT	36	2214	ACCATACAAGCATGCATGTAAGGTCGCGTATTTTGATAGTGCATGGGAAA	42	2025	ATGAGATGTATTGACTAGATAGAGCCGTACGTACACGTAGTGCTTCACGT	44	2263	TTTCAGACGCCTAGAGTGCTAATTGCCGCTAATTGACACTGTAGGCATTT	44	2918	AAATTCTCAAACGTCTTTGGGCACGGTAAGCCGGAGAACGAAACTGAACT	46	2082	CGGCGTGCTACTTGCTCCACAGCTGCGACGACCCCATCCGCTGCTACGGC	68	GCGCGACTATAATGCTTGCC	CCTGTTCCATGCGAGCAAAG	182	CGCGACTATAATGCTTGCCG	CCTGTTCCATGCGAGCAAAG	181	CCTACCACCAGCAGTACCTG	GAACGAGTTAGCAACGTGGC	176	CCTACCACCAGCAGTACCTG	AAACAGGCAGGGAACGAGTT	187	PTQ7533	y1,x1	2208007	2235345	27339	20-J-11	PTQ8526	y1,x1	2208008	2248471	40464	23-K-19
Cre01.g012175.v5.5	chromosome_1	-	2225762	2227123	2226627	2229954	2226627	2226954	ATGCTGTTCTTTTGCTCATCTAAAAGTAGAATAAACGGACAGACACAGCT	38	2105	TACTGAAATATAATCGTCGTATGTAGACATGACTGCATGCTGGGTGAAAG	40	2256	AGCTATTACAAACTATATAATCTAGCAGCACCAGCTGGACTGCATCAGTT	40	2426	TAACTGATTGTTGCTCATTACTACACGCAAACAGCGCATGCGTTCATGTA	42	2004	AATAATGCCTCGCTCTAATATGCTCCATCCTTACAAGCAATTCAGCAGCA	42	2528	CAGCAGCGACGCTGCCACCGCCTGAAGGGCGACAGCCCCACTGTTACGGG	70	ACGAGCCCATTCTCATTGCA	CGGCCAAGTAACAGGACCAT	169	CCATTCTCATTGCAGCCAGC	CGGCCAAGTAACAGGACCAT	163	GATATTGCACGGGATCGGGT	GCATGACGGAGCTGTCTCAA	168	GATATTGCACGGGATCGGGT	TGACGGAGCTGTCTCAAGTC	165	PTQ7533	y1,x1	2208007	2235345	27339	20-J-11	PTQ8526	y1,x1	2208008	2248471	40464	23-K-19
Cre01.g012200.v5.5	chromosome_1	+	2227218	2237669	2224520	2235208	2227520	2235208	ATTGAACAAGGATCTTTGCGCTCGGGCCATGCATTTTACTAGACTTTGCT	44	2939	TCAAACGAGTTACCGGTATCGGGATGTCATGAAGATACATGCTTCCACCT	46	2173	AATTGACCTCCTGTTTCTCTCACTTCACTTGTACCAGGCACGCTCGATGA	48	2458	AAGGAACGCTTAGCCATATCTCAGGGCGTGAGGGTGTCAACTTTAGGGAA	50	2563	AGTAGAAATATAGCAAGATGCCAAGGTCATCCAGCGGTGGGGACAGGCTT	50	2711	CCGCCGGTGATGATACCCGTGCAGCAGCAGCTGCGGCCGGCGGTGGCAAG	72	CTCGTGTATCGGTCCAGACG	TGAACATTCAGCGTCCGACA	159	CTCGTGTATCGGTCCAGACG	AACATTCAGCGTCCGACACA	157	GCGCCAGTAATGTCGGTGA	CTGCTGCACGGGTATCATCA	219	GCGCCAGTAATGTCGGTGAC	CTGCTGCACGGGTATCATCA	219	PTQ7533	y1,x1	2208007	2235345	27339	20-J-11	PTQ8526	y1,x1	2208008	2248471	40464	23-K-19
Cre01.g012222.v5.5	chromosome_1	-	2238497	2239237	2238785	2242183	2238785	2239183	AACTGTATTCTCAAGAAGCTGTTGTTTTCATTCTCAATAAAGAACACCAT	32	2113	TCATGAGATTGAGTACTTTGGATGCCTATATAGATTGAACATGCACACGT	38	2240	TAGTGAAGACCAAGGTTGTGTACGAAGTTACTTACCGTGTGGTTGTTTGT	42	2053	GAATGAGGAGCTGAATTTTTATGCACTCTGAACTCATGCATGCAGTGAGT	42	2289	AAAAGATCCTCAAAATGTCCACACCGCCTAAGCTCCAGATGAGCGATATT	44	2820	AGGCGCTGCAGCAGCACCAGCGCCCGCAGCACCAGCGCCCGCAGCAGCAG	76	ACAGGAACGAGAGCTTGTGG	CTGGCTGGAGAGGTCAACG	172	ACAGGAACGAGAGCTTGTGG	GCTGGCTGGAGAGGTCAAC	173	CCACCGCACAAACTCAGGT	CAGCTCCACGCGCTCATC	158	CACCGCACAAACTCAGGTG	CAGCTCCACGCGCTCATC	157	PTQ8526	y1,x1	2208008	2248471	40464	23-K-19	PTQ14968	x1,y1	2191100	2248472	57373	39-P-22
Cre01.g012244.v5.5	chromosome_1	+	2239508	2242317	2236746	2240994	2239746	2240994	AAATGGCTTCGCTAATTGCATGCAACATCGATACCGTTAAGCCACATTAA	40	2552	TACGGTACCCCAATCCCGAATAATATGGCGAACAAATGACATACGTACAT	42	2105	TTATTCCCTACCGCCATACAAAATTTGCATTGAAGTGCCATGCTAGTCCA	42	2437	AGTACCCGCCATTGCTTGTCTGCTGCGTACGTGTAAAGTAAACAACAAAA	44	2005	TGCATACCCTATCACACAGCAGTACTCTCATCAGACACACGCAATTCCAA	46	2601	GCCACGGCTGTCACAGGCCAATTGCACCCTTGCGCGGCCAGGTTGCCAAG	66	CGAGACCACCTACCCGACTA	TGTGGAAGTCGGGGGATTTG	160	ACGCTACATCACGAGACCAC	TGTGGAAGTCGGGGGATTTG	171	ACATTCCGACCATCGCAACT	GTGCAATTGGCCTGTGACAG	163	ACCGTACACACATTCCGACC	GTGCAATTGGCCTGTGACAG	172	PTQ8526	y1,x1	2208008	2248471	40464	23-K-19	PTQ14968	x1,y1	2191100	2248472	57373	39-P-22
Cre01.g012300.v5.5	chromosome_1	-	2245518	2249047	2246394	2251853	2246394	2248853	TCTGGAGTCGTTTTGGAGCTGTGTGGTGGAGGGCGGGCTGATGGACAGCT	60	2244	ACAGCTATCTCCACGCCAGCGCTAGGAAGCTGCTGGTGAGTGGCTCGGGA	62	2065	TTCAGCAAGGAGCACATCAAGGTGCTGCAGCCGGTGCTGCTGGCCACGTC	62	2486	TACACACGCTGTGGCACTACCTGCTGCCGCTGCTGCTGCCCGGCTTCCGG	68	2419	TGCTCTGGCCCAAGCTGCCGCCGGCTGCGGTCAAGGCCTGTAAGCTGCTG	68	2644	ACCTGCTGACCAAGTGGGTGTGGAAGGCGCCGCCGCCGCAGGAGACCTTC	68	TGTCCAAGGACTGCCACAAA	GGGCCCGTTGATTCTGCATA	155	GCCACAAAGCTTAGCACTCG	CATCGCCATGCTACGAGGAG	165	ACCCACTTTGCGAACAGGAT	TGGTGCTGAAGGGATTCTCG	165	TTTCCCTACCTCGCAACCAC	ACTTGGTCAGCAGGTATCCG	170	PTQ1692	y3,x1	2233346	2294862	61517	5-G-16	PTQ3697	x1,y1	2219582	2294877	75296	10-B-13
Cre01.g012350.v5.5	chromosome_1	+	2249578	2257529	2246628	2257236	2249628	2257236	ATGCCGTTCATAATGGACGGGGAGATGATAAATTGGGTGTAGGTGTACTT	44	2670	AATAGCAGCAACTCACATATGCATCGAATGTTGGGTGTCGCTGGGGCTGT	50	2470	TAACAATACGTTTCAACACGCCCCCTGGTGCTGCTGCAGATCCTGTTTGA	50	2942	AGTGGCACATGTTCACGTCCTACATGTGCCTTCACAGACTTGGTGCTCCA	52	2005	ATGGTATAGAGGTGAGCACAATGGGAATGGACAGGGGATGCGCGGCACAA	54	2612	GCGGCAGGGGCGGGAAAGCGGGGGGCAGTCCTGCCAAGAAGGCCCGCCGG	78	GTTCAGCTGCTTTGTGCCTG	CGCCGCGTACCTCATCATAA	151	CAGTTCAGCTGCTTTGTGCC	CGCCGCGTACCTCATCATAA	153	CGATGACGAGGAGGAGAAGC	CTACCGGCGGGCCTTCTT	202	CGATGACGATGACGAGGAGG	CTACCGGCGGGCCTTCTT	208	PTQ1692	y3,x1	2233346	2294862	61517	5-G-16	PTQ3697	x1,y1	2219582	2294877	75296	10-B-13
Cre01.g012400.v5.5	chromosome_1	-	2257532	2261767	2258046	2264737	2258046	2261737	TGAAGCTCAAGAAGGCGGTTGAGGTGGTGAGTAAATTGTAATTGTAATTT	38	2677	ATTTCAACCATTGGGTGGAACTATTTAACCTCTTTGATGAGGTCTTGGAG	40	2405	AACTCAAGCTCAGCACCTGAAATACGTCCTGACCATCTGCATTATAATTT	40	2800	TACCTCTGTGATTCTGGAGCACTGTAGCAACAAGCACCTGTACCATTCGT	48	2242	AATTTTGCTCCGGGATCTGTCCTTTCACGGATTTGACCTCTGTTTGCAGG	48	2458	AGCCGCTGCTGGTGCGGGTGGTGGGGCGGCTGTCGATGGACACGGCGACG	74	CGAAACTTTCTCAGAGCGGC	GCCCTTCTTGTGCAACCAAC	152	CGAAACTTTCTCAGAGCGGC	CCCTTCTTGTGCAACCAACC	151	CATCGAGCCTGGTGCATTTG	GCCATCCTCCACACCACTC	152	CATCGAGCCTGGTGCATTTG	CATCCTCCACACCACTCCC	150	PTQ4889	x1,y1	2249313	2287446	38134	13-B-23	PTQ5046	x2,y1	2249318	2287454	38137	14-K-13
Cre01.g012450.v5.5	chromosome_1	+	2263908	2289189	2261005	2288529	2264005	2288529	TTCTTATTTTCGGTGACTGGATTGTCGGTCAAGCTTATTGGACATGACCT	42	2579	AAACAGTATTGCGCCCACACAATGCGACAGCTTTAAGTTACTGACCATGA	44	2730	AGAAACGAAACTTTCTCAGAGCGGCTTTCGACGGCTTCTGGAACAACGGT	50	2653	TTCCAGGTTGGTTGCACAAGAAGGGCATTCTTGCGTGGCTACCGCGTATT	52	2522	ACAGGTCGTGAGCCTCCCATCCGTGTGCAAACCACACCAAGCATCATACC	56	2312	AGCGGCTCAAGGTGGCGGTCAGCGAGGGCAACGTGGGATTCGGGTTCGGG	68	GCGGTTGAGGTGGTGAGTAA	GGACAGATCCCGGAGCAAAA	227	CTCAAGAAGGCGGTTGAGGT	GGACAGATCCCGGAGCAAAA	236	GCCCCTCCCTCCACGTAATA	AGCTGCTCCTTGGACTCGTA	150	GCCCCTCCCTCCACGTAATA	CCAGCTGCTCCTTGGACTC	152	PTQ2366	x1,y1	2249526	2291749	42224	7-K-15	PTQ1692	y3,x1	2233346	2294862	61517	5-G-16
Cre01.g012500.v5.5	chromosome_1	-	2289192	2291906	2290114	2294729	2290114	2291729	ACTTTTACATGCTTCGTCGCTGAACTTTTTATAAATCTATAACGATACAA	30	2148	ATTTCACAAGGCTCTATATACAATTGTAGCCCACCATTAAAAAGAGTCGA	36	2264	ATAATGCTTATCAAGGTAAAGAGATAGTGCTGTTGCTATTCAAGTGTGGA	36	2403	ACACCAATTGACACACACCCGTTACAGTAATCTGCGTAACTTTAACGAAA	40	2008	AGCATCCAACGGACTAACAGAGGTCAAGCGGGTCACAGAAAATCAGAAAT	46	2703	TGAACATATTTGCGGTGCCCGCGGTGCCCGCCACCGTTTCCACGGCAGTA	62	TAATCGCTGGTCGGCTGAAG	TTGCGATCCACTACCTCAGC	156	CTAATCGCTGGTCGGCTGAA	TTGCGATCCACTACCTCAGC	157	CATTGATGAGGGCGAGGTGA	TCGAGATGTGCATACAGGGC	166	TCATTGATGAGGGCGAGGTG	TCGAGATGTGCATACAGGGC	167	PTQ11333	x1,y1	2284482	2315599	31118	30-J-1	PTQ1692	y3,x1	2233346	2294862	61517	5-G-16
Cre01.g012550.v5.5	chromosome_1	+	2294298	2299193	2292088	2298155	2295088	2298155	TTTGGATAGGGATCCGGCATGTTATTGACGTGCTTGAAGAAACGCAAAAA	42	2274	AGAAACTTGAATCATCCCTGAATCATTTCTCTCATTCGCGTCCGCTGATT	42	2512	TCTCTTTCTGTATCGATCTTGTTCTGCCTCACAAGCGCACATTCATGCAT	44	2732	GGTTAGAGTCGCGCCACAGGTTGAAACCTTATGAAGATGGTAAGTATGCA	46	2001	AGTAGGTGAGTGGATGGACAGCTAAGGCAACTGACAGAACTGAGGAAGAT	48	2323	GCAGCGGCGGTGGCTTGCCGAGCGCAGACGTACTGGAGGAGGAGGACTTG	68	ATGACTCCCGGGGCCTATTT	GTCTGTGAGGCGTCCGATC	164	ATGACTCCCGGGGCCTATT	GTCTGTGAGGCGTCCGATC	164	CAGTTTTGGAAGTGGCGTGG	GTCCTCCTCCTCCAGTACGT	244	CAGTTTTGGAAGTGGCGTGG	TCCTCCTCCTCCAGTACGTC	243	PTQ11333	x1,y1	2284482	2315599	31118	30-J-1	PTQ12017	x1,y1	2291760	2347851	56092	32-A-6
Cre01.g012600.v5.5	chromosome_1	-	2299248	2304617	2300233	2307304	2300233	2304304	TTGTATCCATTCTGCTTGGGTCCTTGACGATTGATGTTGCTGCTTTGTTA	42	2815	TTCAGGTGGAGAAACTGTGTTGGGCATGTAATGTTAGGCAGACAAGCATG	46	2648	TCACACTCTTCCTGTCCCATTCCCACACACAGTCTCAAGTTCGTGTTCGA	50	2477	TTGGGGTGCTTCTTACCGTGGATAGTTTAGGTCGGGAGCTGACATCACGT	52	2867	ACAGGTCCGGCTGTACCGGCTGTTTGAGTTCTTCCACCTGCTGGACTACA	56	2029	AGCTGGTGGGGCTGAGCAGGCACGGGCTGAAGCGGCCGGCGACGCCGCAC	76	CTTGTTACCCCTAGCCAGCG	TTACCACCAGCAGCACAACT	203	CCGCAGCTTGTTACCCCTAG	TTACCACCAGCAGCACAACT	209	GCTCAAGTAAGCGCGCTAAC	CAGCCCCACCAGCTCCTC	176	GCTCAAGTAAGCGCGCTAAC	CTCAGCCCCACCAGCTCC	178	PTQ11805	x1,y1	2294887	2315598	20712	31-J-23	PTQ891	x1,y1	2294887	2322773	27887	3-E-8
Cre01.g012650.v5.5	chromosome_1	+	2304728	2317117	2302296	2315887	2305296	2315887	AACGGTTGACCAAGTTGCTCACCGGTGCTCTAATCCCGAAATCAATCTTT	46	2644	TGCTACATAAGTGGGGATGGCTGGCACAATCCTCACAATCAGCGCCATCA	52	2229	TTGGTCAGGCCATACGGTAGGTATCGCAGCCAGCTTGGTATTAGCAGCTA	52	2896	TTCCACAGGTTTACTGGGGCAACGGGTGCCAGATCATCCCGCCACATGAT	56	2823	TTTGACCAACCCCGCACCCACAGACTTTCTCGCTGCCTGAGCCGTACATC	58	2139	CTGGTGCACCAGCATTGACGGCTCGCACCGGCGCACAGCTGCCACCGGCA	70	TGCGCTCGTTAGGACTGTTC	GCATCTGCAGAGAGAGCACA	174	CTTGTGCGCTCGTTAGGACT	GCATCTGCAGAGAGAGCACA	178	GCGAAGTGCTAGCCGTATCA	CAGAGGGTGATGTCGTGGAC	180	GCGAAGTGCTAGCCGTATCA	ATTGCAGCAGACAGAGCTCC	154	PTQ891	x1,y1	2294887	2322773	27887	3-E-8	PTQ7205	x1,y1	2294887	2329938	35052	19-J-2
Cre01.g012700.v5.5	chromosome_1	+	2317318	2326915	2314676	2326415	2317676	2326415	ATCACAGCCGCCACCAGCACTACTGCTCTCCCTGCCAAAAACCGAAGTAA	54	2461	TGGGATGGGATTCTGATGGCTGTCGCATCAGGCCCACAGCTACGGCTGCT	60	2573	AACGGCGTGCCGTGTTGTGCTGCTACTACCACCTGCCGCAAGTCCAGTCG	62	2803	TAGTATTGCGGCGCCTGTAGCTGCGCAGCCGAGGACCGGGGAGTGACTGA	64	2706	AGCAAGTGCGGAATCGGTAGCGGCTGCAGTGTGCAAGCTTGCGGCCGCTG	64	2911	CCAGCTCGCTGGAGCAGGAGCTGAACAAGCTTTCGCCGCCGCCGGGTGCG	70	TGGATTCGTCGCTCCATAGC	AAACCCTATCCCTTGCCTGC	223	GTCAAGTTTGCGAAGGCGTC	AAACCCTATCCCTTGCCTGC	200	GCCACAGGAGAAGCAGGATG	CCCTGGCTACTAGCATCAGC	150	GCCACAGGAGAAGCAGGATG	GCCCTGGCTACTAGCATCAG	151	PTQ7205	x1,y1	2294887	2329938	35052	19-J-2	PTQ12017	x1,y1	2291760	2347851	56092	32-A-6
Cre01.g012750.v5.5	chromosome_1	+	2327227	2339079	2324718	2337735	2327718	2337735	TTCCGCTCACATGAATAGCAAGAAAGGTAGGTGCAACACTATTACTTGCT	42	2261	ATACATTCAGAACAACGTGAAGCAATTTCAGCCGTTGAGAGGACTTCTAG	42	2697	AATGAATCGCCTGTGAAACGGAGGCGATTGGAGGCATCTGCTGTTAGAAT	48	2315	TCATCGCCCTCGTCGTCATCAATGTTCACGCGTGAAAGCAGCGGCTTCTT	54	2375	TTGAAAGAGGTGTGACCGCTGTTGGCATTGGCAGGCATTTGCGCGATGAG	54	2438	CGGCGGCGGGCGCAGCCGCTGCTGCGGCAGGGCCTCTGTCGCCCGTGCCC	84	GATGTTATCGAGAGCCGGCC	GCAGGGAGTAAGCCAAAGGA	168	GATGTTATCGAGAGCCGGCC	AGGGAGTAAGCCAAAGGACG	166	ATGGCAACGGGTCTTACAGG	TTAGGGCACGGGCGACAG	192	GGCGGCTACAACTTCTGCTA	TTAGGGCACGGGCGACAG	169	PTQ821	x3,y03	2315603	2347851	32249	3-I-13	PTQ12017	x1,y1	2291760	2347851	56092	32-A-6
Cre01.g012800.v5.5	chromosome_1	+	2339127	2342765	2336353	2342133	2339353	2342133	ATTCCGTGCCTGTGCGCTGTAGGTTGGCAGCTGACGCACTCGTTTGCAGC	60	2066	ATACTGGGCAGGGCGACGCTGTACTGCTGCACAGCTGCTGCACTGAAAGG	60	2394	TGCCAGCTGTGTCAACCGAGGCCAGTGAGGCGAAGGGTGATGGCTGCATG	62	2006	TGCCGTTGCTGCTGCAGCTGTTGCTGTTGCTGCTGGTGGCGCGCTATGCT	62	2292	ACCAGTGGCAGCAGTGGCCGCAAGGTACGACTCGATCTCATCCGCCTCTC	62	2830	CTGCCATGCTCGCAGCGGCGTACCGGCGGCAAGCAGCGGACATCATGTTG	66	GTTCACCTATAGCAGCCGCA	GACAGACTGTTGCGCGTAAC	175	CAGCCGCATCCAGACGAATA	GACAGACTGTTGCGCGTAAC	163	TAGTTCTCATGCTGCTGCGA	ACAACATGATGTCCGCTGCT	161	TTCTCATGCTGCTGCGAGAC	ACAACATGATGTCCGCTGCT	158	PTQ821	x3,y03	2315603	2347851	32249	3-I-13	PTQ12017	x1,y1	2291760	2347851	56092	32-A-6
Cre01.g012850.v5.5	chromosome_1	+	2342917	2353162	2340468	2352154	2343468	2352154	ATGTTGAATTGATGCCATCACATTTACGGCGCGTACAAATACTTGCGAAA	40	2293	AAAACATGAAGTCAAGATGAGCCTGCTTCAGAGGTGGTGGATGTGGCACG	50	2731	TCATCGTTTACGCTAGTCAAAGCGACGTACCCGAACATGAGGTCGATGCC	52	2604	ACGGAAGCCATGCGGTGTCAGATGCCCGGATACATAAAACTTCGCACTGG	54	2076	TCACCTCAGTCCCCAGCAGCGATACATCAACACCGTTGAGGAAGCTGAAG	54	2178	ATGGAGAATGCCTTGCTGATATGTTGTCAGGTTCGCAGGACCGAAACGCC	52	GTGTCAGACCTCCTTGACGG	TGCTTAAGAGACACGTCCGC	242	GTGTCAGACCTCCTTGACGG	ATGAGGCGGAATGTGTTGGG	150	GAAACAGTCGCGGGCAAAG	TTCTCCATTTAGGGCGGACG	194	GAAACAGTCGCGGGCAAAG	TCCTGCGAACCTGACAACAT	226	PTQ6008	x1,y1	2327252	2383406	56155	16-P-13	PTQ10906	x1,y1	2329941	2389969	60029	29-C-16
Cre01.g012900.v5.5	chromosome_1	-	2353231	2359886	2354282	2362523	2354282	2359523	ATGTTTGACACGATGTTGAATGCCGTGCTCTCAACCAGAGAAACGAAGCG	48	2597	AAGTACACATTCTCACAGGTGCGGTTTCGCTTACCTGAATCTTGGAGGCG	50	2423	ACGTTTCTGGCATCCGTTCTTTACCTTCAAGTATGGCGCGCTAGCACTTG	50	2660	TGTCGACCGCAACGTTTGGGAACCTAACGAACCGTTCAGGAACATCATCA	50	2859	TTTCGTGGGAACTAGTATAGGAGGATGGGGAGGGACAGGCTTGTGACAGG	54	2007	CACGATCGGGCTGGGGTGGCCGTGATGCCAACGGCGCGCCCGAGTCGGTG	74	ATGAACGCCATTCTGCTGC	CTACACACACGCCCCCAAT	244	ATGAACGCCATTCTGCTGC	TACACACACGCCCCCAATC	243	GTCAGCAGATTGGCGGAGT	AAACTTGTACTCCCCAGGCG	176	TCAGCAGATTGGCGGAGTG	AAACTTGTACTCCCCAGGCG	175	PTQ6008	x1,y1	2327252	2383406	56155	16-P-13	PTQ10906	x1,y1	2329941	2389969	60029	29-C-16
Cre01.g012950.v5.5	chromosome_1	+	2360837	2368003	2358328	2366423	2361328	2366423	AACACAGGTGGTCGTGGACAACGAGTCCTACTCAGACCGTACCCTTATTA	50	2713	AATCATTTACTAACACGACACCCACACCCACACCCACGCCGTGGTTCCTT	52	2117	TCGACCATACATACCCACCCGCACTCCACTGCACTACCACGCAATACCCA	56	2762	AACGAGCGCAAGCTGCGGGCCATTCGCAAGGCATGTGCACTAGGGTGATA	58	2511	TTGACGAAATGAGGAGCCGGGAGCGGAGGTGTTGGGACTGGAAGAGCGAG	60	2373	GGGCGGGGGACGCGGGGGCGGCCAGCCAGGGCTGCAGCTGCACGATTTGC	78	AGATCATGGGTAAGGGCACG	TTGTCATCCCCTGCTTCGAC	172	AGATCATGGGTAAGGGCACG	GGTACACCCCGTGCCTATTT	190	CCCTCCGCCTTCACTTCTTA	CTTGTTGCTGCGCCTGTTG	171	CCTCCGCCTTCACTTCTTACA	CTTGTTGCTGCGCCTGTTG	170	PTQ13296	y1,x1	2355190	2402492	47303	35-P-11	PTQ6008	x1,y1	2327252	2383406	56155	16-P-13
Cre01.g013000.v5.5	chromosome_1	-	2368041	2376176	2368474	2378957	2368474	2375957	TTATTATATTTTTAAAGCTTCCAGTCCCAACTGGAGGGGGCCGCCCGTTA	46	2501	TCCTGATTTCTTTGGGATTGGAGTAAACTACCAACCCCCTACACCACGCA	48	2355	TAAACCGTGTGTGTCATGTCCTGAAACGCACGTCCGCTTCCGCTCTCATT	52	2074	ATTGTAACCCACCCGCACAGACCTTGACCCCGCTGACTACGAGTATGAGT	54	2007	GAGAGGACTGCCATCGTCTATGTACGGTTAACCATGCTGGGAACCCCGCT	56	2404	TCTGGGAGCTGTTCCGACTGCCGTACCGGGAGCCGCACCAGCGCAACGCG	70	TGAGTGTTGGCAGAATCGCA	CACCACCATCACCACCATCA	201	TGAGTGTTGGCAGAATCGCA	CATCACCACCATCACCACCA	204	TGGTGGTGAGGGTAGTGACA	GAACAGCTCCCAGATGTCCC	169	TGGTGGTGAGGGTAGTGACA	GGAACAGCTCCCAGATGTCC	170	PTQ13296	y1,x1	2355190	2402492	47303	35-P-11	PTQ6008	x1,y1	2327252	2383406	56155	16-P-13
Cre01.g013050.v5.5	chromosome_1	+	2376297	2383408	2373398	2382413	2376398	2382413	AGGCAACGTATGCGGGTAAGTATACTCAAGGTGACAACTGGGGCAACATC	50	2051	TTATAGGTGAGAATGGATGTGGAGTCGTCGAGACTTAGGGGGAGTTGTGC	50	2203	ATTTCACATGTCCGTGACACTTCTATGCTGCCGCCCAATGCCTTTCCGTT	50	2260	TGCGTTCAGGAACGCCACACACGTTATTGACAACCGATGCCATTGGGCAA	52	2810	TGGTGGTGACGATGGTGGTGATGATGGTCGCACAGAGCACCAAGCAAGCT	56	2462	AGGCGCCTGGCAGCGGCGGCAGCGCGGAAGGTGAAGAGGCGGCCGATGAG	74	CTGGACAGCAACATCCTGGT	AGTGAATAGACATGCCCGCC	154	CTGGACAGCAACATCCTGGT	GTGAATAGACATGCCCGCCA	153	AGAGAGCGATGAGGAGGAGG	TTACTCATCGGCCGCCTCTT	190	GAGAGCGATGAGGAGGAGGA	TTACTCATCGGCCGCCTCTT	189	PTQ13296	y1,x1	2355190	2402492	47303	35-P-11	PTQ6008	x1,y1	2327252	2383406	56155	16-P-13
Cre01.g013100.v5.5	chromosome_1	-	2388505	2393026	2390086	2395759	2390086	2392759	ATAGTGTCAATTGCTAGTTGCTTGTAAGTTTCACAGATTCAGCGATGGAA	38	2231	ACAGTCTTCTTTCAAGCTTGGTTAGGTTGCCCATTTCTTTTGCAGAAGGA	42	2001	TCAAAACCACAGCTCAGAGCCTTCCAAGTTTCAGGAACAGTAGTAATAGT	42	2084	TCCCCTGACGTTATACGCTTCGTATTATCAACATTTCTATAGCGACTCAC	42	2311	AACATCAAAACTCCATCGTGTACGTGCTGTTTTCAGGTCGTTACACTGAG	44	2676	CCCTCGCACCTGTGCTTCCTTCCCATCCGCGCGCAGTCCTGCCGAAGGTG	68	GCGTCCGGCATCACTAATAC	GCGACTGTGGAGTCTCAGAC	152	GCGTCCGGCATCACTAATACT	GCGACTGTGGAGTCTCAGAC	152	AGCAAAACGGTGAGAGGGAG	ATGGGAAGGAAGCACAGGTG	176	GGACAATACGGCGTTCAAGC	ATGGGAAGGAAGCACAGGTG	193	PTQ12569	x1,y1	2383415	2401742	18328	33-B-23	PTQ6194	x1,y1	2383412	2411528	28117	17-C-13
Cre01.g013150.v5.5	chromosome_1	-	2393134	2395546	2393768	2398460	2393768	2395460	AGCAAGCGACCTAGCTAACGCGCATTCTAAAGCCCGCCTATTAAGTATCA	48	2219	AGAAAAAAACAACAAAACGAAGCCCGCCCAAGCGGCGCCGGAGTTACTTA	50	2568	ACGGATACTTACCGAATACCGAGCGTCGTCGACCCCGGTAGTCATACTTA	52	2519	ATCGACGAACGATCTGACCCCGAGTGGCACCCATATGCATTGTATGCGCC	56	2439	AAGACGTTCTAGATGCAGGCCGGTAGCACGCGGGTGGGTGTTTATCCGTC	58	2075	CGTGCACCTGGGACGTCAAGGCGCCCATCAACAAGCACTACAACTTTCAT	54	ATTGACACAACCAGGGCCAA	TTACCTTGAGCACGTCCTCG	161	ATTGACACAACCAGGGCCAA	ACCCTTACCTTGAGCACGTC	165	GAGGGGATGGGCAGGGTC	GCACAGCAACACGATAAGGC	156	GAGGGGATGGGCAGGGTC	GTAGTGCTTGTTGATGGGCG	205	PTQ12569	x1,y1	2383415	2401742	18328	33-B-23	PTQ6194	x1,y1	2383412	2411528	28117	17-C-13
Cre01.g013200.v5.5	chromosome_1	+	2395647	2397184	2393246	2396548	2396246	2396548	AGTTTGTGTTTCTTCGGGTTATTGAATAATTCAGAAAGCGTTCGCAGAAT	36	2168	TATGATTTTATATCTTAGTAGGGTGCGCTCGCAGTTCAAGTGTATGAGTA	38	2019	TTTCTTCCGCGAGTATGTTGTATGCACACATTGTGAGGAGCACGTGAATT	44	2383	ACGGTTGCACTCCCAATGTCCTCTTCGTGTAGTTATGATGTGTACCGTAT	46	2909	AGTAGCTCCGGGCCATTCGTAATAGAGGCTGAATCAGTCGCATGACTAAT	48	2623	CGCCGCGGGAGATTCTGGCGGCGCAGCAGAAGGCGCGGCTGGGCAAGGTT	72	AAGCACGTAATCCTGGGCAA	CCACTCAAAGCCGGTCGT	240	GGCTGGCAGATCTTCGAACT	CCACTCAAAGCCGGTCGT	195	TTCGTCTTCTTCGCATGGCT	TCAAACCTTGCCCAGCCG	192	ACGGTATCGCCTTCGTCTTC	TCAAACCTTGCCCAGCCG	203	PTQ12569	x1,y1	2383415	2401742	18328	33-B-23	PTQ6194	x1,y1	2383412	2411528	28117	17-C-13
Cre01.g013250.v5.5	chromosome_1	-	2397267	2402196	2397610	2404380	2397610	2401380	TCTACCACTTCCTGATCTAATCATACATGTAACACCCACCTCCTCCCCCA	48	2214	AACGGAAAAACGAGAGCTGTAGGTGTCTTGGCAGCAATACGTCAGAGACT	48	2752	ATGGCGTCCAGTGGCATCCTGTGGTGTCTGATATATGCGGCATCTAGCTT	52	2378	ATAGCATCATCAAGATCTACACCGTACACAGCCGGCCCAACTACACGCTG	52	2932	AATGCATGGTAGTCGAATGCCAGGCTTATCCACGAGCAACCCAAAGGGCG	54	2854	TGGAGGCGGCGCTGCACCACACCCGCAGCCTCAGGTGGCACAGCATGCGG	72	CCCGTTGTCATTGCATGCTC	GTATACCCAGCCAACCCGAC	150	AACATTTCGATCCATGGCGC	GTATACCCAGCCAACCCGAC	169	ACACACACACACACACGTCT	CATGCTGTGCCACCTGAGG	203	CACACACACACACACACGTC	CATGCTGTGCCACCTGAGG	204	PTQ6194	x1,y1	2383412	2411528	28117	17-C-13	PTQ13532	y1,x1	2383407	2423781	40375	36-G-23
Cre01.g013300.v5.5	chromosome_1	+	2402347	2408924	2399655	2408566	2402655	2408566	ATGCAATCAAGATGCCCGTTCTCTCAACATCCACGCATAACCACATCTGA	46	2562	ATTGCACTGCTCACATGAATGCGCCTGGTCTAATCACTCCCATGCTTTGT	48	2769	ATCCTTCGCTATTGCCACTGCTCCCCTGCACGTGTGTGCACGAAAACGGA	56	2092	AGTAAGATACACGGCCGCGCCTTCTTCCTGCCCCAGTGCACCATTGCAAC	58	2695	AACAGACCTGCTGTGGGCCAATGAGTTCCCCAAGAACCGCTTCGGCCAGG	60	2003	GCAGCACCAACGGCGGCGCCAGCGGCGAGCTGGCAGCGGCCGCGCAGCAA	78	CTACAAGGCCGGCTGCTC	TGGCCACGTTCATTGTGAGA	155	CTACAAGGCCGGCTGCTC	CTGGCCACGTTCATTGTGAG	156	CTCGCTACGCTCCTCTGTAC	GGCGTTGGCTCCGATGTC	161	TCTACCTCGCTACGCTCCTC	GGCGTTGGCTCCGATGTC	166	PTQ6194	x1,y1	2383412	2411528	28117	17-C-13	PTQ13532	y1,x1	2383407	2423781	40375	36-G-23
Cre01.g013350.v5.5	chromosome_1	-	2409137	2411346	2409722	2414195	2409722	2411195	AACTGAGCTTCAAACATGGAAAAGTCCCAGGAGAACGCCGCAAACGAGGA	50	2215	TGAAGTACAGCACCTGTGTATGGGAGGGGAGGAGGCGCATGAACACCACC	58	2472	TACCTCAACCCTCCCCCTGCCTCCCCTACCCCACCCAGAAGCTAGTAAAG	60	2344	ACAGCAGCTTTCGTCCGGCGTACGGCATGCTGCACACCGGTACACAGCTC	62	2410	TATTTGCGCCGTCGTCGCTGCTGCTGCTGGCCTGCGGCGCTTCCTGATGC	66	2139	AGGACAAGAAGCGGCGCGAGGAGGAGGACCTCGACATGCTGCTGCTGGCG	66	CTTGCTCAGGCTCGTAGCTT	CCAGGATCTTCTGCTGCCAA	158	ATGCTTGCTCAGGCTCGTAG	CCAGGATCTTCTGCTGCCAA	161	AACAGGTACGCGTACGATGG	CAGCATGTCGAGGTCCTCC	230	CAGATTGACGGCCTGGTACA	CAGCATGTCGAGGTCCTCC	187	PTQ13532	y1,x1	2383407	2423781	40375	36-G-23	PTQ279	y1,x1	2402495	2467305	64811	1-N-21
Cre01.g013400.v5.5	chromosome_1	-	2411477	2416856	2411630	2419760	2411630	2416760	AGATGAGGCATGACTTCGTTGAATTGCTTATAACATTGCTGTCCACTGAT	40	2250	TGATGCATGTGTCAGTGTTATCGAAGATGCAGTAACAGTCTTATGTCGCA	42	2063	AAGATTCATAGTGACACGTGTACATACCGTACCGTACAAATTGGTGGATG	42	2303	ATGTATGAGTAGTGTGTCTGGTTGCAAGTTCGACGTGTGTGGTGTAGTGT	46	2154	AAGCTCAGCGTTCATCGCATTTCTCTGCACTTCATTGACACTGTCTTGAC	46	2802	AGGAGCTGGTGCACACGGAGCCGAACACACCCGTCAAGGGCAGCGAGAGC	66	GCTTCTTGGTTGCGTACGTG	AAAGAGCTTGCGGTTTTGCG	192	CTGCTTCTTGGTTGCGTACG	AAAGAGCTTGCGGTTTTGCG	194	CTCGCTGTTGTGTTCTTCGC	ACCTCGCCACTTAACGTCTG	169	CTCGCTGTTGTGTTCTTCGC	CACCTCGCCACTTAACGTCT	170	PTQ15000	y1,x1	2411529	2444590	33062	40-O-5	PTQ13532	y1,x1	2383407	2423781	40375	36-G-23
Cre01.g013450.v5.5	chromosome_1	+	2417017	2419927	2414177	2419234	2417177	2419234	TGTGTGTTTTGTGTATCGAAAAGAGAGTACCGTACCAGGGAGCGTGTTTT	44	2826	TGGGGTTGTTGGGTTGAGTGCGGTGGTGTGTTAGGGAAACGAAATCGTTG	52	2770	AAATGGTAGTGTGGTAGAGGACAGCCAGTGGGTGCGTCATACGGGTGAGA	54	2655	AACACTTGTCCGGGAAGGTCAACGTGGTTGCCTTGGCGAAAAGGGAGAGT	54	2875	ATTAGCACCTCCCAAGTACCCCAACGCACGCCTATCAAGCACGCCTGCAC	58	2541	TCAAGACGTCCAAGCAGCAGAAGCGGGGCCTGGCCAGCTGCTTCGCGGCT	66	TGACAATTACGGCTCCGACG	CTTGTCGCTCACAGCCAGAA	152	TGACAATTACGGCTCCGACG	TTGTCGCTCACAGCCAGAAC	151	GAAGATGGCCATGATGCAGC	TTCTGCTGCTTGGACGTCTT	156	AAGATGGCCATGATGCAGCA	TTCTGCTGCTTGGACGTCTT	155	PTQ15000	y1,x1	2411529	2444590	33062	40-O-5	PTQ13532	y1,x1	2383407	2423781	40375	36-G-23
Cre01.g013500.v5.5	chromosome_1	+	2421967	2426463	2419757	2425695	2422757	2425695	AAAACCACCTTTCTTGTCTTTATTCGGGGAGAGCAGTTGTCTTTGGCTTT	42	2409	ATTTATCAAGAGCACACGGCTCACCCACACTTGGGCTCATAATAGAGTTA	44	2157	AGTATGCATAACACAGTAACAACATCCGCTGCTTCGACTCTGTGCCCAAG	48	2001	TAGAGGATTTCCTGCTGGTTGGTTTATTGCTGGCTGTGCTTGTGCTGACT	48	2614	TTGTCAATGCGTTACCTGGTAGGTGACACACCCTGAGTCTTAGTGTGGCA	50	2206	GTGAGCCCATCGCGCCGCCCGCCAAGAAGGGCTTCCTGTGCTTCGCCGCG	72	GAACACCCTCACCCTCGATG	CGTGTCACGTAGCCTCTGTC	151	GTCCAGAAGCCCACCTTTGT	CGTGTCACGTAGCCTCTGTC	186	GCTGGCACCTCATCTTCCTT	GAAGCACAGGAAGCCCTTCT	179	CACCTCATCTTCCTTCGCGT	GAAGCACAGGAAGCCCTTCT	174	PTQ15000	y1,x1	2411529	2444590	33062	40-O-5	PTQ279	y1,x1	2402495	2467305	64811	1-N-21
Cre01.g013550.v5.5	chromosome_1	-	2426481	2430236	2427020	2433207	2427020	2430207	ACTAAATTAGGTACTAGACTGCCAACCTCTCTGTTACGACTTGCTCTTGT	42	2661	AGAATGAACCACATACTGCCCTCTGTTTCCATTAACAACCTCGATTCCAT	42	2949	TATGAACGCACCTCAGCAACCAGTGCAAGACCAAGACTATTGCTTGGTCC	50	2817	AGTAAGCTGCCCTTATGCCAGCTTAGTGATGTCCGCTATCCGGGGTAACA	52	2710	ACCTCGATGCGGCACCATGCAACCGCGCAGCTCCATTTACTCATGCACAG	58	2870	TGGAGGCGTACAACCACGCGGCGGCGCTGTCGTCCGTGACCATGTACGGC	68	CGCGATGAATTTGCTGCTGA	CTCCTGCTATCGCTAGTGCC	181	GACAGAGACTGATGCCGACA	CTCCTGCTATCGCTAGTGCC	245	GACAGCGGTGGTGAGAATGA	GTACATGGTCACGGACGACA	159	GACAGCGGTGGTGAGAATGA	TACATGGTCACGGACGACAG	158	PTQ6322	y1,x1	2422666	2444590	21925	17-C-22	PTQ13227	y1,x1	2422382	2444590	22209	35-E-20
Cre01.g013600.v5.5	chromosome_1	-	2431508	2438386	2432531	2441205	2432531	2438205	ATATTACTTCCTCAGCGGCGACAAGCACGAAGATTGCTACCTGTTCAAGT	46	2458	AACAAAGTGGATAAGGAGCTGGGCGAACTCATTGACGATGAGGTGTGTGT	48	2141	AATCTCATGCATTACTTCACTGTGCTTTGAGTAGTTGGTGCGGGGGAGTG	48	2633	TGTTGTTGTGGCCGGGTCCTGCGTCTAAAAGGTTGGCGTGGTTGATTTCT	52	2703	TCACTCATAATGGAATGCGTGATGCACGCGCGCAGGTGGATGTGCTGTAC	54	2869	GCAGGGGCGCCCCTGGCGGCGCTGGGCCCGATGGCGACAAGAGCAAGTCG	76	ACCAACAGAAGAACCAGGCC	AAGTTGGAGATTCAGCGGGC	178	CCTCAATGCGGTGTTTGCAA	GCCGATCCGACCAAAAAGTT	150	GTCCTTCTGCTCCGGGTG	GACTTGCTCTTGTCGCCATC	211	AGGGGGTCCTTCTGCTCC	GACTTGCTCTTGTCGCCATC	216	PTQ6322	y1,x1	2422666	2444590	21925	17-C-22	PTQ13227	y1,x1	2422382	2444590	22209	35-E-20
Cre01.g013650.v5.5	chromosome_1	+	2439057	2446056	2436214	2445826	2439214	2445826	AAGAAGGCCTTGCATGTATTCTTTTACTGCTTGTCTATTGCAGAAGAAGG	40	2389	ACAGAGAGTGGATGGGTGGAAAGAGGTTGTTATATGCTCGCTGCCTACTG	50	2146	TGTACACGGTCGAATAGGTGTGTTGCAAGGTGTTGGCGCAAGGTTTGGCT	52	2453	TTTTGCTCTTGTGGTCCAGCAGTGCTCCGGTGTCAATGATCGGTGCGCTT	54	2211	TGGCTATGGGGGCCGCTTTTCGGACTTCGATGATAGTCTCATTCCGCCGC	58	2666	TGCCGGGCCATGCGCCGGATGGCAGTGCAGCGGCGGCCCCCGCTACAGGT	76	CGCTCAAAGGCTGGAAAGAC	CACTGCCACTGCTATCGCTA	154	CGCTCAAAGGCTGGAAAGAC	GCCATCACTGCCACTGCTAT	159	GTTCCGGGTGTGGTGGATC	TCAACCTGTAGCGGGGGC	219	CAGATAGCCGCCATGCAGG	TCAACCTGTAGCGGGGGC	159	PTQ661	x1,y1	2423793	2469218	45426	2-J-21	PTQ5815	y3,x3	2423795	2475109	51315	16-M-13
Cre01.g013700.v5.5	chromosome_1	+	2446117	2449440	2443486	2448903	2446486	2448903	AAGGTGTATGTGCAGCTTCTGCAGGGATGCACAAACAGTGTAAATGGGTA	46	2308	TGATAAACAAGTCGTTGGGCCCGAGTAAGCTAAGAGCATTGCGTTTGTGT	46	2361	TGGATCATTGTGGCCAGCATCTGCTGCTGCTGTATGAGGGTAGTGAACAC	52	2485	AACTCACCTTGGCCATGAACGCCTGCAGGTACTGCGCCTGGTTTACGTTC	56	2163	AGAAGGAGCTTGTGCGTGAGCTTCAGTTGCAAGAGGCGCCGCCTGTACCT	58	2882	CCACCAACCTGACCCTGGGCCCCAAGTACGGCTTTGCCCTGGACCTGGCC	68	AAGGCCAAGGCAAGAGATCC	TGGTCGAGTTGATCACCAGC	208	CCAAGGCAAGAGATCCTGCA	TGGTCGAGTTGATCACCAGC	204	GCATCGCCGTGTCCTTACA	GCGGGCAAGTAAAGGAAACG	166	TGCATCGCCGTGTCCTTAC	GCGGGCAAGTAAAGGAAACG	167	PTQ661	x1,y1	2423793	2469218	45426	2-J-21	PTQ5815	y3,x3	2423795	2475109	51315	16-M-13
Cre01.g013750.v5.5	chromosome_1	-	2449501	2451236	2449966	2454128	2449966	2451128	TCTGACACACATATGCACACATACACACACATATACACGCACACATACAC	42	2199	ATAGTTCGGGACTTTGAGATGACCAAGCTGTTGCGCAACCCGCGCTACTT	52	2453	CAGATGGCGCCCACCTACCGGTGGTTCAACTGCGGCAAGTGTGCTCTTTA	58	2147	TGAGCGCAGTGGCTTCAACATCTGCGCACATGCGTGGTGCCCCCACTTAC	60	2299	ATGTGCACACACCGCAGGTGGCGCCCACCTACCGCTGCTTCAACTGCGGT	64	2023	AGGAGGCGGAGGAGGTGCTGGGGGCGATCACGGAGGACATGGTGGGCTTC	68	GATCACTGCGACCAAGGAGG	CACGTCTGGGCACATCGC	154	GATCACTGCGACCAAGGAGG	GCACGTCTGGGCACATCG	155	GGGATTGGGAGGAGGTGGA	CCACCATGTCCTCCGTGATC	170	ATTGGGAGGAGGTGGAGGG	CCACCATGTCCTCCGTGATC	167	PTQ6779	y3,x1	2444595	2469215	24621	18-F-15	PTQ661	x1,y1	2423793	2469218	45426	2-J-21
Cre01.g013769.v5.5	chromosome_1	-	2451291	2452426	2451312	2455306	2451312	2452306	AACGCACGTTGTGTGTTCAAAAGAAACGACAAGCGCGTGTTAAAGGGAAG	46	2276	TAGCTGACAGGGAAGAACTATTGCCAGTATGCTTGAGGTGCTCCTGATTA	46	2930	ACTTTTGCGCACTGGTATATGCGCAGTCCTTTGCCTTGTTAAGCCATGGA	48	2010	ACTACTTCAGGTGCGCGTGCGCTAATTTGTGTTGGTTGGAGATCGTAAGT	48	2734	TTGATGGGGCAGGTCAGCCAACTGGGCAAAACGCCATGCATTATTGACAC	52	2083	GCGCGGCGGAGCGCTGCGCTGCGGGCATCCGGGCGGCCTGTGCGGCGGCG	86	TCCAGGTTTTGTCTCCGTCG	AACCTACCGATTCACACGCC	182	TCCAGGTTTTGTCTCCGTCG	CCTACCGATTCACACGCCAG	180	CACAGGTGGGAGCCATGG	TCGAAGGTCAACACCACCAC	154	CACAGGTGGGAGCCATGG	GTCGAAGGTCAACACCACCA	155	PTQ6779	y3,x1	2444595	2469215	24621	18-F-15	PTQ661	x1,y1	2423793	2469218	45426	2-J-21
Cre01.g013800.v5.5	chromosome_1	+	2452547	2456922	2449652	2456585	2452652	2456585	TAACGTGTAACACTTAACACTTATGAGTATTCACAACAGAAAACCAGCGT	36	2188	TTGTCATGTGTGGTCCATGAGAGACGTAACCTTTATAGACATTTGCTTTT	38	2945	AGTTACATGTGACAATGTAAGGCACAGGTTACAGGTTGCTGATGTTGGGA	44	2134	AAGTCTGAACAGAATTAGGAGACAACCTGGCAGGGTGCAGGGTGTGTGAT	50	2044	ATTCCAAATGCAACGGCTACACGCTAAATCGCCCTCGTCGAGACACTGCA	52	2859	GCGGCGGGAGAGACCGCGGCGACGACCGGCGGCCTAAGACGCCGCGCTGG	80	CACAGACAGCGACGAGGATG	TCCGTCAGTGGAAGGTCCA	168	CACAGACAGCGACGAGGATG	CTCCGTCAGTGGAAGGTCCA	169	GTGCTGAGCATGCCATATGC	GAAGCTGTCAGGCGAGAAGG	182	GTGCTGAGCATGCCATATGC	GGAAGCTGTCAGGCGAGAAG	183	PTQ6779	y3,x1	2444595	2469215	24621	18-F-15	PTQ661	x1,y1	2423793	2469218	45426	2-J-21
Cre01.g013801.v5.5	chromosome_1	+	2456977	2461828	2454007	2460934	2457007	2460934	TACTGGCAATAGTTCTTCCCTGTCAGCTAGAAATCCCAACCAGTCCAACT	46	2301	ACTTACGATCTCCAACCAACACAAATTAGCGCACGCGCACCTGAAGTAGT	48	2518	ACGGTGCCATAATGCGATAAGCACTTGATCACATGGGTCACGGCCCCATG	54	2797	TCTAGGCTCCCACATGAACAGGCACATGGGCACAAACACGCGCAGCATTC	56	2580	ACTCAGGTGGACCAGACCAGGGATTGCGTCGACAGGGATGAGACTCAAGC	58	2645	TGGCGGGGCTGGGACAGCTGGTGCCGGAGCCGCTGAGGCCGCCGGGGCTG	80	TGGTTCTCCTCTTAGCCGGA	GGAAAGAGTCGACATGGCCA	207	TGGTTCTCCTCTTAGCCGGA	GAGTCGACATGGCCATTTGC	202	ACTCTTGTCACAACGCACCT	GGAACGGCTCCTTCATCTCC	169	CACTCTTGTCACAACGCACC	GGAACGGCTCCTTCATCTCC	170	PTQ6779	y3,x1	2444595	2469215	24621	18-F-15	PTQ661	x1,y1	2423793	2469218	45426	2-J-21
Cre01.g013850.v5.5	chromosome_1	-	2461831	2464416	2462079	2467328	2462079	2464328	TTTGCACTCAACTCACTTGCTACTTATTCCCGGTTCTTAGATTATCTTGC	40	2454	AGAGCAAAGCCAAATGGATCCGCAATTGACACCGTTACTTTACTGTGTTG	44	2245	AGATATGTGTATCACACGCGATGGAACGGAACTGGTACTGAAACTCCAAG	46	2682	AGGAAGGGCAGCAATGCGGAGTGTAGGCAGGAATATATTGGATGCCTTAT	48	2509	AATCAGTTGGTGCTTGGTGCATGCAATTGAGGGACACAGCTCCTGATTGC	50	2736	TCGATGTGAGCAGCAGCGAGGATGAGGACGAGGACGAAGAGGAGGGTTAC	58	TACGTGAATCCGCTTCAGCA	ACGCAATGCCTGTTTATCGC	174	GAATCCGCTTCAGCACTTGG	ACGCAATGCCTGTTTATCGC	169	AGGATGAGAGGCAGGAGGAG	TTCGTCCTCGTCCTCATCCT	161	GAGGATGAGAGGCAGGAGGA	TTCGTCCTCGTCCTCATCCT	162	PTQ6779	y3,x1	2444595	2469215	24621	18-F-15	PTQ661	x1,y1	2423793	2469218	45426	2-J-21
Cre01.g013900.v5.5	chromosome_1	-	2464737	2469986	2465586	2472732	2465586	2469732	ACAGTGCAGCGAGTGATGACAGCCAGCTCCACAGCACCATGCTGCTATGT	56	2204	TGCAGAAGAAGAAGCGACCGGCCAGCAAGCGCAAACCGCGAAATGCCAAG	58	2498	TACCACATTGGTTGCCTTGCAGCCTGCCTGCCGTACGACCAGCGTCAGTG	60	2118	AGACCGAGAGGAGGATGAGTCGGAGCCGCACTCGGAGCAGGAGGATGCAT	62	2341	AGCAACCGGCTGCAGCTGCTTCGGCAGGTGGAGACTACAGCAGCAGAGGA	62	2784	CTGCTGGCGGCTACGGCGGCAGCTCAGAAATCGGGGCAGCCATCTTGAAG	64	TGGACTCTAGGTTGGAGGGC	GCATGGAGCTTAAACGCCTG	194	TGGACTCTAGGTTGGAGGGC	GCACCAGTGTGACTTTACGC	161	TCTCCGTGTGATCCCGTTTG	CCGACATCGCAAGCATCCTA	177	TCTCCGTGTGATCCCGTTTG	TACTTCAAGATGGCTGCCCC	239	PTQ5815	y3,x3	2423795	2475109	51315	16-M-13	PTQ5742	x1,y1	2444598	2506094	61497	15-L-20
Cre01.g014000.v5.5	chromosome_1	-	2476468	2478471	2477061	2481358	2477061	2478358	TTCTTGGCTGCAAACACACATGCAAACACACATGTTCACACACAGGGCAT	46	2061	GCGTTGACGTGTGTGCCTGTATGCATGTTGGATGACACAAGGGGAGAGGA	54	2154	TTCTTCCGCCACAACCAGTGCACCAAGGGCAACAAGTGCAAGTTCAGCCA	54	2346	TTCACGGACGCTTTGCTGAATGGCCAAACCGGGCTGGGTTGGCCGACTAT	58	2538	TTCTGCCCATGATTGCACAGCAGCTGCAGTTCAGGAGCAGCCAGCTCGCA	58	2641	CCTTCAACATCGTCCTCAGCACCGGTGCCATCCGCATTGCCGGCATCGAT	60	GTGAACAACAACTCGGGTGC	TCAGCTAACGCAATTTGGGC	150	GTTTCGCTCGTTCTTCCGTG	CTAACGCAATTTGGGCCAGC	169	ACACACTGCCCACCTTGAAA	GGTGCTGAGGACGATGTTGA	177	GCCCACCTTGAAAGCATGTG	GGTGCTGAGGACGATGTTGA	170	PTQ12468	x1,y1	2467317	2493541	26225	33-G-22	PTQ13145	y1,x1	2469218	2504757	35540	35-A-23
Cre01.g014050.v5.5	chromosome_1	+	2478597	2484288	2475702	2483319	2478702	2483319	ACTTGACCAGCCATTCTATATAGTTCCGCAGCACTCGTCAATAATAGATA	40	2575	ATGTTCTTATGCGTGGAAATCCATACGGCATTTTGTGCTAGACGCTTACA	42	2921	ATGCACATGATTATTCCTTCGATTGTGCGGTCTGATACGCAGCTTGCTTT	44	2157	AGATTATGGACGGGTATGGGCGCCAGCTTTATGTAATGCCAGTATTGATG	46	2765	ATTTTGATCAGTGAGTTCTGCCTCTGCCTATTCCTGTCCTCTCCCTTGCA	48	2229	GGCTGGAGGACCACGTGAAGGGGATGCACGTGGGCGGGGCAGCAGGGCAA	70	GCAGCCCCCAAAGTAGACAA	TACTTTTGCACCTTGGCCGA	174	GCAGCCCCCAAAGTAGACAA	ACCTTGGCCGACTTGTTCTT	165	CCCTTGTCACCTCTGTGGAG	GTCGTCCATTTCCTCGTCGT	161	CCCTTGTCACCTCTGTGGAG	GTCGTCGTCCATTTCCTCGT	164	PTQ12468	x1,y1	2467317	2493541	26225	33-G-22	PTQ13145	y1,x1	2469218	2504757	35540	35-A-23
Cre01.g014100.v5.5	chromosome_1	-	2484311	2487446	2484466	2490409	2484466	2487409	TGCTCTACTTATCCTGCTCACCTGTCTAACCCCTGCCTCGACACACTCAG	54	2193	ACGCCGCTGGTGAACCACGTGTTCATGTTCCAGCTCAAACTGGGCATGGT	56	2505	AGGACATATCTATCTCAGCGTTGCACTCCGCACACTACTGCCCCGCAACC	56	2639	TGCATGTGGGCGGTGAGCACATGCATCAACTCCTACCTGCGCAGTCAGGT	58	2886	AGTGCTGGTGGTCACCTCGCCTGTCCATTCAGTAGCACCCTCATGCCTCC	60	2275	CGGCGCCGTGCGGCCACTGGTACCGGGACGACTGGGAGGAGGTGATGGTG	72	GCGTGGCAATCCTATTCGGT	CTTAAGTTGGAGCAGCGCCT	162	TGAGCGCATACAGAACCTGA	CTTAAGTTGGAGCAGCGCCT	198	TGCTCATTGACGGCGCTG	ACCATCACCTCCTCCCAGTC	172	GTGCTCATTGACGGCGCT	ACCATCACCTCCTCCCAGTC	173	PTQ12468	x1,y1	2467317	2493541	26225	33-G-22	PTQ13145	y1,x1	2469218	2504757	35540	35-A-23
Cre01.g014150.v5.5	chromosome_1	+	2487547	2493455	2484593	2492859	2487593	2492859	ATTTAGGCGTCTCAGCCTCGGATCCACAGCTTCCCACAAATGCATGCATG	52	2304	TTTCCGCTCATCATCGGATCCGAGGTGGGATCTGGGGAACTGGGAACTGG	58	2493	TGGAAATGGTGCTGGGGTCTGCCGCAACGCCACGACGTTCTTCTGTCGCA	60	2357	ACTGGGGACTGGGGAGTGGACTCTGCTTGTTCGTGTGATGGGGACTGACG	60	2434	AGTTGTTTGATGGCGCGGAGGAGGTGGACTTCGGTGCCGACCTGCTGTCT	60	2816	GCAGCAGACACGGCGTGTACGAGCCACTGCTGACGGCTGAGCATGTAGTT	60	CACAGAACCAGAGGAGCGAG	CCGTCTATCCCACGTCTGC	224	CACAGAACCAGAGGAGCGAG	GCCGTCTATCCCACGTCTG	225	GATCACGGCGCTGAGGGG	ACTACATGCTCAGCCGTCAG	197	GGATCACGGCGCTGAGGG	ACTACATGCTCAGCCGTCAG	198	PTQ12468	x1,y1	2467317	2493541	26225	33-G-22	PTQ13145	y1,x1	2469218	2504757	35540	35-A-23
Cre01.g014200.v5.5	chromosome_1	-	2493481	2498206	2493806	2500563	2493806	2497563	AGCAGCATCAACAGCAGCAGCAGGTCGTGCTAATTGAGAAGGACGAGAAC	52	2295	TGACACAAGCAGCTCCAGCAGTAGCAGCAGCGACAACAGCAACAACAACA	52	2834	TGAGCTGAGCGGCGTGTTGTGGGCACTGGCGACATTGGGATTCAACCCGG	62	2498	TACCAGCACGACACCTCCCTCGCAACCTGCTGCCGACCCGTCAGACTGGT	64	2210	TTGTGGAGCCACCCAAGGCACAGTCGCCACAGCTGCGGGGCCGCACATTG	66	2100	CCACTGTGGGACCTGGCGGTGTGCTGGCACGGGTCGCCACGACGTCAAAA	66	CGGCGTGGCATATTTTGTCA	CCAAGACTGACTGCGTGCT	151	CGGCGTGGCATATTTTGTCA	AGCCAAGACTGACTGCGTG	153	GCACGGCAAGTCCTGATACT	GAGATGGTGCGCGAGATGAG	172	TACTCATCAGGCTGCTGCAG	GAGATGGTGCGCGAGATGAG	156	PTQ13145	y1,x1	2469218	2504757	35540	35-A-23	PTQ1111	y2,x1	2469217	2504757	35541	3-N-14
Cre01.g014250.v5.5	chromosome_1	+	2498317	2503468	2495407	2502758	2498407	2502758	AAGTTACTGACACACCCCTGGTGTTGCTTTTATTGAGCAGAACACACACC	46	2938	ATGGAGGCACGGGGCCATGGTTTGTGTCATTACGGTATGTGGTGTTATGC	52	2004	TGTACGACCCCTTCTATGACCTGTACGACAGCTACGACAACAGCCTGTAC	52	2725	AGCCGATCCCTACCCGGAGTATGATGTTGAGTCGGGTTCGTACGTGTACG	56	2451	TCTGTACAGCCATCAGTGCCGCAGTCTGAAGCACGCACACAGCCACAGCA	58	2333	CGCACGAGGTGGCAGTTGAGCAAGAGGCAGGTGTAAGGAAGCGTGCGGGA	62	TTCTGGGGCTCAAGTGCAC	CCTGTGCTTGTGCTGTTGTG	152	GTTCTGGGGCTCAAGTGCA	CCTGTGCTTGTGCTGTTGTG	153	GGCTGCGCTACATGAGTACT	TATCCCGCACGCTTCCTTAC	171	TGCGCTACATGAGTACTGCC	TATCCCGCACGCTTCCTTAC	168	PTQ13145	y1,x1	2469218	2504757	35540	35-A-23	PTQ1111	y2,x1	2469217	2504757	35541	3-N-14
Cre01.g014300.v5.5	chromosome_1	-	2503521	2511686	2505563	2514600	2505563	2511600	TGTGCAGCTTGAGACCTTGAGTGACGCTTGAACTACAGGTCATTTGTTTG	46	2196	ATCAGTTTGCAGGGATGTAATGCCAATTGTTCGCCCCTCTTCTTACTCTC	46	2305	ATTCTAGTAATAGGTGTATTCGCATCCCGTCGCATTCTTCGGGGATGATC	46	2358	AAATGAACAGTTTGAGGCGGCAGACGGTGTACAGTCAGTGATATAGCATG	46	2498	AAGTCTAACACCCGCGCAGTGGCGTTCTGTCGCCTATTTCATCTTGTATT	48	2033	GCAAGCGCGCTGCGCTGGCGGCGCTTGAGGAGGACGATGAGGAGGAGCTT	68	TGCCTATCGTTGCTGCGAG	GTTCAAGGACCTGCGAGGAG	222	GCCTATCGTTGCTGCGAGT	GTTCAAGGACCTGCGAGGAG	221	GTGAGTACACCGCCTAGTGG	AAGCTCCTCCTCATCGTCCT	195	CGTGAGTACACCGCCTAGTG	AAGCTCCTCCTCATCGTCCT	196	PTQ144	y1,x1	2504761	2545560	40800	1-O-12	PTQ547	y1,x1	2469267	2522457	53191	2-E-18
Cre01.g014350.v5.5	chromosome_1	+	2511841	2514278	2508945	2513763	2511945	2513763	TGCTACCCTGTCTCAGTCGGTATCCCTGTTGTTGCCTTTTAATTGCAGAT	46	2419	TTTTTAACCGCGCTCCACTTAGACTGGGGTTGACCTGAGGTGTTTGTTTT	46	2597	AAGGTAATAGGCGCATTCCTTGGTTAGCGCATGCTGGGACGTACTTGAAG	50	2491	ACTCAGTCCCGAAGATTCTGTGAATTCGTCGTCGTCTGAGGAAGCCTGCT	52	2800	TTGCTGTACCCCACAGGGAGTTGCGTACGCTGCAGAACGAGCTACAGTTT	54	2121	GCGGCGCGTTTACCGTGTCATCCGCTGAGGACATGCTGGGCAGCCTTCCG	66	ATGCTCGCCAACATCTTCCA	GCCACGAACTACGAGCGATA	183	AACATCTTCCAGCAGACCCG	GCCACGAACTACGAGCGATA	174	CAAGGCAGGCTTTTGCTGAG	CTCAGCGGATGACACGGTAA	181	CAAGGCAGGCTTTTGCTGAG	ATGTCCTCAGCGGATGACAC	186	PTQ14811	y1,x1	2506093	2526461	20369	39-F-7	PTQ144	y1,x1	2504761	2545560	40800	1-O-12
Cre01.g014400.v5.5	chromosome_1	+	2514327	2518908	2511748	2518412	2514748	2518412	TAATCTAAAATGAAGTCTTGACTGTTCTCGAAACTTAGTGATGTTTATTG	30	2092	TCTGCTGGAAGATGTTGGCGAGCATTATTGCTGATTTTGCTGATACCAAC	44	2173	TTCAGGTGCAGTTGCAGATGGTCATTATGTGTCGGACTCACTTAAACTTC	44	2804	AACTACGAGCGATATACGCCAAGTTGAGCAGCTGCATGCAACAAGCCCTT	50	2325	ATTGCCCAAACACCAACGCTGAGACTTCCGATGTCTAGTGTGGGATTGTC	50	2470	CAGGGGACGACGTGCAAGCAGAAGCTTCATACAAGCACGGCAAGGCCAGC	60	TTTGTACCAACGGAAGCCCA	GGGGTCGTGGATGTGATTGT	229	TTTGTACCAACGGAAGCCCA	AGGCTGGTCCCTGTAGCTAA	153	TTCCACACCCAGCACACATT	TGCCGTGCTTGTATGAAGCT	166	TTCCACACCCAGCACACATT	TTGCCGTGCTTGTATGAAGC	167	PTQ14811	y1,x1	2506093	2526461	20369	39-F-7	PTQ144	y1,x1	2504761	2545560	40800	1-O-12
Cre01.g014450.v5.5	chromosome_1	+	2521720	2528834	2518942	2528160	2521942	2528160	TTTTCCCTGCCGTCTATTTTTCTACAATAGGGAATAGCAATTAATAATAC	32	2310	ACATGTTTTGATACATGGATGTAAGATATTCAGGGCCCGAGAGCTATACT	40	2422	TATGAAAGGTACAGTACAGTTTAGCAAAAGCAATACCCGGGGGCTTAAAA	40	2879	TTTGGCTGTTGCAAACAATCTCGACATTCTTGCCCCAAGACGCTTGTCGT	48	2474	ATAGGTCCCTCATTGGACAAGGGGTGTCAGCTTTGTACAGCTGGAAAATG	48	2806	ACTCCAGTGGCGGCGGTGCACCTAAGCGTGTGTCGTTGAACGGGGCCTAT	62	ATGGGTCGTTTCCAGGCATC	CTGAGCTTGTGTGCCCATTG	181	GGTCGTTTCCAGGCATCCAA	CTGAGCTTGTGTGCCCATTG	178	GTCTACCCCGCGCTTTGTAG	TCAACGACACACGCTTAGGT	173	GTCTACCCCGCGCTTTGTAG	AATAGGCCCCGTTCAACGAC	185	PTQ144	y1,x1	2504761	2545560	40800	1-O-12	PTQ13470	x1,y1	2506097	2549055	42959	36-K-7
Cre01.g014500.v5.5	chromosome_1	-	2528844	2535169	2529595	2537976	2529595	2534976	ATACAACTAAAAAGACTATCACATACATGACCCGGTGCTTTGTTTCCCAA	38	2339	TCCCTCACTTTCGCCTTGTCATTTGCTCGCTAGTTTCCTTGGTTGAATGT	46	2284	ATCGCGATTTGCATCATGAACGAGCAAATCGTTGGCGGGAAGTATCGCTT	48	2119	AAAGCTTGGAGGTGGCAGCTTCGGAGAAATTTTCCTCGGTGAGTTGCGGG	54	2063	TACTTTGTCGGTGTTGCGCGATTCAGGCGATCTGCGGAGGCATAGTCAGA	54	2498	CGTCAAACCCGTACGTGACCATTCGGGAGCTGCATCAGGGTAACCCGTAC	58	TTAACTGCGCTCCGTGCTTT	GCATTCTCGACAACGGTTCG	154	TTAACTGCGCTCCGTGCTTT	CCTGCAGTGACAATGATGCG	240	CCCAGCTGGCATGTATGGAG	TCACGTACGGGTTTGACGAG	164	CCCAGCTGGCATGTATGGAG	TGGTCACGTACGGGTTTGAC	167	PTQ13924	x1,y2	2522465	2558487	36023	37-G-2	PTQ144	y1,x1	2504761	2545560	40800	1-O-12
Cre01.g014600.v5.5	chromosome_1	+	2537588	2539626	2534824	2539114	2537824	2539114	ATCTAACATTTCCGCTTGCAGATTCGCATTGAGCTTCTATTTACTTTCAA	36	2324	ATTAAACCCAAATCGTAGAAGGGAGTTTGCACAATCAAAATGTAGAGCAC	38	2600	AAATCATGATGGAGATTTGTGGGGCCGCAAAACTCGACAAGAATGCTTAA	42	2146	ATGAGCAAAACAATGCTGGTAATAAAAATAGCGCCGAGGAGGCCCTAAAG	44	2049	TCCAAACCGGTATCGGAGCCCCCTCAAAGCTAAAAAAACTAGGCATATTT	44	2816	GCGCGGTGTGGAACTGGGTGTTTAGCCTAGCGTGCTGCTGCCGGGGCATC	66	AAGTATCGCTTGGGCCGAAA	AGCCTTTCCCTCGCACTAAC	186	ATCGTTGGCGGGAAGTATCG	AGCCTTTCCCTCGCACTAAC	198	CTTGGGAGCTGTACTGACCG	CACGCTAGGCTAAACACCCA	192	GACCGTGCTCCTTTCCTGTT	CACGCTAGGCTAAACACCCA	177	PTQ13924	x1,y2	2522465	2558487	36023	37-G-2	PTQ144	y1,x1	2504761	2545560	40800	1-O-12
Cre01.g014650.v5.5	chromosome_1	+	2540097	2544221	2537196	2543725	2540196	2543725	AACAAAGCACCGGGTCATGTATGTGATAGTCTTTTTAGTTGTATGCTGTT	38	2388	ATTTTGTATAGTTTTGACTCATATAGTAGTTGGGGATGGCGCGCCTTTAC	40	2886	ACATTCAACCAAGGAAACTAGCGAGCAAATGACAAGGCGAAAGTGAGGGA	46	2449	TACTTCCCGCCAACGATTTGCTCGTTCATGATGCAAATCGCGATCGTTCA	48	2608	AGCTTCACGCCGACCTCTTCGCCAGTTTGAAGGTTTGTTCCTGCAATAGC	52	2764	GGGATAGCGGCGGATTTTTAAATTTTGATGAGTCGGAGCTGAAGGGCATC	48	TCTTGCAATCGACGACCCAA	CGGAAGAAGAACCGCCTGAT	177	TCTTGCAATCGACGACCCAA	AAGAAGAACCGCCTGATCCC	174	CGCTTGTGACAGGCTTCATG	CTAGATGCCCTTCAGCTCCG	167	ATGATTGGGGCAGGAGCATC	CTAGATGCCCTTCAGCTCCG	150	PTQ13924	x1,y2	2522465	2558487	36023	37-G-2	PTQ144	y1,x1	2504761	2545560	40800	1-O-12
Cre01.g014700.v5.5	chromosome_1	-	2544414	2547610	2544703	2550067	2544703	2547067	TAGCATAAAAACTTGCACAAATTCTATCCAAAGCGTCACATGTTCAGGGT	38	2380	AGAACGCCAACTACTTCTCATAAACCATGCATGTGCATATCAGCACTCAT	42	2606	AACAAATGCGCAATCTGAATGGAAATAAGGGTGGAAATGAGGAGGAATCC	42	2730	AACCACATTATTGACGAGTGTTGCGAAACCAATGCGTATGTAGACCAGAG	44	2820	ATACCACACGATACAAACATTTACCCGGTTGGGCTACCCGACCACTTTTT	46	2107	CTGAGGCGCCCACGAGCTCGGCGGGGAGAGGGGAGTCGCAAGGCGCTGCA	74	CTATCTTCAGCTGGCCAGGC	CGGAAAAGCCTCCAGGAAGT	180	GCTATCTTCAGCTGGCCAGG	CGGAAAAGCCTCCAGGAAGT	181	CTGGTGGTGAGCCTTGAGG	CTGTCGCCTGTCCCTACAC	152	GGTGGTGAGCCTTGAGGTG	CTGTCGCCTGTCCCTACAC	150	PTQ13966	y1,x1	2537872	2570460	32589	37-K-12	PTQ13924	x1,y2	2522465	2558487	36023	37-G-2
Cre01.g014751.v5.5	chromosome_1	-	2549034	2550939	2550020	2553838	2550020	2550838	AATGCATCATTTGTTATGCAGTAACGTGAGTCCTGCAAAGTCATCACGCA	42	2749	ACCCTAGAGGCAATTGGTGCACATACACCGCTTCCAAACACTGAGAAGCA	50	2408	TCAATTCAAAACCGCCTCGTCGGCTGCTGGCTCGAGCTTAACACACCTGT	54	2675	TTCAGGAAAGGCAGGCCGATTGGTTTCGACTTGCATGGGAGCTGGGAGTG	56	2053	ATGCGCCTTACCGATCAAAGCCAAGCGTCTCGGCGATATCCAAGGCGTTG	56	2335	CGCTGTACCGCCGCTACAAGGGTGCGTGGCGGCGCAATCAGCGGTCACGG	70	GCGTGGGAAAGGCATGAAG	CCTTGGTGTGCGTGGTGT	152	GCGTGGGAAAGGCATGAAG	CTTGGTGTGCGTGGTGTG	151	CCACTATGTGTCTGCAGCGA	TCACCGTGACCGCTGATTG	195	GTGTCTGCAGCGAAAAGGTC	TCACCGTGACCGCTGATTG	188	PTQ13966	y1,x1	2537872	2570460	32589	37-K-12	PTQ13924	x1,y2	2522465	2558487	36023	37-G-2
Cre01.g014800.v5.5	chromosome_1	-	2551011	2557909	2551441	2560767	2551441	2557767	TATACTTTAACGGGATTTGGGCTGTTTTGCCGAGAGTTGCTTGACGTTTT	42	2639	AATCAATACTTTTTTGGTGGCCTGTGCGGATGTCTGATGGTTGCCTGATG	46	2249	ACTGGTCGTGTAGCCCAACCGGGTAAATGTTTGTATCGTGTGGTATTCAT	46	2938	TAGCCTGCACTTGCTTGAACACTTCCAACGCATTGCGTTGTCTTGCTCAA	48	2527	AGCCAAGGACACATGGCAGCAGCTGCTTGATTTCATCAAGGTGCGTGATT	50	2014	CGCGCCTGAGGCGGGGCAATGGGGTGGGGATGGGACGAGGACGGGGCGAG	76	CGAGATAGGCACAGCTCCAG	CAATGCTCGTCGACCTCCAC	191	GATAGGCACAGCTCCAGGTC	CAATGCTCGTCGACCTCCAC	188	GGACCTGTATGAGCAGCTGG	TTGCTCAGCCACCGCATTAT	151	CGGACCTGTATGAGCAGCTG	TTGCTCAGCCACCGCATTAT	152	PTQ13966	y1,x1	2537872	2570460	32589	37-K-12	PTQ464	x3,y1	2522465	2571094	48630	2-O-19
Cre01.g014850.v5.5	chromosome_1	+	2558378	2561791	2556192	2561205	2559192	2561205	TATTTACATATGCCTGAAGCGTACATATTCCTGCCCCAATACCACAGTAC	42	2191	AGTGAGCTGGGAAGGAAGGGGTTGTTTTATATGGATGAAGCAGGAGGAAG	48	2880	TTTTCACCGCCCCGCTGCTTATCAGGAGGCTTGACATGTTTGGATTGGAA	50	2742	TCATGTGGAAGCTTTTCGGGACCCAGACAACGCTCAGCTTCCATGCTTCT	52	2256	ACTCAATGTCATGTGCACAGGTGTGGCAGCTGACGATTCGTTCGCGGAAT	52	2548	TGCAGTTTGTGGAGCACATGCGGGAAAAGCGGGCTGTGGGCACTTCAACC	58	TGGGATACACTCACCGCATG	TTCTTGAGTACCGGTAGCGC	187	GGGATACACTCACCGCATGT	TTCTTGAGTACCGGTAGCGC	186	GATAGCGGGATGGGACGTTC	TAGGTTGAAGTGCCCACAGC	164	ATGGGACGTTCAAATTGGCG	TAGGTTGAAGTGCCCACAGC	155	PTQ13966	y1,x1	2537872	2570460	32589	37-K-12	PTQ464	x3,y1	2522465	2571094	48630	2-O-19
Cre01.g014900.v5.5	chromosome_1	-	2561891	2567009	2563026	2569300	2563026	2566300	ATAAATATCCCTCAAGTCTGCTCGGGTTATTTGCCTGATAAACCTATGAT	38	2155	AACAATCTTTCCATGCCTTTTTAAACACCGACTGCGGCAGAGACAATACG	44	2552	TAAGCTAAAGCCTGCACGCGTCGATCAAATTCTCAGCGCGAAAGGTAAAG	48	2284	AAGTCGCCAAGTAATTTTGCAACAGCGACGTCTGCACAAGAGCATGAGCT	48	2488	ATTTCCCATGGTCACCATGTTCAAAGGCTAGGACATTCTCTGCGGGAGTT	48	2662	GCACTGAGGCCTACCTCGCCAAACAGCAACAGCAGCAGGACCAGGTGCCG	64	CCAAGTCACTTGCCGTAAGC	CAACAGGTCCAACCACTCCG	164	CCAAGTCACTTGCCGTAAGC	GGATCCGCAACAGGTCCAA	171	GCGCCCGTGCTAATAGGTAT	TGTTGCTGTTTGGCGAGGTA	163	GATGGGTTGCCGAAACTTGG	TGTTGCTGTTTGGCGAGGTA	205	PTQ5873	x1,y1	2558491	2570456	11966	16-A-6	PTQ6073	x1,y1	2558491	2570464	11974	16-B-8
Cre01.g014950.v5.5	chromosome_1	+	2568750	2573480	2565807	2571863	2568807	2571863	ATAGTATTCAAAATCACATACATTGTAAGGAAACTGTAAGGAACCATTCA	30	2668	TGATTCCGGCAAACATTGAGCTTGATACAGATTTAGTCTTCTGGACAAAC	40	2539	TACCTAGCTACATAGGTTGATGTGGGTTCATTGCAACGCTTCCATAGCAA	44	2858	TCAGGGACTTGGTCAAAAGTTGCGCAAAGCGCGATGACGAGCATGCAAAA	50	2487	TACTGCTCCAAATCCCGATTTGGCGCCAGCAGCTTTGACACCACCCAGTA	54	2189	CCCTGCACCAGCACCTCTCCAGCAGCATGCCCAGCCTGCTGCGCAGGCTG	70	TGATGTTGACCTGTGGAGGC	CTCCTCTACCGACAGCTCCT	155	CACGCAAGCTCTAGGTTCGA	CTCCTCTACCGACAGCTCCT	175							PTQ11331	y1,x1	2558486	2576078	17593	30-F-1	PTQ7402	x1,y1	2558491	2603058	44568	20-C-4
Cre01.g015000.v5.5	chromosome_1	+	2575773	2580271	2572915	2579145	2575915	2579145	TAAAAAACTAAAAGTACGTGCATAATGCTCTCCTAAAGCTCTGTAATTTT	30	2048	TTGTTTGTGCTTATTACGTCATAACGTGCACATATGAGCCTCGTACTGCT	42	2236	TTTTCCAGCTGTTCAAAATTGACACCCCCTTGTATGAATGCGGGTTACAA	42	2549	TATTCATAACGGTTGATAGCAAGGTGGTGCTTCGGTTCTGTGGCAAGGGA	48	2727	ATCTTTGAGGCAAACTATGTCGGCGGCAAGCATTTTGGGGAACTATAGCG	48	2898	TTCTCATGGAGCTGCTGACGGACGAGGGCGTGGGCACCATGATCACCGGC	64	TGCCTTCTGTGTCGGGTTTC	CCAACTAGTATGCGAGGGCC	177	CTGCCTTCTGTGTCGGGTTT	CCAACTAGTATGCGAGGGCC	178	CCACAAGCGCAGTCTCTCAT	ATGAGAATGGAGTGGCTGGC	186	CCACAAGCGCAGTCTCTCAT	CGTCAGCAGCTCCATGAGAA	199	PTQ7402	x1,y1	2558491	2603058	44568	20-C-4	PTQ4457	y2,x1	2558504	2603118	44615	12-B-11
Cre01.g015050.v5.5	chromosome_1	+	2580350	2588881	2577441	2588397	2580441	2588397	ATATTTCTCCCATCCGCTATTCCTTTCAGTATCCCGCATGTTGGTGGACA	46	2193	ATATGCAAAGACCAGTTGCCCAGCAAACCCTTTCTTAGTATCGTAGCTGG	46	2727	ATCCATCTGTCACAAATTCCCGTCAGCCGCAACCTACTCCATGGTCCATA	50	2080	TACCATTTGCCATGGCCTTAGCAGAAGTAGGTGTATCGCCTAGGCAATCG	50	2254	AATTGCTTACAACTCAGCAACTGAACCCTTTTAAGCTCCGCCCACCTCGC	50	2642	ACGGTGAAGGGCGCGGCGGCCGCCAGAAAAGGTCGCAATCACCGATGGAT	64	CAAACCACGTACCTCTCCCC	CAACAACACTCACGTGCCAC	205	CCAAACCACGTACCTCTCCC	CAACAACACTCACGTGCCAC	206	CTGAGTCACCTGGAGGGGG	ATCCATCGGTGATTGCGACC	153	TGAGTCACCTGGAGGGGG	ATCCATCGGTGATTGCGACC	152	PTQ4455	x1,y1	2576087	2603105	27019	12-N-9	PTQ7402	x1,y1	2558491	2603058	44568	20-C-4
Cre01.g015100.v5.5	chromosome_1	-	2588884	2591339	2590340	2594292	2590340	2591292	TTCGGATCCTCCCAATCTTACTGCCCACCTGAAGCTGAGTATAGGTGCAT	50	2417	AAACGCGTACGTCTTGTCACAAGATTGCAACAAGGTCTTGCAGCTCGCAG	50	2948	CGAGTTTGTGACCTGCGCAAAGGAAGGATTGGTCAAGGGTTGGCCTCTCT	54	2466	TTCGGGCATCTCCATGTTGTGCAGGCATTGCCATCAACCGACCAGACTCA	54	2888	TAAGTGGCTTGATCACGGGGGCGCAGGCATTGCCAGTCGGTTCTCAACAT	56	2007	CGACCAAGCTGCAGCGGCCGCCATGGCCGCCGGCGGCGGCGGGGCCGGGC	86	CGAGCCGTCATAAAGAGCCT	GGAAGGCGGAGAAGTGGTAG	192	TCCATTTCTGTAGCGGCTCG	GGAAGGCGGAGAAGTGGTAG	162	TTGACGACCTGGGTGAGGA	CCATCAGCTTCAGCAGGAGG	185	TTGACGACCTGGGTGAGGA	CCCATCAGCTTCAGCAGGAG	186	PTQ4455	x1,y1	2576087	2603105	27019	12-N-9	PTQ7402	x1,y1	2558491	2603058	44568	20-C-4
Cre01.g015103.v5.5	chromosome_1	-	2591387	2607759	2591451	2610680	2591451	2607680	TCATTTGCCACATCATGCTCCTTAGTAGCTGCCATACATTTGTACTGTCT	42	2331	ATCATATCAGGCAACTCCACAGAAAGATGCTGTGCTCGAGATGCGCTCAT	48	2868	AACTTGTAACACAAAGCAGTGCGTGGAAACAAGCCTGACACGCTGTCATG	48	2935	AAAAGCACACGATTAGCGACTTACGTGATGGGCTACGACGCGGTTGTGCA	52	2699	ACGCAGCATGGCACCCCTGTCTATACGTGTGCCTCCGCGCACCTCGTATG	62	2279	AAGGCGTGAAGCCCAACGGCGTGTACTTGGTCGTGGTAAGGAATGCGGTG	58	TATGGTGCAGGCGTGGAAAT	CACACCCCCGGCTTGATAAG	170	GCGTGGAAATTGAATGGCGA	CACACCCCCGGCTTGATAAG	160	GGAGGAGGTGCATCTGACAG	TACCACGACCAAGTACACGC	204	GAGGAGGTGCATCTGACAGC	TACCACGACCAAGTACACGC	203	PTQ5903	y1,x1	2571103	2619813	48711	16-M-12	PTQ12387	x1,y1	2570468	2619810	49343	33-E-2
Cre01.g015150.v5.5	chromosome_1	-	2607814	2611623	2608164	2614451	2608164	2611451	AATCAAACGAGACGGATAGCATAGCGTGATGTACACGTGGACAGGTAGCA	48	2816	TCGCAGGCCATCAACAATACAGCATGAATGTGACAACCAGCTTTCTGCGA	48	2915	ACAATCGGCAACCCCACAAACTCATAGAACCCCACTTGGCTCTTGCTCAC	52	2588	TGCGCGTCATGTATGATGCGGCTCGGTTGCGGCGAAAGCGCAATAAACTG	56	2203	AGCAAGTCACGCGGCCAGCGCTCATACGTTACATACCTGGGGAGCACGTT	58	2003	GACTGGTAGAGCGGCGTACAGAAGCTTACATCGCGGCACACGCGCAGGGG	64	GCAAAAAGGTGAGCGCTCAA	GCACATCAATGGAAGCACGG	169	GCAAAAAGGTGAGCGCTCAA	GGCACATCAATGGAAGCACG	170	GCGGTGGACGGTGAGTAATA	GCTCTACCAGTCCGTACAGC	189	GCGGTGGACGGTGAGTAATA	TAAGCTTCTGTACGCCGCTC	205	PTQ6093	y1,x1	2607498	2650390	42893	16-J-12	PTQ5903	y1,x1	2571103	2619813	48711	16-M-12
Cre01.g015200.v5.5	chromosome_1	-	2612542	2620849	2613697	2623566	2613697	2620566	TCATCGTCACCTGTTGATGGGTACCAAATAAGTTCAGGCAAGCAGAAACG	46	2878	AAAACGCCCATCCTACACGTCTGTGGTGTATTAGTTCCTCCCATAATCCC	48	2478	TTACATGAAATTACAGGTGCAACTGGAGCCGATTGAGACAGCCAGGCACT	48	2555	AAAAGATAAACCAGCGTACGCTTTGTCCATCGCACCTTGGCGAAGCGCAT	50	2744	AACTCCTTGCGGCATTAACCCTCGTGCATACCGTAACGTGTCAAGCAAAG	50	2815	TGCACTGGCTGCGGGTGCAGCAGGAGGCGCAGGCGCATGCGAACGGGCAG	72	CGCTAGCCGTCTGACTTGAT	CTACGCTGGACATGTGGAGG	156	CGCTAGCCGTCTGACTTGAT	AAGCTACGCTGGACATGTGG	159	ATCCCCATAAGCCCCCTCTT	ATTGGTCGTGAAGCAGGTCA	150	ATCCCCATAAGCCCCCTCTT	AGCCAGTGCAGGTAATTGGT	164	PTQ5879	x1,y1	2609319	2635721	26403	16-M-6	PTQ6093	y1,x1	2607498	2650390	42893	16-J-12
Cre01.g015250.v5.5	chromosome_1	-	2620925	2630702	2622178	2633452	2622178	2630452	ACCCTGCGCAGACACACTGGAGCAGCTGCACATGCGATACCTGGACAAAC	58	2542	ATGCCGCTCGTTGACGCGCGTGCGGGTTTGTTTTGTCACCGCACCTCATC	60	2125	TCGTACGTGCTGGGTGAGGGCCTGCACGTGGGCGGCATCCACTTCATTCT	62	2024	ATGGTGATGATGGCTGCTGACATGGCGCAGGCGATGGGGCTGGCGCAGAT	62	2838	TTTTCCCTGGAGCAGGACGTGGTGTCCAGGTGCGTGCCGTGAGTGCGTGC	64	2292	ACCTCAACGAGGCCATGGGGCAGCTGGACCGCTTCGACGCCACGTCGTGG	68	TGGAGGAGGTCACTACGAGG	TGGGGTAGTACAGTAGCGGA	220	GCTATGCTGGAGGAGGTCAC	TGGGGTAGTACAGTAGCGGA	227	CGGAGATCTATAGCCGCACG	TCGTTGAGGTCCTTCTGCAC	172	TGCTTTTCCGATACGCAGGA	TCGTTGAGGTCCTTCTGCAC	194	PTQ5879	x1,y1	2609319	2635721	26403	16-M-6	PTQ6093	y1,x1	2607498	2650390	42893	16-J-12
Cre01.g015300.v5.5	chromosome_1	+	2630829	2635122	2628363	2634681	2631363	2634681	TTTCACTGAGAATGAAGTCCATTAGAAATCAAAACGAAGCAGGACAACAC	38	2885	ATCTCACATATATTCCCCTAACACGCCCTCGCCATCCTTATCTTCCAAAC	46	2068	AACGACTTTGTCAAGTGCACCACATACGAGAGCAACGTGCTGTTCACGCT	50	2379	ACAGGACCTACATGTAGACAGATGCGTGTTGTAAGGCTTCCTGCGACACT	50	2492	AAGGAATGTAGGGCCAAGCAAGCCAGGTGCAGCGTATTAGAGGTTCACGC	54	2149	GTACCCAAGAGGAGGAGTTGGAGGGAGAAGACGAGGAGGCGGGGGAGGCA	64	GCCAAAGCACTTCGCCTTC	AACGGATGATGGTGTGCTGT	171	GCCAAAGCACTTCGCCTTC	GCGACAAACGGATGATGGTG	177	GGACAAGGAAGAGCTGCTGT	CTCCTCGTCTTCTCCCTCCA	232	GGACAAGGAAGAGCTGCTGT	TCCAACTCCTCCTCTTGGGT	216	PTQ5879	x1,y1	2609319	2635721	26403	16-M-6	PTQ6093	y1,x1	2607498	2650390	42893	16-J-12
Cre01.g015350.v5.5	chromosome_1	+	2635337	2638506	2632838	2637414	2635838	2637414	TTTGTCCAGGTATCGCATGTGCAGCTGCTCCAGTGTGTCTGCGCAGGGTG	58	2024	AAACAAACCCGCACGCGCGTCAACGAGCGGCATGGTGCCATCGCTGCATT	60	2425	ATGGTGGCAAGCATCCACTCCACCACATCCACGTGTCCGCTCTCGATGGC	60	2792	AATGAAGTGGATGCCGCCCACGTGCAGGCCCTCACCCAGCACGTACGACA	62	2541	ACGCACTCACGGCACGCACCTGGACACCACGTCCTGCTCCAGGGAAAAGC	64	2273	AGGCCTCCAAGCTGTGGGACATCTCTGCCAAGCTGGTGGGCCTGAGCGCG	66	CTCACCATGTCCGCCAAGT	GCGTTGGGCTTGAACTTGTC	218	TCACCATGTCCGCCAAGTC	GCGTTGGGCTTGAACTTGTC	217	AAGGGAGGCTGAACTGAACG	GCAGAGATGTCCCACAGCTT	220	AAGGGAGGCTGAACTGAACG	ACCAGCTTGGCAGAGATGTC	229	PTQ6093	y1,x1	2607498	2650390	42893	16-J-12	PTQ3427	y1,x1	2609320	2694337	85018	9-F-18
Cre01.g015400.v5.5	chromosome_1	-	2638514	2642489	2639102	2645273	2639102	2642273	TGCACATATTCAGGCTCCAAGAAAGGAAAAAGTTTTGCCATGGGCAAGCA	44	2857	ATGCTATGCTTCATAGCATCACCTGCAGGAAGCATATGCGCCCCTCTGAC	52	2288	ACAGGGCTTCCACTGGCTCAACACAGGCGATTGTTTCCCCCGCGATTAAA	54	2714	AGTAGCAGTGAGCACAGCAGGTACTATCAGGTAGGCGTGGGCGTCAGCAT	56	2509	TTCGAGATGCAGTACAGGTGCACAGGTGCACGGCACGAGAGCTCACATGA	56	2792	GCGAGCGCAAGGGCGGCTTCGGCGGTCTGCGTGGCCTGCTGCCTGGCTTC	74	GTGGACGTGGAGGAAGTAGC	AGCCTAATGCCATTAGCCGA	193	CGTGGACGTGGAGGAAGTAG	AGCCTAATGCCATTAGCCGA	194	ATGGACATGGAGGACGGCAT	CTTGCCTCCGTTGCCCTT	171	ATGGACATGGAGGACGGCAT	TCAGAAGCCAGGCAGCAG	225	PTQ6093	y1,x1	2607498	2650390	42893	16-J-12	PTQ9186	y1,x1	2635724	2696998	61275	24-D-18
Cre01.g015451.v5.5	chromosome_1	-	2642544	2647549	2643201	2650454	2643201	2647454	TTATCAGATGCAACAAGTGAGTTGAGATAAAGTTTTAAAGCTAGAGGTAA	32	2792	ATAACTTACTGTTCTGTGCAGCTGCCGATGTTGTTTATATACTCAAACTG	38	2640	TTGCTTGTTAGTTGTTCTTCTCTGAGTTTGCGTGCAAAATCGTGTAAGTA	38	2714	AACAGTGTTTTTACAACAAACGCATTTCACTGTGTGTTTAGGGCCCTTAG	40	2520	TAAGTCGAGTAGCTTAGATCTGCTGTTATGAGGTCACCAAAAGCGCTCTA	44	2928	GCGGCTTTGAGGTTGCGCCTAGGTTGGAATTGAGGCACGCTGACGGGGGA	62	GCTTCCACAATACACACCGC	GTCAGCGCCACCTCGTTG	195	GCGCTTCCACAATACACACC	GTCAGCGCCACCTCGTTG	197	GTTGCCCTGTGGAGTGGG	CAGCGTGCCTCAATTCCAAC	156	GGTTGCCCTGTGGAGTGG	CAGCGTGCCTCAATTCCAAC	157	PTQ9186	y1,x1	2635724	2696998	61275	24-D-18	PTQ3427	y1,x1	2609320	2694337	85018	9-F-18
Cre01.g015500.v5.5	chromosome_1	-	2647605	2649759	2648236	2652428	2648236	2649428	TGATGGAATAATAGATCGTATGCAGTCACGTGCAACATGGGCCGCTGTTT	46	2034	ACTACCCTACCCGGTTCGCACTTAAGCGTCTTTAAGGGCTTTTTAGGGTT	48	2678	TACTCGCGTGTGGGTTTTGACACGGACCTCGGAATGCTCATCAACAGCAC	54	2152	TGACGGAATGGCAACACAATCCACACATGCGTGCACCGGTGTGTGCGCCT	58	2909	AACCCCTTGCGTGCACACGCCTGGCATTGTTTCCTGCCGAGCTCCATCAC	60	2625	CCGCGTACCCAGGCTATCCGGCGTACGGTGCAGTGTATGGCAAGTCGAGT	62	GTACGCTAAGGGCCTCAAGG	GCGCCTGCATTTGGGATATG	179	CCTTCAGTACGCTAAGGGCC	GCGCCTGCATTTGGGATATG	185	CAGCGCCTCCTACAGCTAC	TCGACTTGCCATACACTGCA	179	CAGCGCCTCCTACAGCTAC	TTGCCATACACTGCACCGTA	174	PTQ9186	y1,x1	2635724	2696998	61275	24-D-18	PTQ3427	y1,x1	2609320	2694337	85018	9-F-18
Cre01.g015550.v5.5	chromosome_1	+	2649930	2652751	2647030	2652302	2650030	2652302	TATTCATATGGACAGCTAGCTATTCTTACATTGATTGCAATCCTAAGTGA	34	2669	TTTGCATAGCTAGATGTTAACACTGCTGCTGATGCATTTAAAAGAGGGAC	40	2860	AAACTGCTGTAATGCAACATGGGCAACTGCCGAATGCTATAAAGTAGCAA	42	2550	AAAGGGAATCATGAAATACCGGCCATGTCCAGTCCTGATGTCTCGACATC	48	2603	TTTCCTTGCTTCCGACCCCTCGACTTCAACACCAGCCATAGATTCAGCTG	52	2266	CGGACCTCGGAATGCTCATCAACAGCACCAGCGCGGCGCTTAAGGCGCTG	64	GCAAAGCCCCATGCACTATG	GTAGGCAGTTTTGGTTGCGG	153	GCAAAGCCCCATGCACTATG	GGTGCTGCTGCTACTATCGT	177	CCGGAGATGCAGGAGGTG	CATTCCGAGGTCCGTGTCAA	150	CAGCAGTGGGAGCAGCAG	CATTCCGAGGTCCGTGTCAA	211	PTQ9186	y1,x1	2635724	2696998	61275	24-D-18	PTQ3427	y1,x1	2609320	2694337	85018	9-F-18
Cre01.g015600.v5.5	chromosome_1	+	2652800	2670781	2649813	2670309	2652813	2670309	TAAACACACAGTGAAATGCGTTTGTTGTAAAAACACTGTTGGAGTCGCTG	40	2064	ATGAGCACATGGGGATGGAAGTATTGACAGGTGGCATTGAAGCTTAGAGT	46	2574	ATAGTGCATGGGGCTTTGCAACGCTGTAAGCAGTTGACTTCCTTAAGCTG	48	2229	TGCTGCTACTATCGTTACTGTAGGCAGTTTTGGTTGCGGGTCGGGACTTT	50	2382	AATCTATACGTAACGCAGTTGGGGCTATTGACAGCAGCATCGGGCCTTGA	50	2637	GGCGGCTGCAGAAGCTCACAGACGAGGACCTATTCGCGAGCGAGGAGTAC	62	CGGATAAGCTAGCTGGCGAA	CGCTGGCTGACACGTAGATA	157	GCTAGCTGGCGAAATTGTGG	CGCTGGCTGACACGTAGATA	150	CCAGGTCAGCGGCATCAC	TCGTCTGTGAGCTTCTGCAG	171	CCAGGTCAGCGGCATCAC	CTCGTCTGTGAGCTTCTGCA	172	PTQ9186	y1,x1	2635724	2696998	61275	24-D-18	PTQ3427	y1,x1	2609320	2694337	85018	9-F-18
Cre01.g015650.v5.5	chromosome_1	-	2670784	2672766	2672143	2675712	2672143	2672712	AAAACATAAAAGGATCTTGTGAGTGAAATACCGTTGATACACACAGAGTG	36	2555	TTAAAGACTCGATATGGGTGTGTCAACCTACAAGGAATCACTGTTTGTTT	38	2084	AACATGTGAATGAACAAGCGACTGTGACTCATGACCCATGCACACACATA	44	2674	TTGTAGCGATCGTTCCAATAGGAGGACAGCGAGAACTGCGCGTATTGCAA	50	2758	TTAACCCTTGGAGGTTACACGCTCCCCGCTTTTCATGCTTGCAGTTAGGG	52	2222	CGCCACTAGACACAGAGGGCGGCGCCGTGGGCGGGGAGAGTGACGACGAC	72	AGGCGGTGGACAAATATCGG	CTGAACTGCATCTGCCAGGA	206	GGCGGTGGACAAATATCGGA	CTGAACTGCATCTGCCAGGA	205	AGGCTGTCATTCCTGTGAGC	TAGTTGAACACGCGGACCAG	154	AGGCTGTCATTCCTGTGAGC	TCAAAGGGCGGCTGAATGTA	172	PTQ9186	y1,x1	2635724	2696998	61275	24-D-18	PTQ13880	x1,y1	2650397	2716066	65670	37-O-13
Cre01.g015700.v5.5	chromosome_1	-	2672814	2675606	2673078	2678292	2673078	2675292	TTTTAGAAACATGCACGACCGCCTTGCCACAAACGCGCACCTCACTGTCA	52	2504	ACACATTCACACACCTGCATACACGCCTGCACCTGCATGCAGGTTGTGTA	52	2797	ACCCATCCGTATGTGCACAGTGTAGCGAAAGACCGACGGAGTGCCAAACA	54	2234	AGGAAGAGGAGCAGGAGAATGGCGGAGGAAGAGGCAGACGAAAACCTTTG	54	2630	ACACAAACCCGTACACACGCACAGGACGTGGGCATGCTGAACCATGTGGT	56	2150	AGCAGGCCTACAGCCACTTTGTGTACGTGTGCGTCAAGCCGGCGGCGGTG	64	GACAACCCTGCCCTGTACTC	ATCGACTCCCTCAGCAAAGC	205	GGAGTATGACAACCCTGCCC	ATCGACTCCCTCAGCAAAGC	212	TACCTGCAGATCACCTACGC	CTGTAGGCCTGCTTTGGGAA	176	TACCTGCAGATCACCTACGC	CGCACACGTACACAAAGTGG	196	PTQ9186	y1,x1	2635724	2696998	61275	24-D-18	PTQ13880	x1,y1	2650397	2716066	65670	37-O-13
Cre01.g015750.v5.5	chromosome_1	+	2675728	2678846	2673338	2678485	2676338	2678485	ATTCCTCAAAGGTTGGCTACGGCCTACCACTCAACTAGTCATGAATGTAA	44	2468	ACCAACACACCAACACACCAACCCACGAAGACGCCAATACACACCATACA	50	2874	CATGCACAGTGTCGATGCACTCCCCTTGTGCTTTCCCAACACATGCACAC	54	2001	TTAACTCTGAACCAATCCCGTAAGGAAACAGTCGCGCTGGGCCTGGGGAT	54	2203	TTCAAGTCCATCCACAGTGTGGACTACGCGCCGGTGTGCATCCAGCAGCT	58	2803	AGCACTTCACCTCGTCGTTCCTGCACCCGGCGCCCTTCTCGCCGTGGCAG	68							AGTTTCACAGCCCCTGGATG	AGGAACGACGAGGTGAAGTG	162	AGTTTCACAGCCCCTGGATG	CAGGAACGACGAGGTGAAGT	163	PTQ9186	y1,x1	2635724	2696998	61275	24-D-18	PTQ13880	x1,y1	2650397	2716066	65670	37-O-13
Cre01.g015850.v5.5	chromosome_1	-	2682935	2686094	2683684	2688874	2683684	2685874	TTCTGCCCCAATTTGCCCAAGCCGTGTTCGTGCTTTTGCTCATGCCTTTG	52	2253	AAGAACCTGCCCCCCCAGTGCATTGACTTCATGAGCGGCAAGAACATTCA	52	2561	TTGTTGTCACGCCTGAGATGGGTTTGGGATAGGAGGGAGAAGCTCGGCGC	58	2411	ATCCTGGAGGCGTACGGCAGCAAGGGGATAGACTTCGTGGTGCGTGGCTG	62	2072	TCGATGTGGCTTTGAGGGCTGGGGCAGGGAGTCTGGGAGGGAGGTAAGAG	62	2763	TGTACCAGTCTGACCACGTGGACTTCAGCCGCCGGCCCGCCACCGTGCGG	70	TAGCTTAGGTTATGGGCGCG	GTCGGTCACTATCAGCGAGG	160	GGTGCGTGGTAGCTTAGGTT	GTCGGTCACTATCAGCGAGG	169	GGGTCCCTTCTGCCATCATT	CCACGTGGTCAGACTGGTAC	168	GGGTCCCTTCTGCCATCATT	TCCACGTGGTCAGACTGGTA	169	PTQ9186	y1,x1	2635724	2696998	61275	24-D-18	PTQ13880	x1,y1	2650397	2716066	65670	37-O-13
Cre01.g015950.v5.5	chromosome_1	+	2686470	2690115	2684062	2689199	2687062	2689199	AAATGCATTACTGCATTCATGGGCCTGTGCTCACCCCACATTCCTGTCAT	48	2497	ACATTGTTTGGGGTACTATGGGACCCCAGGCAGGCCCAAAGAGCGAAGTT	54	2892	TTCAAAACTCCAACCCCAAACCCTAACCCCCCACCGCTCCTCGTCCTTAG	56	2428	TTCAAGCCTACCAGCGCCGACTACGTGGGCCGCCTCACACACACCTACAA	60	2319	ACAAGCACTACAAGTCGGGTGAGTGAGGAGTCAGGCCGCCGCATCGGGAG	62	2649	GCGACCCCGAGGTGCTGCGCCAGGGACAGGGCGACGTCAGCGCATTCGAG	72	GCAAACTAGTTGTCGTGGCC	TAATGAGCTGCACCACCTCG	150	GGCAAACTAGTTGTCGTGGC	TAATGAGCTGCACCACCTCG	151	ATCGTGACCTAACCGTCGTC	TGAAGTCCACCACACTGCTC	190	GTCGTCGTGCTCTCTTACCG	TGAAGTCCACCACACTGCTC	176	PTQ9186	y1,x1	2635724	2696998	61275	24-D-18	PTQ13880	x1,y1	2650397	2716066	65670	37-O-13
Cre01.g016001.v5.5	chromosome_1	-	2690124	2694380	2690761	2697354	2690761	2694354	TAAAGTGGGTTGCAGTCGTCAGTGCTAAGTTGCAAAGGGGGTAAAGGGAA	48	2896	TCAAGGTGATCTACCACATCACCGGCGCCATCACGTTTGTGAACGAGATC	52	2646	AAAACGGGATGCCTTTATACGGCCCATGGTCTCTTCTCCTCTTCTGCTCC	52	2785	TTCGCTACACAAAGCATGTGGGCTACAGTCGAAGTGAGCGCCCTCCTGAA	54	2300	ATCAAATTTGCAAAGCGCGAGGGAGAGAGAGCCGTTGGACGGTGTGCAAG	54	2361	AGCAGCAGCAGCAGCATGAGCAGCAGCAGCAGGCCCTCAGGCCGGAAGCG	68	GCAAATGCCAATTCCCTGCT	TCCGAGTGCCTGGAGTCAG	152	GCAAATGCCAATTCCCTGCT	TCCGAGTGCCTGGAGTCA	152	ATTTCTGTGCACTGCCTGCC	CTACGCTTCCGGCCTGAG	245	ATTTCTGTGCACTGCCTGCC	CCTGCTGCTGCTGCTCAT	225	PTQ13880	x1,y1	2650397	2716066	65670	37-O-13	PTQ7430	x1,y1	2650391	2731278	80888	20-K-10
Cre01.g016050.v5.5	chromosome_1	+	2694480	2710860	2691644	2710025	2694644	2710025	AGTGCAAACACAGCCTTGCGTGTGTCCTTCCATGTGCTCACCAAAACACA	50	2471	ACATGTCGTTAGTTGCCGTGCAGTTCAGCGCTCCAACCCCCATGCTGTAA	54	2544	TAGGGCTAGGGGGAGATACGGTAGGGAGCATGGCACTGGGAACGCAGGTG	62	2633	AGGTGGTGCACCGAGGCTTTATTGAGCAGCTGCGGCGCGCCCTGTTGGAC	64	2388	TACATACGGCCGCTGCCGGAGGGTCTGCCGCAGCTGGCGCGAGTGTTTCT	66	2864	CCACGCTGGAGGACGCCGACCCGGGCGTGGACGTGGAGAACCACTTCGCC	72	GGCTTTCCGATGGGTGGAAT	AGCTCCTCCGAAAGCACTG	191	GATGGGTGGAATGCCTCCTG	AGCTCCTCCGAAAGCACTG	183	CGGCATGTAGGATGGCATGA	TGCGTCACAAGGGCATAAGG	153	CGGCATGTAGGATGGCATGA	GCGTCACAAGGGCATAAGGT	152	PTQ13880	x1,y1	2650397	2716066	65670	37-O-13	PTQ7430	x1,y1	2650391	2731278	80888	20-K-10
Cre01.g016100.v5.5	chromosome_1	+	2711240	2715811	2708337	2715126	2711337	2715126	TACCAAGTCGAGGTGGGTAGTTGAGGTAAAGGTTAGTCAGCGCCACAAAG	50	2029	ATGCAGATGAACTTCTTCAGCAGGTTCTTGGGCAGCACGTAGGTGTAGCC	52	2575	TGTGTAAGCCATTTCTCCCCAAACCCGAACGGCATGTCATTGTCGGGGGT	54	2322	TTGGAAAGGGTGGGTAGGAACCCACATCACATATAGCGAGGGGCACTGTG	54	2383	TGGTGACAATGAGGTCGTCTCCGTGCACGTTGGTGGTCTTGGTGGTGACG	58	2214	GGCCCACCAACACCAAGTGCACGCAGGTGCTCAACACGCACAGGAGGCTG	64	TTATTTTGCTCGCGCTTGCA	GCGAGATAGAGACGAACGCA	185	TTATTTTGCTCGCGCTTGCA	CCACCTGCAGCGAGATAGAG	194	ATGCCTTGGCCCTAGCTAAC	CCGTTGACCAGGTTGGAGAT	157	GAATGCCTTGGCCCTAGCTA	CCGTTGACCAGGTTGGAGAT	159	PTQ2528	y1,x1	2694351	2716061	21711	7-P-7	PTQ8334	x1,y2	2699599	2727433	27835	22-L-19
Cre01.g016150.v5.5	chromosome_1	-	2718277	2723882	2718806	2726726	2718806	2723726	TTGCACCTCTAAGCAATTCTGAAGAAGCGATAGTTGTAGCCAGGGTTGAG	46	2131	TTGTAGATACCAGTTCAAACTCAACCACACCAAGCCAAACTAGCGGGTGG	48	2211	TTCCATGCATGTTAAATAAGACGAGAAGGCGTAGCCAGAAGCACGGGGGT	50	2275	TACAGGCAGCGTTCCACGCCTTGCTAGCGCACGCAACTACACACACGCAA	58	2584	TTCGTTCCGAAGGGGTGCCTGGTGGGAGGTTAGGATCCTAGGGCGCCACA	62	2045	GCGGCCAGCAGGCGGCGGCGGCAGCAGCAGCCGGCGCCGCCACCAGCGCG	86	GGGGTATCTTCATCGCGGAC	CTTTGACTCCTAGCCCGTCC	197	GGGGTATCTTCATCGCGGAC	CCTTTGACTCCTAGCCCGTC	198	GTGCTGGCCAACACCAAC	GTCGATCTCCGCCTTGATGG	150	GTGCTGGCCAACACCAAC	CGTCGATCTCCGCCTTGATG	151	PTQ8334	x1,y2	2699599	2727433	27835	22-L-19	PTQ1463	x1,y1	2716070	2759668	43599	4-N-6
Cre01.g016200.v5.5	chromosome_1	-	2723937	2732153	2724532	2735116	2724532	2732116		0			0			0			0			0		GCCCCAGCGTGCAAGGTGGCGGCGGTGACGGCGGCACTGGAGGACGCGCG	78	GGGACCTACAGAGCAAGTCT	AAACGGCTCACCTTCCACAA	172	GGGACCTACAGAGCAAGTCT	AACGGCTCACCTTCCACAAT	171	GCCATGGCAGCCAATGTG	GTGCTGCTGACAGGTGCA	161	GCCATGGCAGCCAATGTG	CTGTTGCGGTGCTGCTGA	169	PTQ1463	x1,y1	2716070	2759668	43599	4-N-6	PTQ6329	y1,x1	2694374	2863725	169352	17-A-24
Cre01.g016250.v5.5	chromosome_1	-	2745657	2748322	2745844	2750423	2745844	2747423	TTCTGAAAACAGCGCCGCTCTGATACCTGTGTTAACAATAGCATTGGGTC	46	2898	TACTTAGACAACGCTGTTGCCCTGCCATGTAACGACGAAGAACCCTACAT	48	2265	TAACAGACCGACAGGTCTCATAAACATCCACGGTGTCGTGTCATGCATGC	50	2335	TCTCTTTACTCCTCCCTCCTGAACATGTTGTCCAACCTGCTGCCTTGCTA	50	2701	ACTTACATTTCACGTCATACGGCTTACGGGCAGGGGGAGTTGGGGTGCTT	54	2503	CCCGGACAATAAGAGCTTGTGGCCGGTGTCCCTACAGCACGACACGCACG	62	TCAGAGATTGTGGACACGCC	CAATTCCACCGCATCGCATT	217	TCAGAGATTGTGGACACGCC	TCCACCGCATCGCATTCATA	213	TGGCTGCTGGACGGACTA	AAGCTCTTATTGTCCGGGCC	161	TGGCTGCTGGACGGACTAG	AAGCTCTTATTGTCCGGGCC	161	PTQ12262	x1,y1	2727439	2761864	34426	32-L-18	PTQ12070	x1,y1	2727439	2761871	34433	32-K-18
Cre01.g016300.v5.5	chromosome_1	+	2748973	2754294	2746182	2753296	2749182	2753296	ATGAACTCTTTGCGCTATGTTTTCCTTGTGCTCTGTAACAAACACGAACA	40	2045	TACTGGCATCCTTAGCGCTACAATTGCCAGCAGTCAGATTACAACAATGA	44	2289	TGTAAAGGGCACAAGGGTGCGCAAAGACAGTGTCCGTAAAGACAGTGTAT	48	2545	AATGGAAAAGAGCGAGGAGGAGAGCATGGCCCATGTTTTGACAACGGAGT	50	2435	TCTATGGGTCCTGGGTTGGCAACGGCTTACAGTGGGATTGGATTGAAGTA	50	2786	CCCGCTGCGCCAACAGGTGGACCAAGTCCAAGGGCGCAGCCACCACCGCG	72	TGCAGCTCGCTAGGACTCTA	CCCTGCACACCTTCTTGCTA	207	TTCACAACGTGCATGCATCG	CCCTGCACACCTTCTTGCTA	161	CCGCTAGACATCAACAGGGG	CATCAGGGGCGTTTGGTTTG	164	GCTAGACATCAACAGGGGCA	CATCAGGGGCGTTTGGTTTG	162	PTQ12262	x1,y1	2727439	2761864	34426	32-L-18	PTQ12070	x1,y1	2727439	2761871	34433	32-K-18
Cre01.g016350.v5.5	chromosome_1	+	2755223	2758879	2752563	2757087	2755563	2757087	TGATGTTCATGCCACCTGATACACATACACAGTTCTGTGCCGCAATCCTG	48	2818	TGATGTCTAGCGGAAAAGCGCCCATTCCACACGCCTTCGGTATATTCGTT	50	2450	TTGGTTTGCAGTGTTCAGGGAAGGTGCCTGGAGCAGTATTGGCAGTTCTT	50	2589	TCGTCAAAAATGGTGCTCAGCCTACGCTATGTAGCCGCATATTATCCCCG	50	2875	AATAGCCACGACCCCCGGAGAAACTTCAGGTCAGACAACCATCACGACAA	52	2358	GCGACAGGCTGCTGGGCGTGCCGGCGCAGGTGTCGGTGTGCAAGCAGGAC	72	GCGTAGGAAACCCTGATGCT	AATCTTGGAGCCCTGCCAAA	155	GCGTAGGAAACCCTGATGCT	AAATCTTGGAGCCCTGCCAA	156	TACATGAGCACCTCAGCCTC	CACCGAGTCTATGAGGTCGC	177	TACATGAGCACCTCAGCCTC	GCACCGAGTCTATGAGGTCG	178	PTQ12262	x1,y1	2727439	2761864	34426	32-L-18	PTQ12070	x1,y1	2727439	2761871	34433	32-K-18
Cre01.g016400.v5.5	chromosome_1	+	2761073	2765230	2758508	2763223	2761508	2763223	TGAGTGGCTTGAAAGTCACGTTGAGAAATCATCACTCACAGATTCAAAGT	40	2290	ATCTCCTTTGACCAGCGTTTTCTCACAGCAAACGCACTCTAAATTTAATG	40	2851	TTACAAAAAAGTAAAGGTGCTGGGCGCCCTGGCTACTCTTCAACATAAGA	44	2936	TAATCCTAAAAGCATCTTCGATAAGAGTAAGGGCTGACAGGCTGAGGCAG	46	2401	TAAGCAGGGCTGTCATGCCTTCCACCTTACGCAGTCAGATATGGCTTCAT	50	2346	CTGGCACGGTCCTGGCGGCCGGGGGCGAGCTTTGCAGCAAGAAGGACGCT	70	CTGTTGTCGGGCTATGAGCA	GCGGCAGGTGTAAGTAAGGT	157	CAGCTGTTGTCGGGCTATGA	GCGGCAGGTGTAAGTAAGGT	160	GACGACGTGTGTGACCAGTC	CCTTCTTGCTGCAAAGCTCG	181	TGACGACGTGTGTGACCAG	CCTTCTTGCTGCAAAGCTCG	182	PTQ9270	x2,y3	2727439	2820213	92775	25-K-13	PTQ4139	y1,x1	2731336	2863719	132384	11-F-4
Cre01.g016450.v5.5	chromosome_1	-	2765237	2771922	2765656	2774752	2765656	2771752	AACTTCTTCCCCAACACCCCCCGCGATCACGTTTTCAACACCAACTGCGT	54	2081	TGCTGTTGCTGCCGCTGACGTCCCCCACACAATCTGCATCTGCGTCCTCA	60	2001	TCAGCTCCACGGGCAGGTCCTTCTCAACTGCCGGAACTGGCGGCGCAAGA	64	2469	TAATGCTCACGGCCACGAGCAGTTCCTTGTCCGGAGCCGGCGGCCTGGCT	66	2706	ACCGGGTCAAAGCTGACCTCCAGGCGCACCGACAGATCGGCGTCGCCGCC	70	2308	TCATGGCGGGGGCAGCGGGCGGGCAGCAGGATGAGCAGGAGGAGGAGGAC	72	AGTTCACGGAAGCGGAGAAG	CATCAACTCGCACACCAAGC	208	AGTTCACGGAAGCGGAGAAG	GCATCAACTCGCACACCAAG	209	GCGGTGGGTGAGAGTGTG	TCAGTCCTCCTCCTCCTGC	150	GCGGTGGGTGAGAGTGTGA	TCAGTCCTCCTCCTCCTGC	150	PTQ13810	x1,y1	2761881	2824642	62762	36-D-22	PTQ245	x1,y1	2759679	2824606	64928	1-J-13
Cre01.g016500.v5.5	chromosome_1	-	2772166	2774172	2772544	2776953	2772544	2773953	TTATTTTCATGCTTCACTAAGGAGAAGCGGAGTTGTAGCCAGGCATAATG	42	2572	AGGAGGCATTCACTCATGAGTCACGAGCACTAAGATGAGTCAAACAAAAG	44	2228	ATCTCGTCCACCTTCTCCTTGGTCTTGAAGTCGGTCAGCTCAATCACAAC	50	2017	ATAGGCGGACACCGTGTGTGTACCCACGCGCACCTGCATCTTCTCGTTGA	58	2171	TTGCCCTTGAAGCTGGTCTTGCTCACGCCCAGCTTGAAGCCCTGCTCCTT	58	2821	CGCGGGCGCTGTCAGATGCGGGCAAGTGGCTCAACGGCGGCCGGCAGAAG	72							CAGAGGTTGCGACTGAGCA	ACTTGCCCGCATCTGACAG	198	CAGAGGTTGCGACTGAGCA	CACTTGCCCGCATCTGACAG	199	PTQ13810	x1,y1	2761881	2824642	62762	36-D-22	PTQ245	x1,y1	2759679	2824606	64928	1-J-13
Cre01.g016514.v5.5	chromosome_1	-	2774237	2781522	2774965	2784006	2774965	2781006	TTAACAGGTCAAAGGGAAGGTTAATTCCAACCCAGTACATGCCAAAGTGA	42	2503	TTCACTTCATATTTGATACACACCATCCCATGGATGGCTACCCCCCAAAC	46	2218	TTGAGCTTAACCTTCATCTGGTGGGGGGGTTTTGTAGATACCAGCCCAAA	48	2444	ATTGAGGGCCACGGCTTCTACGGCAAGTGTGTGGTGCCGGTGATTGAGAA	56	2764	ACTACCTGTTTGAGGCAGCAGTGCGCATGCACGGAATGGGGCTGGACTAC	58	2104	ACGGCGCCGCCAAGGCCGCCGCCGCGCCCAAGGCCGCCGTGGCCGCGGCC	88	CTAGCATGGCCGCTACTCAG	CGAGCTCGAACCCAAAATGC	217	CTAGCATGGCCGCTACTCAG	GATGCCGTAAGATCAACGCG	243	TAGTGGTGAAAGGTGCACGG	CCCTTGAACAGCTCGTCCAG	164	GTAGTGGTGAAAGGTGCACG	CCCTTGAACAGCTCGTCCAG	165	PTQ13810	x1,y1	2761881	2824642	62762	36-D-22	PTQ245	x1,y1	2759679	2824606	64928	1-J-13
Cre01.g016528.v5.5	chromosome_1	+	2781663	2787514	2778822	2786522	2781822	2786522	ACTTTGTCATCTCCATGGTGCACTTCCACCCGCCCCAACCATCTTCGCAA	54	2476	AACAGCGTGTCAGCTCACCTCTCTAGCAGCGGCGTTCCCTTTTTATCGGG	56	2658	AAGGTGGTGGGTAGCGGGGCTGGAAGATTGTTGTTGGAACGGGGTCTGGA	58	2171	TACTAATACAAGTGCCGGCAACATGCAGCCGGCCCCTGCCACCACCGACC	62	2066	AGCAACATCCAGGGCAACCTGAAGCGCTCGCTGGAGAGCATCGGCGTGGT	62	2281	CGGCGGGGCACGGCTTCCGCGTCATTAGCAGCATGCAGGAGCTGCTGCAG	68	TCAGTTGACGAGGCCAAGAC	CAGCACAAACATGTCGTCCG	171	TCAGTTGACGAGGCCAAGAC	CCAGCACAAACATGTCGTCC	172	CTTCTTCGACACCACCTCGG	AGCTCCTGCATGCTGCTAAT	228	CTTCTTCGACACCACCTCGG	CCTGCATGCTGCTAATGACG	224	PTQ13810	x1,y1	2761881	2824642	62762	36-D-22	PTQ245	x1,y1	2759679	2824606	64928	1-J-13
Cre01.g016542.v5.5	chromosome_1	+	2788973	2791524	2786026	2790854	2789026	2790854	TTGCAAATTGTTTGCCATCTTTTGGGTTCTGGGAATCAGCTGCACCCTGC	48	2816	TTGCAAGGTGAAGACATTGGGAACAGAAATGGAGGGGGAGGCGAGGACAG	54	2154	AAGCAAGAAGAAAAGCGGCAGACTCGACGTGCTGGCCTCTCACTCTCAGT	54	2929	TACTGCTACTGCAGCAGCTCCTGCATGCTGCTAATGACGCGGAAGCCGTG	58	2453	ACACCCCTGTTCATCCCTCCTCCGACCAAACACCGACATCCTCTACCCTC	58	2585	TGTACCGGCGGCGCGTGATGGCTGGGCGGAAGGAGGAGGACGGGGGCAAC	72	CAATATTTGCGGCTGGGCTC	CTGCAGATTGCTCATCACGC	150	CAATATTTGCGGCTGGGCTC	GCTGCAGATTGCTCATCACG	151	GTGGTGGCTGTGGTGAACA	CCCCGTCCTCCTCCTTCC	166	GTGGTGGCTGTGGTGAACA	CCCCCGTCCTCCTCCTTC	167	PTQ13810	x1,y1	2761881	2824642	62762	36-D-22	PTQ245	x1,y1	2759679	2824606	64928	1-J-13
Cre01.g016556.v5.5	chromosome_1	-	2792834	2795622	2793700	2798266	2793700	2795266	TTTTGCATTGGGTTCGGTTTAGTTTGGGCCAAGTTTAGTTTGGGCCAAAT	42	2508	TGTGTTGTATCGCATGTGTAGCACGTTTATGTGCCTGGGTTCGAGGAACA	48	2653	AGCAGCATGGCCAGCACGTCCTGGATCTTGTACATCATGATGAACTCCTT	50	2790	TCGTACAGGATCCTGTAGGGGTAGGGGTTTCATGGAGTTGGGTTGGATTG	52	2724	ACAATGTCCAGGATCTTGACCCTGTTGATGGGCGCGGCGTGCTGTATCAT	54	2239	CAGCGGCTGCCGGCGGCAAGGAGGGGCAGGCGAAGGAGGACGACAGCTTG	72	CAGGACGCTATCACGGACTC	CAGGCTGCAGAACCATGAGA	191	CAGGACGCTATCACGGACTC	TGAGATCCTGCAGCGGAAAG	176	CTTTGGCTTCAAGCTGCACC	CACAAGCTGTCGTCCTCCTT	192	AGCAACGATGTTTACGTGCC	CACAAGCTGTCGTCCTCCTT	218	PTQ13810	x1,y1	2761881	2824642	62762	36-D-22	PTQ245	x1,y1	2759679	2824606	64928	1-J-13
Cre01.g016570.v5.5	chromosome_1	-	2796247	2808682	2797343	2811458	2797343	2808458	TTCGTAATGAAATTGGTGCGAAAATGAGATGTGAGCAAAAAGTGATGAGA	36	2039	ATTTAAAGCATGCAAGTAGTATGCAAGTATTGACTTTCATGTGCGGCTGT	38	2222	TAAGTACAGTACACCCGAGTATCAGGTTAGGTAAACCGTGTATTGGAACT	42	2109	ATTTTGTTTGCTGTGCTAGCGCAGGGTAGAACAGCTATGGTTTCGTTATT	42	2296	TCGTGTGTGAGTGGAACGTGTCGCATGACACGGGAACTACATTTCATTTC	48	2383	TCCAGCAGGCGCAGCGGCTGCTGTCCGCCTTCGACATCAACGTGCTGCTG	66	CTGCGAAAAAGCTGTCGGAC	ATGACGCTCTGCAGGCTATC	160	CTGCGAAAAAGCTGTCGGAC	GAGCAGGTCAATTTCCCCCA	179	ACCCAACTCCATGAAACCCC	CACAGCAGCACGTTGATGTC	193	TCCATGAAACCCCTACCCCT	CACAGCAGCACGTTGATGTC	186	PTQ13810	x1,y1	2761881	2824642	62762	36-D-22	PTQ245	x1,y1	2759679	2824606	64928	1-J-13
Cre01.g016600.v5.5	chromosome_1	+	2809303	2811543	2806729	2810847	2809729	2810847	ATGTGCCTGGCTACCACTTTGATTCTTCTTAACTAGTCATGACCTTGTTA	40	2545	TCATCTCAACCTGTTCATTGGGCTTGGGCATGTGGCTCTCCAAGTCCCAG	54	2706	ACCGCGACATAAAGGGGGCCAACATCCTCACCACCAAGGACGTGAGTGAA	56	2406	ACATGCCCAAGCCCAATGAGCCAACTAGCCATGCCGGAACTCCCACTCTT	56	2625	TTTGCAAAGATGGTTGGAGAAGCGGGGGGGAAGGGGCAGATGCGGGGTTG	60	2337	TCGCCGCCATCAACGAGGGCTCCGGCAAGTTCGTGGACGAGGAGTCCGCC	68	GCCATGACTCTGTCGACCAA	GGCAGCATAAGAGGCAGGAA	246	ATGGCCATGACTCTGTCGAC	GGCAGCATAAGAGGCAGGAA	249	CACCAAGGAGAACGAGCTGT	AGAATGAACACCACCAGGCC	162	GGCTTCACCAAGGAGAACGA	AGAATGAACACCACCAGGCC	167	PTQ13810	x1,y1	2761881	2824642	62762	36-D-22	PTQ245	x1,y1	2759679	2824606	64928	1-J-13
Cre01.g016651.v5.5	chromosome_1	-	2812497	2814092	2812674	2816740	2812674	2813740	ATATGGTCAAGGTGCGCTTGGCAGTATGTGCTTTACTGCTATATGCAGCT	46	2668	TCCTGATGCAATGCACGCATGCCGTGCCTGATGGTTAGTAGGGTAATTAC	50	2519	AAGAGATCGCCGAGAAGGACAAGAAGATTGCTGAGCTGGAGGCCAAGTTG	52	2205	TTTACGCTGAACTCTGGGGAGTCATTCCGCTTGTTCAACTGCACCAGCGT	52	2756	ATTACCGTACCAACCGTCGCTGGATGATGCTACCGTATCTAGTGGCGGCA	54	2586	GTGGCGGTGGCGGTGGCGGTGGCGGTGGCGGTGGCGGTGGCGGTTCGTGT	78	AGGGGCATTTTACTGCTGCT	GGGAACACTTGTCCCTTGCT	158	AGGGGCATTTTACTGCTGCT	ATGTCCGGGAGATGAGGCTA	241							PTQ13810	x1,y1	2761881	2824642	62762	36-D-22	PTQ245	x1,y1	2759679	2824606	64928	1-J-13
Cre01.g016700.v5.5	chromosome_1	+	2814343	2817364	2811892	2816608	2814892	2816608	ACAGTTTCGTCATTCGACAATGTACTCATCCTTATCCTTAGCCTCATTTA	38	2460	AACAGAAGGTGAACAGCAAAGTGAGAGAGCTGGTGAAAGAGAAATTCTTA	40	2127	TCAACTAGACGTAACCATCATACCTTATCTGGAGTAGGTCGGATCGTTAC	44	2652	TTCGTGTTAGTTATTAGAGGCCCCTATGGCACCCAAATAGTGGTTACCAT	44	2743	AACTTCAACCCTGGTACCGTGTAACAGGGCTCGTTAACGTCAACGATTTA	46	2592	GCCCGGCAGCCGCTGCTGTTGCAAGTGCTGCTGGCGACGGCGGCAGCATT	70	AGATGACATTCTGGCCGACG	CAATGCAGCAGTCGGAACAG	153	AGATGACATTCTGGCCGACG	TGCGGAAATCAATGCAGCAG	162	CGTCAAGGACCTGAGGCG	CAGCACTTGCAACAGCAGC	155	CGCGTCAAGGACCTGAGG	CAGCACTTGCAACAGCAGC	157	PTQ13810	x1,y1	2761881	2824642	62762	36-D-22	PTQ245	x1,y1	2759679	2824606	64928	1-J-13
Cre01.g016750.v5.5	chromosome_1	-	2818212	2820402	2818885	2823004	2818885	2820004	ATGTGGGTATGTGTGTGGGTGTAGGGTGTGGGGGGGTGCGGCTAGTGGGC	64	2031	AGGACGCCCAGTACCTGCGTGTGCTGATGGACGTTGTCCGGGCGCATCAC	64	2238	AGTAGCAGCAGCTTTAGCAGCGGTGGCGCTGGCGCTGGCGGGAATGGCAA	64	2776	TGCGACGCGCCGCTGGAGTTCCTGTGCCCGCTCACACATCGCCTCATGCA	66	2176	TTTGAGGAGGCCCTGTCGGAGCTGCAGGCGGAGGCGCAGCTGCAGCAGTA	66	2494	TCGCCGCCATCAACGAGGGCTCCGGCAAGTTCGTGGACGAGGAGTCCGCC	68	GCCATGACTCTGTCGACCAA	CAGCATAGGGGGCAGGAAAA	245	TGTACGCTGCCACTACCAAG	CAGCATAGGGGGCAGGAAAA	178	CACCAAGGAGAACGAGCTGT	AGAATGAACACCACCAGGCC	162	GGCTTCACCAAGGAGAACGA	AGAATGAACACCACCAGGCC	167	PTQ11604	x1,y1	2814137	2827082	12946	31-G-21	PTQ13810	x1,y1	2761881	2824642	62762	36-D-22
Cre01.g016800.v5.5	chromosome_1	+	2821083	2825144	2818409	2824452	2821409	2824452	TTAAGGCAGGTGCATTTCAAGCATGCAAGTAGTATGCAAGTATTGACTTT	38	2100	ATTTTGTTTGCTGTGCTAGCGCAGGGTAGAACAGCTATGGTTTCAGTATT	42	2161	ATGCGTATGGAGTGCATCGATAACCGTGCACGAGTTGGTTCTGTGCATGA	50	2320	TATGCCACGCCCCTTGATTGGTTGGGTGCAAGTACAGTACACCCGAGTAT	52	2006	ACACGGGAACTACATTTCATTTCCCCAGCAGCTTGGATGGATGCCAGCTG	52	2221	TCATTAGCTTCAGCTCGGTAGGCGCGGCAGTGGCGCCGGTGGTAGCAGCT	64	ACGATATACATGGCGGTGGG	TCCACGATGTGCACCTTGAG	154	ACGATATACATGGCGGTGGG	CTCCACGATGTGCACCTTGA	155	TATGGCTCTGGTGCGTGTG	TGAAGCTAATGAGGCTGCCG	151	CTATGGCTCTGGTGCGTGTG	TGAAGCTAATGAGGCTGCCG	152	PTQ11604	x1,y1	2814137	2827082	12946	31-G-21	PTQ13810	x1,y1	2761881	2824642	62762	36-D-22
Cre01.g016850.v5.5	chromosome_1	-	2825155	2827192	2826039	2830129	2826039	2827129	AATCAAGTGTAGTAACTGTATGTAAGCAACCGCTCTGTTACAAGTTACGT	38	2774	ATGATTGTTACCCACGCACTCATCATACCCGGGAGAGTCATCCACCATGC	52	2124	ATCATGCTGAACGCAGCACGCCTGTGGCTAAGGCCACCACATCGTTAAAT	52	2518	ATCCTACTTCCACCACCTGCCTCCAACAATTACCATCCAAGAGCCCCATG	52	2594	AACACGGAGCGACTGCATCCTTGTATCGGTTGAGCAAGTGCGAGCAACAA	52	2827	CACGCGTACGACTCCACTTACAGGCTGCGTTTCCCCAGCTGAAGAGCGCC	62	GAAGCTTGAGGAGGCTCAGG	GGGCTATCAACAAGCTCCGA	180	AGGCAGCTAACAAGGGTACG	GGGCTATCAACAAGCTCCGA	163	CTTGTCGGGATGTTGAGGCT	AAACGCAGCCTGTAAGTGGA	161	CTTGTCGGGATGTTGAGGCT	TGTAAGTGGAGTCGTACGCG	151	PTQ6624	x1,y1	2824648	2873021	48374	18-O-23	PTQ2850	x2,y2	2824648	2880322	55675	8-C-18
Cre01.g016900.v5.5	chromosome_1	-	2827247	2829352	2827814	2832271	2827814	2829271	TATGTGTACGCTGGCATGAAGAAAGAAAACACATACACATACACGCACAC	42	2600	AACATAAACTCCTTTACTTTCGGCCCGCTCCCACGGAAAGTGGTAAACCA	48	2677	AGGGGGAGCCAGAAGAACACAAGCACAGAGTATGGACCGAAGCATAAACC	52	2768	TTCCACAGCTGGTAGTTCTTGGCGTTCTCCAGCATCACCCCGTGCGTGAA	56	2902	AGCAAGTGCTGTCAAGCTGTTTGGCTGGCTGTGCGGCTAAGGCGTGCTTG	58	2228	ACGAGTCGTACGGCCCTGCCTATGCCAAGACCATCACCGTGAACGTCAAG	58	ATGCAGTCGCTCCGTGTTAC	CTCATGCGGTATGCTTGCAC	186	ATGCAGTCGCTCCGTGTTAC	AAGACAAGACAGGTGCGCAA	209	CCTGGACAAGTCAGTGGTGT	GACGTTCACGGTGATGGTCT	224	CCTGGACAAGTCAGTGGTGT	TTGACGTTCACGGTGATGGT	226	PTQ7748	x1,y1	2827085	2856237	29153	21-G-17	PTQ6624	x1,y1	2824648	2873021	48374	18-O-23
Cre01.g016950.v5.5	chromosome_1	-	2829407	2832922	2829564	2834991	2829564	2831991	TGTTTGTGCGCACACGTCTCGTGTGTTGTGTGTTGTGTGTCGCGCAGTTC	54	2506	AAAAGTGGGAGATCGCTGTCCGCGGAGACGTCCCACTTCATGCAGACCTA	56	2070	TTCATCGCCTCGCCCTCGGAGCTCATCATCATCCAGCAGCAGGTGATTTG	56	2351	ACCCCTAAAACGCTGCGCTGTTGCAACATTGAACCCCTCCTCCCCGGTGT	58	2555	TGGGTGTGACGGAGTGTGGGTGTGCGAGAGTGAGGGTGGGAGTGTATGTA	58	2866	GCGGATTTAACGATGTGGTGGCCTTAGCCACAGGCGTGCTGCGTTCAGCA	58	GCTGCGGAGAAGGTGGTG	GGTGTAGTCGGCCTGGTTG	150	GGCTGCGGAGAAGGTGGT	GTGTAGTCGGCCTGGTTGAG	150	CCGTTCGATCGGCATCTTCT	CATCGTTAAATCCGCGCTGG	168	CCGTTCGATCGGCATCTTCT	CCACATCGTTAAATCCGCGC	171	PTQ7748	x1,y1	2827085	2856237	29153	21-G-17	PTQ6624	x1,y1	2824648	2873021	48374	18-O-23
Cre01.g017050.v5.5	chromosome_1	+	2833067	2837434	2830642	2836506	2833642	2836506	AAACATACCAGCCACGTTGCTTTTTCACCACCTTGCAGGCCATTTACTTT	44	2188	ATTAAGGAAAGGAGTGGGTAGTTTCAGGATCAAGTGAATGTGGTGGGAGA	44	2528	TTTACCACTTTCCGTGGGAGCGGGCCGAAAGTAAAGGAGTTTATGTTCAG	48	2902	TTATGCTTCGGTCCATACTCTGTGCTTGTGTTCTTCTGGCTCCCCCTCCT	52	2811	AGGACGCCTTCACGCGTGAGGCCATCATCTTTGACGAGAAGAACTACCAC	54	2398	GCACCAACTCGGTCGAGTACCTGGACGCCGTGCGCGCGCCGAAGTCCCTC	70	GCCTCAGCACAAAAACAGCA	TGATAATGCACACACACGCG	207	GCCTCAGCACAAAAACAGCA	GCGCTGATAATGCACACACA	211	GTGGTTGGAAGCGGAGGG	AGTTGAGGATGAAGGTGGCG	187	GGTGGTTGGAAGCGGAGG	AGTTGAGGATGAAGGTGGCG	188	PTQ7748	x1,y1	2827085	2856237	29153	21-G-17	PTQ6624	x1,y1	2824648	2873021	48374	18-O-23
Cre01.g017100.v5.5	chromosome_1	+	2837483	2844924	2834618	2844208	2837618	2844208	AGGGGGTTACATTCATTTCATGTGTTTTGCACAAGCCATTGGCACAGGAG	46	2671	ATCTTCTCGTCCAGGTTCTGTTTGATGATGGGGAACAGGCCCAGGTAGCC	54	2772	TCTGCATGAAGTGGGACGTCTCCGCGGACAGCGATCTCCCACTTTTCTGA	56	2252	ATGTGCCGGGTCCATCACATCAGCTGGCTGTTTCTCGCACCAGCCCAACA	58	2420	TGACTGCAATGGCGGCGTACAGGCACGGCGTCGTACAGACTTCAAACTGG	58	2596	TGCTGGGGGCGGCGGTGGCGCCGCCGCCCTCGCCGCCGCCCTCGCTGCGG	88	GCTACCCAGCCGTCTAGATG	GAAAGTCGGAGAAGGCCCC	151	GCTACCCAGCCGTCTAGATG	GGAAAGTCGGAGAAGGCCC	152	CCCAACCCCGCTGTGTAC	CCCACCTGGCTCTCCTCG	150	CCCCAACCCCGCTGTGTA	CCACCTGGCTCTCCTCGT	150	PTQ7748	x1,y1	2827085	2856237	29153	21-G-17	PTQ6624	x1,y1	2824648	2873021	48374	18-O-23
Cre01.g017150.v5.5	chromosome_1	-	2844937	2854522	2845322	2857333	2845322	2854333	TGTCCACAAGACACAACACAACCACACAGCTGTCAAGGAGATATTCGAAG	46	2556	AGACGGTCAATACCTTTTTACACATGCCAACACACGTCAAGCACTGAGCT	46	2772	AAGGCATCCACACAGCGAAAGCGCAGGCAAGTATTGTACGGCAATGCCCA	54	2470	CCGTCATGTCGCGGACCTGATGCACCAACATGTGCGTGTGCGTGTGTGTA	58	2114	TTGAAGTGCAGGCGCACTGTGGTGTCGTTGAGCGGGCAGTCGATGGGGAA	60	2211	AGGAGGGCCGCGCCAAGTCAGGGCGGCGGGGTGGCGGCGGCGGCGGCGGC	86	CAGACCGGCCACCTACATAA	CTCCACATCGCTGCCCTC	213	CAGACCGGCCACCTACATAA	GTCTCCACATCGCTGCCC	215	GTGGAGGTAGCGAGCAGAG	AGCAACCCGGTGAAGCTG	157	GTGGAGGTAGCGAGCAGAG	CAGCAACCCGGTGAAGCT	158	PTQ6624	x1,y1	2824648	2873021	48374	18-O-23	PTQ11474	y1,x1	2827082	2879202	52121	30-D-14
Cre01.g017200.v5.5	chromosome_1	-	2854604	2860912	2854826	2863887	2854826	2860887	ATAAAGATAATGGTGCAGACCATGAGCAGCGTTGCCCATAAAGGAAAATA	40	2463	ACATCAAGCGTGGCATTTATAGCGAATATCATGGCCTGTGTATAGTGGAT	42	2842	AGTGTGACCAACTAGTGTGCTAGTATTAACTGGTGGGGTGTAAGTGGTCA	46	2317	TCATGCCCATCTATACAACGCTGCTGGATACTATGGCCTACTCACCAGAT	48	2517	TCAATAAGCTGCAGTGCAGCGTCCAAAGCTTGAGCTCTGTGAACTTCTCC	50	2144	CGGCGGTTCGGAAGCAAAAGAAAGACTTTGGGAGCTTCTTGAAGAAGCGG	52	TCCCTTCCACCTGAGGTTCA	GCAGGCTCCATTCAAGTCCT	208	TAGCGTACTTGGCCGAACTG	GCAGGCTCCATTCAAGTCCT	231	GCCTGGCTCCTGCATACATA	TTCTTTTGCTTCCGAACCGC	156	CCTGACTTGCTCTTGCCTGG	TTCTTTTGCTTCCGAACCGC	170	PTQ6624	x1,y1	2824648	2873021	48374	18-O-23	PTQ11474	y1,x1	2827082	2879202	52121	30-D-14
Cre01.g017250.v5.5	chromosome_1	-	2860967	2864092	2861261	2866854	2861261	2863854	TAACCTGCACACGTTCCATACGTGATCACTTGTATTCAGGATTACAGGTG	44	2833	TCCTCAGCCTCATGACCTTGTGAGTCACACGACAACCACTCAGCATTTTC	50	2566	TAGTTGTCGAGTGTCCCGTATGCAGCCCTTGAGCTGGCTAGATAGGAGTT	52	2650	AACCTCGCCAGCTCTGCTTCAGTCCGCCTAAACCCAATGCCACTATCAGT	54	2885	TTGAACACGAGCAGCAGCACGCTTCCCTTGCATGCAGGCACAAACGCGCT	58	2728	CCAGCCCCGGACGCGGGATAGGTCGGGGGCGCGGTCGGAGGGAGGCGGGA	80	GCAGAGTCCTGAGCAGTTGT	GTGACACACCCGAAACCCTC	151	GCAGAGTCCTGAGCAGTTGT	GTGACACACCCGAAACCCT	151	CACCATGCAGGACGTATCGG	CCGACCTATCCCGCGTCC	190	CACCATGCAGGACGTATCGG	CCCGACCTATCCCGCGTC	191	PTQ6624	x1,y1	2824648	2873021	48374	18-O-23	PTQ11474	y1,x1	2827082	2879202	52121	30-D-14
Cre01.g017300.v5.5	chromosome_1	+	2864193	2865618	2861271	2864825	2864271	2864825	ATGTCAAACTCCTGCCCAGCTTCTGAACCAGCTTGTCCCTTGCTCCGTAA	52	2367	AAAGTTCCTTCGCCAGTCAGTTGCACGTCAACACATGCCCCGTCAGCATG	54	2420	ATCTTCGGCGTCTACACCAGCAACCTGTCGTACATGATCACGGTAAGCGC	54	2923	TGGGCGTTTTCTTCATGTACATCATTGGCGGCTACTGGCGCAGCGAGCTG	56	2231	ACACGAGCTGCGTCTGCAACCGGTCCACACTCATGTCGGTGAGCTATGCT	58	2544	CCTCCAACAGCTTCGGAGCTCAGGGTGGCTACATGGGCGGCTACATGCAG	62	ATGCTGTCCACCGTGACTC	TGACCAGCTTCATGTAGCGG	181	ATGCTGTCCACCGTGACTC	GCTCTGCATGACCAGCTTCA	189	CCCAAGCCCTTTGAGGACTT	CATGTAGCCACCCTGAGCTC	204	CCCAAGCCCTTTGAGGACTT	TGGAGGTGTTCATGTAGCCG	175	PTQ6624	x1,y1	2824648	2873021	48374	18-O-23	PTQ11474	y1,x1	2827082	2879202	52121	30-D-14
Cre01.g017350.v5.5	chromosome_1	-	2865717	2869292	2866328	2872263	2866328	2869263	AATGCTCTATTGCATTGGGTTTGGTTGAGTTTGGTCTGGTACATACAACT	40	2784	ATACACACACAATACACACGTGTTACAAACATGACAGACGTCGAAGAGTG	42	2914	GCCGGTGGGCGGTGGATTTTGCCCTTGATCACAGGTACACTTAAAATACT	50	2500	ATCATGTACGCAAGCACATCCCTCATGCTGTCCGGCTCACCCTCTCGCAT	56	2424	AAAGTAGAAGGCGCGGCCCTTGAGCATGGCGTCGATGAAGTTCTCGTGCT	56	2619	TGCTGCAGTTCCGTGTGGCCAAGAAGCGGGTGCTGGCGGCGCTGAGCCGC	70	GTCGCCCGGAAGTGAAAAAC	GCGTCCCAAAAGCGTTATCC	211	GTCGCCCGGAAGTGAAAAAC	GGCGTCCCAAAAGCGTTATC	212	TTAGCAGCACCACGGAGTTG	CTTCTTGGCCACACGGAACT	191	GTTAGCAGCACCACGGAGTT	CTTCTTGGCCACACGGAACT	192	PTQ6624	x1,y1	2824648	2873021	48374	18-O-23	PTQ11474	y1,x1	2827082	2879202	52121	30-D-14
Cre01.g017400.v5.5	chromosome_1	-	2869367	2874362	2869727	2876768	2869727	2873768	ACCGTTGCTGTGCATGCTCTCCTGGATATCATTTTCTTATGCAAACCAGC	46	2436	ATGAACTGTGTGTCCTTTTACTGTACCGCCCATGCATGCACCTAGCAGCG	52	2010	TAACATGGACAGCCAGCCTGCGATAAGCCCAGGACTCCTTGCACCAACAA	54	2873	TTCGGGTTTGGGGGGTCAGGATGAGGGTCACCCTGTCCCTTTCCATATCA	56	2519	TGACGAGTGTGGGGCACACAATGCACTGGCACCCACACTCTCACACGCAC	60	2382	TGGAGGAGCCGCAGGCGGACGGATTGCAGGGACACGGGAACGGGTTGCAT	66	GGAATGCGGCCCAGACAG	CTGCTCCTGGCCTTCGCT	151	GGAATGCGGCCCAGACAG	TGCTCCTGGCCTTCGCTG	150	AAACGGGGCCTTTCTCGATG	GCTCCTGCTCCAATTCCGTA	154	CCTTTCTCGATGGCTGTCGT	CTGGGCTCCTGCTCCAATTC	150	PTQ11474	y1,x1	2827082	2879202	52121	30-D-14	PTQ2850	x1,y2	2824648	2880322	55675	8-C-18
Cre01.g017450.v5.5	chromosome_1	-	2874477	2878902	2874822	2881700	2874822	2878700	TAATACGCCCAAGCCCAGGCATCACTTGTTTGAAGAAGGCGATGTTGAAA	46	2604	TGTGCCTGACTTACCACGCCGTACACCGGTCTGCTGTGAATCACCGCTAA	56	2008	ATGCTTGCACTGTCTCTCATCATGCACCTGGGGCTTGTCGGTGAGCTCGT	56	2495	ATTCCATCATCGCCGTGCCCACTGCCGGTAGTCAATTTCGGCACTGCTCC	58	2909	AGGGGAAGATTGACCTGCTGGGGTATGGGATGAGACGTTGGGCCCTCGGT	60	2090	CCGGGAGCGGGCCGCTACATGAACGGGTGCGGGTGGAGGTGAAGCGCGTG	72	GCTCAGTCGCAAATAGCTGC	GGTGAGCGCTGAAGTTACCT	173	GCTCAGTCGCAAATAGCTGC	AGGTGAGCGCTGAAGTTACC	174	ACCTGCTGCTACTGCCATC	CACCAGCACGTGAGCAAATG	194	GCTACTGCCATCCGACCTG	CACCAGCACGTGAGCAAATG	187	PTQ13283	y2,y3	2873062	2930487	57426	35-F-9	PTQ13268	y1,x1	2873063	2930647	57585	35-H-5
Cre01.g017500.v5.5	chromosome_1	+	2879003	2882844	2876102	2882369	2879102	2882369	TTTGCATAAGAAAATGATATCCAGGAGAGCATGCACAGCAACGGTCCGGA	46	2178	TGCTAGGTGCATGCATGGGCGGTACAGTAAAAGGACACACAGTTCATCCG	52	2606	ATATGGAAAGGGACAGGGTGACCCTCATCCTGACCCCCCAAACCCGAATC	56	2098	AGGAAGCGAGAGGGAGGGAGTGGCAGGAATGAAGGAAGGAAGGAAGGAAC	56	2670	TGCGTGTGAGAGTGTGGGTGCCAGTGCATTGTGTGCCCCACACTCGTCAG	60	2236	CATTCGCCAACGCACGCCGCATGGCGCTGCAGGCCAGCAAGGCGGCGGCA	72	CAAGGGAGTCTTCCAGCCAG	AGGACCCAAAGGCAGAAACC	177	GTCCAAGGGAGTCTTCCAGC	AGGACCCAAAGGCAGAAACC	180	CACTTCACCTGGCATGCATG	GAAGAACACCGCCTCCACC	162	CACTTCACCTGGCATGCATG	GGAAGAACACCGCCTCCAC	163	PTQ13283	y2,y3	2873062	2930487	57426	35-F-9	PTQ13268	y1,x1	2873063	2930647	57585	35-H-5
Cre01.g017550.v5.5	chromosome_1	+	2884403	2889224	2882441	2888671	2885441	2888671	ACACAATCCCAAACATCAATATGTACAGCGCATTTGTAAGCTTAAGCGCA	40	2705	ACTCTCATCCACTTGCACCTGAGACTCCTGCAATCATCAGTAATATTCAT	42	2034	TCTCTCACTGGTGTCATGGAGACTATGCGAACTGATGCTAACTTGTTACG	46	2868	ATTGACACCGACCTGGCTAAAAACCAAAGGGTTTTGAGGGGGGTTTTGAG	48	2523	AAGGCACCGTCATCATAATGATTACATGGGCGCACTCGGCGCACATAAGT	50	2364	GGCCGGGTGACGTGGACTGGCCGTGGAGCGGGTGGGAGGAGGTGCAGGCT	74	GTGGACACGCAATGGATGG	CGAGTTCGGAGGCACAGG	157	TGGACACGCAATGGATGGC	CGAGTTCGGAGGCACAGG	156	GACGGCATGAGCGACGAT	CTCCTCCAGCTCCTCCTCTG	150	GACGGCATGAGCGACGATG	CTCCTCCAGCTCCTCCTCTG	150	PTQ14797	x1,y1	2879209	2905711	26503	39-J-3	PTQ13283	y2,y3	2873062	2930487	57426	35-F-9
Cre01.g017600.v5.5	chromosome_1	-	2889252	2899352	2889847	2902124	2889847	2899124	TACCACGTATGCTCGTGCCTTGTAACCAACAACAACAAGCCAATTTAATT	40	2801	TTGACGTACAGTAGATGGAGTTGAGTAGTATTGCCGAACATGTGTACCTT	42	2911	TAAGAAACGGCCAAAATGGCCGATGAGTGTCTGGAGACATTGAGATAGGA	46	2239	TAGCCAGTTGTTATAGGTGCAATGTGCATGACACGTACACGGTACACCAA	46	2464	ATCAACATGGATAATCCCGAAACGCAAACCCGCTTGTAAGTACGCGCTTA	46	2568	TGCTTGCGGCCAAGGTGCCGGCCAAGGTGCGCAGCGTGGTGCTGAAGGTG	68	CTGCCTACTGTGCCCTAGTG	GCAAACACCGCGAGATTGTT	215	TGACTGCCTACTGTGCCCTA	GCAAACACCGCGAGATTGTT	218	GTGCGAGTTCTGGATGTGGA	TCACACCTTCAGCACCACG	198	TGCGAGTTCTGGATGTGGAG	TCACACCTTCAGCACCACG	197	PTQ14797	x1,y1	2879209	2905711	26503	39-J-3	PTQ13283	y2,y3	2873062	2930487	57426	35-F-9
Cre01.g017650.v5.5	chromosome_1	-	2901181	2905976	2902276	2908607	2902276	2905607	ACATATCCAAGTCTATATGTTTGCCTTGAAGAATATCGTCTACCGCAATT	36	2039	AAATCTTGAAGTCTCACCAAAAAATGCAGCTTGCCCTTTACAAGTTTGCT	38	2915	TTTCGACAAATCGTCACCACGATAGTATGCACCGTTGATATCACAAAACT	40	2178	TCACGTTGTAAAAATGTCCTGTGAATAGGTGGCTATCTCCTTGTCGAACA	42	2544	TTATGCATTGCGATGAAGCACATTGCCTTTCTGCTACCGCCGATCAGAGA	48	2119	CTGGCAAGACTGACGGCATGACGCTACGGCACACAGGCGGCAGGATCTTC	62	TTACAGGTGTGACGGATGCC	TCAGTAGTAAACACGGTCGGG	150	TTACAGGTGTGACGGATGCC	GAGAAATCCCGGCGGTGTC	205	CTTTCCGTGCGTGAACACTG	CAGAGGTGGTGTCGTTGAGG	150	CTTTCCGTGCGTGAACACTG	CCAGAGGTGGTGTCGTTGAG	151	PTQ13283	y2,y3	2873062	2930487	57426	35-F-9	PTQ13268	y1,x1	2873063	2930647	57585	35-H-5
Cre01.g017701.v5.5	chromosome_1	-	2908727	2918016	2909458	2920267	2909458	2917267	AAATTCAGCTGAAACTCAGTCAAGACTAAAAGCATACTCTTACTGACATT	34	2704	TCTAATACAATACATTCAACTTAAATGCCTGGTAGCGACTCGGACTACGA	40	2142	ACTCATATCAGCGGGGAAGAGCATGAATTGTCTTCAGAAGCGTGCTTTTT	44	2557	GCACGTGTCTATGTAGCCCTCAGCGAGTAGCTGGGTAGAAACTCGATCAA	52	2753	TTGGTCTGCTGAGTGCTGCGTGCTGTTGTACAGGTCAAACACCTTGAGCA	52	2823	GCTCGCTGCTGCCGGGCTCGCAGTGGCGTGGCGCTGAGCGGCTCTTTCGG	74	TACGCGGTCCTGATCCCTAA	GTAAGCCACGGAGAGCTGAC	206	CGCGGTCCTGATCCCTAAAT	GTAAGCCACGGAGAGCTGAC	204	ATGACTTCACACCGTGGAGC	TTACCGAAAGAGCCGCTCAG	152	CGTCAGTACTGCTCTGGCTG	AAGCCATGAAGACGAGGTCG	178	PTQ13283	y2,y3	2873062	2930487	57426	35-F-9	PTQ13268	y1,x1	2873063	2930647	57585	35-H-5
Cre01.g017750.v5.5	chromosome_1	+	2922057	2929292	2919262	2927074	2922262	2927074	TATGCTTTTAGTCTTGACTGAGTTTCAGCTGAATTTTGATCGAGTTTCTA	34	2240	TAGTCCGAGTCGCTACCAGGCATTTAAGTTGAATGTATTGTATTAGAGCA	40	2813	AAAAGCACGCTTCTGAAGACAATTCATGCTCTTCCCCGCTGATATGAGTT	44	2400	AATTACTAAGGTGGCCCGGCCTGCACATCAAAGCCAATGTCAGTAAGAGT	48	2289	ACCTGTACAACAGCACGCAGCACTCAGCAGACCAAGGAGACTTGCATCTT	52	2120	AGCAGGCGGAGGTGCGGCAGCTGGAGCAGCGACTCCAGTGCGGCAGTGGC	72	ATTCAACCTGGACACGGCAT	ACCAGGGTGCACATACCTTG	153	AATTCAACCTGGACACGGCA	ACCAGGGTGCACATACCTTG	154	CACGCGCTTAAGGTACTGCA	CAAGTCAATGACCACGCAGC	156	TGCACGCGCTTAAGGTACTG	CAAGTCAATGACCACGCAGC	158	PTQ13283	y2,y3	2873062	2930487	57426	35-F-9	PTQ13268	y1,x1	2873063	2930647	57585	35-H-5
Cre01.g017850.v5.5	chromosome_1	-	2929471	2932656	2930224	2935249	2930224	2932249	TTGCATTCACATCATCCACATAAATCATATGCCACACATGTTGCCTTACT	38	2937	TACATACACCATATATGGGTGGGTCCAGTTGGTAATGGGCAAGCAAGCTT	46	2705	AATATGACGTTGGACCTGCTCCTTGCAGACATTGCCGACGGTTCAATCTT	48	2515	AGCAGTTATCCACTACTGGTGAGATGCTATGTAGCGGATGTGCCAAGGGT	50	2800	ATTTGCTCTGTGTGCATACGTGCCGCTGCCCCTGATTTACTCAGGATGGT	52	2042	CCAGGCGCGGGCGAACCGCAAGGGCGGCAGAGCGGGAAGGCAGTGCCAGC	76	ATGACCCAGACTTGATGGCG	AGAACTGGTCGCACGACTTG	217	ATGACCCAGACTTGATGGCG	CAGAACTGGTCGCACGACTT	218	GATGCCATGTCGCCTACCTC	CACTGCCTTCCCGCTCTG	229	ATGTCGCCTACCTCTGCCAT	CACTGCCTTCCCGCTCTG	223
Cre01.g017900.v5.5	chromosome_1	+	2932757	2943237	2930343	2942745	2933343	2942745	TTACATGGCACACAGTTGCTCTTATAACCGTTGCACGATGTTGATTAAGC	42	2211	TTCCTTCTTGTGCTCCATGCATGTACATGTTTGCAGAAAGGCCTCATGGT	46	2156	ACTGATCCACTTCGACCTGTACAATCCGTGTGCAAATGCAATGCGTTGAA	46	2521	TTATGGACTTTGTCGCAACTACAGCAGCCAGCCAGCAAAATCGTATGCTT	46	2909	ATAGACATTGGAGATGACGAACCCGATGAGGAAACGGCTGGCAATGATGA	48	2607	TGCTTGCGGCCAAGGTGCCGGCCAAGGTGCGCAGCGTGGTGCTGAAGGTG	68	CTCGTCATGACCGCCTACTG	CCCCTTTATGAGCGACACCA	167	CTCGTCATGACCGCCTACTG	ACCCCTTTATGAGCGACACC	168	GCTGTGGAGAAGCTGGTCAG	CACCTCCTGTAGCTTGCCAT	189	GCTGTGGAGAAGCTGGTCAG	TAGCTTGCCATTCAGAGCCG	180
Cre01.g017951.v5.5	chromosome_1	-	2943241	2948156	2943891	2950929	2943891	2947929	AACCACTTTCACGGATGATAACTCTGCGAAAGATGACAGACAATCCAAGA	42	2312	AGAGAGCTAAGCTGCTCTGCACAATTCACAACCTCACAAAGCCATACGTT	46	2746	ATTTCAGGCATGTCAGCGCTTCCCACCTCTGGAGTATTCAAGAAGTGTCA	48	2654	ATCCAGTCCTTGTCCGACGACATCTTCACAGGGTCTCTGCTCAACGCTTA	52	2007	TTTCAAGTGCGGCGAATCCTGCCTGACTACCTAAGGCCACCATGACTACT	52	2510	GGCCGGGTGACGTGGACTGGCCGTGGAGCGGGTGGGAGGAGGTGCAGGCT	74	ATGTCTACTAGCTGGACGGC	CGCAACAAGGCCTGAGAGTA	189	ATGTCTACTAGCTGGACGGC	CAACCTCCCTGTGCTCCATT	163	AGCGAGGAGGGGAGTGAG	CTCCTCCTCTGCTTCCTCCT	168	AGCGAGGAGGGGAGTGAG	TCCTCCTCTGCTTCCTCCTC	167
Cre01.g018000.v5.5	chromosome_1	-	2948891	2951156	2949763	2953896	2949763	2950896	AATGCTGACTCGTTTTAGACCTGACCCGTACTGGGTGATTGCAGGTCAAG	50	2876	TGGATGGTGTGCACTCGGATGGGGTGCGCTGGTATGGGGTGCATGCGTAT	60	2189	TACATCTCCATCACGCCCTCCTCCAGCCTGGCTGGTTTCCTGCGGAAGAC	60	2520	TCAAGCGGTGAGGTGTCCAACGCGTCGTGGTGCCTGCCGATGTGCATGCA	62	2088	TGGGTGGTGCTGTCGCTGCACGTGCACGTCTACTCCATGCTGCTCCTGTC	62	2697	TTGCTGCATTTTGGTCACTGCGCTGCAGGCATAAGTATTCTCAGAACACG	48	AAGGACTGGATGTTCTGCCC	GTTGGAATTATTGCCGGCCC	206	CGTCGGACAAGGACTGGATG	GTTGGAATTATTGCCGGCCC	214	GCGAAGGAGAAGGGCAAGAA	GCAGTGACCAAAATGCAGCA	159	GCGAAGGAGAAGGGCAAGAA	ACCAAAATGCAGCAAGGTGC	153	PTQ11622	x1,y1	2949427	2988276	38850	31-K-2	PTQ9174	y1,x1	2949427	2996889	47463	24-L-14
Cre01.g018050.v5.5	chromosome_1	+	2951257	2958318	2948794	2957875	2951794	2957875	TACTGGCGTAACTAGTGTAACTAGTGTACGGATGTGTATGCCAATGCAAG	44	2456	AATTCAACTTGATGGAGTGAACAGATGCAACGGACTAGAGCTGCACTGCA	46	2048	AGCACAACATTAGGGTCTGCGATTGATGCATCAGCAGTAGCGTACATCAT	46	2572	ACATGAGACACGATGTATAAGCTGGTATGGTGACAGCGACACGTTGATGA	46	2704	TGAGGACGGATAAGAGTTAATGACGAGTTGGGCAGGAGCTGAATACGGTA	48	2303	TGCAGTATTTCAGCATGAAGCACGTGCGCCACGTGGGCATGAAGGTGATT	52	CCACTACACGCTTTACCCCA	CAGGCGCTTGACCAGAATTG	150	GCGCCAGCTTTCTCGTTTAA	CGCTTGACCAGAATTGTGGC	189	CCACGTGGTGTTCCTGATCT	AATCACCTTCATGCCCACGT	205	CCACGTGGTGTTCCTGATCT	GCACGTGCTTCATGCTGAAA	182
Cre01.g018075.v5.5	chromosome_1	+	2958377	2960298	2956006	2960259	2959006	2960259	TTTATGTCAGCTAGGCAGGTACAGTCTTCAGTACCGGTACTGAATTGCCA	46	2421	ATTGAGGAGTCGTGCTCAGTAGTGATGCAAGACAGCAACCTTGGTGGATT	48	2713	AACAAGGCACGGTATGGACTAGCAGCAGGTATCGCATACGGCAGCACAAG	54	2369	TCAACCTGACAGGGCAAAGCGACACGGGCCGTTTAGATACACGTTACCGG	56	2476	TACACCAGGGAGCTACCACCGCAATAAGCCGACACGACAGCCAGCCGCAA	60	2011	AAGGGCTGCTTTGGGCTGCCTTCACAGTAGCGATGTGGCTCGCGTATGCG	60	CTGTGACGCCGAGTACCC	GTTGAGTAAGCCGAGCCTGT	191	CCTGTGACGCCGAGTACC	GTTGAGTAAGCCGAGCCTGT	192	GTAACACGAGCTCCCCGATG	GAGCCACATCGCTACTGTGA	155	GTTTGCATGCCAGCGGTAAC	CTACTGTGAAGGCAGCCCAA	159	PTQ11622	x1,y1	2949427	2988276	38850	31-K-2	PTQ14540	y1,y2	2951146	2994355	43210	38-H-12
Cre01.g018100.v5.5	chromosome_1	-	2960301	2963526	2961235	2966284	2961235	2963284	AAGTATGGCATCTTGGAGGTTGGTTTGACAACTGGCGATAGCAATTTGGA	44	2230	AAATGTGAGTGGGTATTGTTGTTCTGTGCGAGTTGGCCAAAATGACACAG	44	2294	TTTAGATTGGCGTGCAAGTCAAGGCATATTTCGGGGTATCGCGCCAAGTA	48	2025	TGGTATCCAAAGAAGCGTCGCAGGTAGTACTCCTCGTATTCGATTCGTTC	48	2430	TAGTGTGGCCTTGAGCAAGCGGCAACTCTGTAGTTTGTCAGGGTATGAAC	50	2519	CAGACGTGACCTTGACAAACGCTGACGAGTCCACCGGCAAGAAGCTGAGC	58	GCGAACCTTAGCCCCATAGT	CAGCTACCATGTACCCCACG	166	AGCCCCATAGTCTTCACGTG	CAGCTACCATGTACCCCACG	157	AGTATGGTGCATCTGGTGGC	TCAAGGTCACGTCTGCCATC	166	GGCAGTATGGTGCATCTGGT	TCAAGGTCACGTCTGCCATC	169	PTQ11622	x1,y1	2949427	2988276	38850	31-K-2	PTQ14540	y1,y2	2951146	2994355	43210	38-H-12
Cre01.g018150.v5.5	chromosome_1	+	2963666	2967168	2960867	2965399	2963867	2965399	ACACGAGCCATGATTCCACATTACATTGCATTCATACGAGCACAAAGGAA	42	2120	TATCTATTGTGTCGGTGTGCTCAAGGTGAGCAGGTGTCAGCGGTTGGAGT	52	2027	AGGTGATGAGCGCAAGCACTGGGTCACTAGGTGGAAACGTTGTGGCTGTG	56	2252	ACGTGACCTTGACAAACGCTGACGAGTCCACCGGCAAGAAGCTGAGCTGA	56	2369	TGGTGGTCTCGTGCGGCGCTGAGCGAGCAAGCAGTTAACGTGACGTGTTT	58	2879	ACGTGCACCAGCCCGCCGCCACCCCTCCTGCCGGCGGTGCCGGGCCCCAG	82	GGTGACAACTCTGGCTCCAG	GCAGTGCAAGAAAGTGCCTC	162	GGTGACAACTCTGGCTCCAG	CAGTGCAAGAAAGTGCCTCG	161	CAGGAACATGTTGCCCTTGC	CATCCCAGGCCTGCATACAG	160	AGGAACATGTTGCCCTTGCT	CATCCCAGGCCTGCATACAG	159	PTQ11622	x1,y1	2949427	2988276	38850	31-K-2	PTQ14540	y1,y2	2951146	2994355	43210	38-H-12
Cre01.g018184.v5.5	chromosome_1	-	2967171	2968146	2967364	2970950	2967364	2967950	TGTGATAAGCGCCCCAGCCACCACCGCCGTACGCCGCCATGCCGTCATCA	66	2396	ATGGCCGCCGTCATCATGCCCTCGCCCGTCTCGCCTGCAGCAACAGCGCT	68	2712	TAGGCATCCACCTCCACAGGCCCGGCGGCGCTGTATGGCGCACCGTAGCC	70	2115	TAGCCTGGGTACGTGCTGCCGGCCCCGGCCAATCCGCCTGCGTACAACGC	70	2565	AGCTGCCACCATGGCGCCTTGCAGCGGGCCCATGGAGAAGCGTGACGCCG	70	2767	AGAAGCATGCAATCGTATCTCAGTTGATTGAGTCATGCTTTGCAGACAGC	44	CAAGGGCGTATTTGCTCAGC	AAAGCCTCCACGCTGTACTC	156	CGACAAGGGCGTATTTGCTC	AAAGCCTCCACGCTGTACTC	159	GGATACTGGTTCAAGGGCCC	CATGCTTCTGACGCAAAGGG	193	GGATACTGGTTCAAGGGCCC	TGCATGCTTCTGACGCAAAG	195	PTQ11622	x1,y1	2949427	2988276	38850	31-K-2	PTQ14540	y1,y2	2951146	2994355	43210	38-H-12
Cre01.g018200.v5.5	chromosome_1	-	2968518	2980126	2968884	2982469	2968884	2979469	TAGGGATGATGAGATATGTCAGTCATCGAAGATGCTTTGGGGAAACGAAT	42	2535	ATGCACTTCCACTGACAGCTCTTGTGTTTATGCGGTATATGGCGTACAGT	46	2439	TTCAGACTTCAGCTTCAAGCGGAAACCACTACTAGCAAAGACTGTGAGGA	46	2621	AATTATGGCTAGGCCGCTGAAACATGGAGAGTGTTCATGTGGCAGTTCAA	46	2698	TGATTTGGTGTGCAATCAACCCACTTGCCGTTCGAGGGAGACAGTAACAA	48	2001	ACGGGGGGCCGGCTGGGGCGCCAGGGCTGTTCGGCCAGCAGCCGCAGCGG	82	GAGCTCGCGAAGGTGTGTAC	GGCAACGGAACCAGACCAG	150	GAGCTCGCGAAGGTGTGTA	GGCAACGGAACCAGACCAG	150	AACAAGCGTTGCTGGGGATA	CCCCCGTACTGCCCGTAC	202	ACAAGCGTTGCTGGGGATAC	CCCCCGTACTGCCCGTAC	201	PTQ11622	x1,y1	2949427	2988276	38850	31-K-2	PTQ14540	y1,y2	2951146	2994355	43210	38-H-12
Cre01.g018350.v5.5	chromosome_1	+	2987907	2993398	2985039	2992359	2988039	2992359	ATTGATTAGTAATCGGTATGACAGTTAGTGCAGGGAGATCATGGGACAGT	42	2311	TACAAGCAACTTTACTAAGGCTCTGTGTGGGAAGACACATGAGATTGGGG	46	2565	TCACGCTGCAAGTGCTTCTTCCTTTTCTCCAGCTGGTGCAGCGAAAAATA	48	2088	TCTTATAGGCTGCCCTTAACCCCTTGCTTTCTGTGTTGTGCTCCAACATC	48	2174	ATAGCACACAGCAATACCGGCAGTGAGCAATGGGACAAGTTTCTGCCTTA	48	2450	TGGGCTGCTTCGCCAACGGCACCAACTCCTCTGGGATCCCCTCTGGGCGC	68	CTGTGTCACCCTCCGATGTG	GTGCCGGGCTTTTTGTTCTT	190	CTGTGTCACCCTCCGATGTG	CTTCTGTGCCGGGCTTTTTG	195	AGAACGTCGTTGCTACCACA	GATGTTGAAGTTGGCCTCGC	151	GCCTTTGTCCAAGACTTGCG	GAGGCCCCAATTGCGTACAT	152	PTQ14540	y1,y2	2951146	2994355	43210	38-H-12	PTQ5949	x1,y1	2951126	2994335	43210	16-I-24
Cre01.g018400.v5.5	chromosome_1	-	2993401	2997316	2993940	3000036	2993940	2997036	AGCAGTGTGTTTGACTACGTCATACTGCCTTGTGCACAGATCTTTCTGAC	46	2357	AGGATCTCAGTCCATGTCTGTGGGAAAGGGAGGTGTTGTGATAAGCTTAT	46	2444	AATGAAAATGCGTCGTTACGTCTAGCAAGGCGTGGCATCATCCCATATCA	46	2864	TTCCTGCAGCCGTATACGTGTATCACCAAGACCTGTGCAGTCACACAGCC	54	2191	ATTGTGGCTCTGCAACGCCCGTATTCACCTACTAGGTTACCACCCAGCGT	54	2777	CCACCGCTGGGGGCCATTGGGAGGCGCAGGCAGCGGGCGTGGCTATGGTG	74	AAGGAGGCCGAAGCAGAATC	GCATCGTATTCCCCCTGGTC	191	GAAGGAGGCCGAAGCAGAAT	GCATCGTATTCCCCCTGGTC	192	CATGCAAGTGGACAAGTCGG	CTACACCATAGCCACGCCC	229	CGGACATGCAAGTGGACAAG	CTACACCATAGCCACGCCC	233
Cre01.g018450.v5.5	chromosome_1	+	2997437	3001961	2994572	3001464	2997572	3001464	TAACGGAGAGAGAGCTGCTTATGTACCTGCTGGTGATGATGCTACATCCT	48	2949	TACCACGTGGTGAGAGGGTTTGCTCTGGGTTTGGAAATGGTGGAATAGCA	50	2182	TGAGGCTGACTTCATGAAGTGTCCATGGCGCTGGTGCTGTAGCTACAAGT	52	2024	AAGCTTGGCCTGCAGCTGTTCAACTTTGACATGATCTGCCCCGTGCAGCA	54	2254	AGACCACACCGTCGGCTCATTTTGCGCCGACGGTGGCTCAATCCATGGTT	58	2349	TGGAGCTGGGGCAGCCGCTGGCTGACGCAATAGCCGCCGGCGTGTCGGTG	72	TTGTGTCAACTCCCGCTCAA	AACTCAATCCAGGCTCGTCC	189	TTTGTGTCAACTCCCGCTCA	AACTCAATCCAGGCTCGTCC	190	CTCACCCTTCGCTGGACAG	CAGCTCCACGACTGTGCAG	205	CTCACCCTTCGCTGGACAG	CAGCTCCACGACTGTGCA	205	PTQ970	y1,x1	2994364	3036834	42471	3-D-3	PTQ5278	y1,x1	2994366	3036840	42475	14-L-23
Cre01.g018500.v5.5	chromosome_1	+	3002128	3006078	2999452	3005821	3002452	3005821	TTATCACAACACCTCCCTTTCCCACAGACATGGACTGAGATCCTCTTGTT	46	2087	ATCTGTGCACAAGGCAGTATGACGTAGTCAAACACACTGCTGTCCTTATC	46	2171	TGTGACTGCACAGGTCTTGGTGATACACGTATACGGCTGCAGGAAGGGGT	54	2341	TTGATGAACACAGACGCACCCGCCAGACCTGAAACCACCTGCAAGCGCAC	58	2747	TCAGCCCAGGCGCTCATGTACACGTCGTGGTCAAGGCAGAACAGCGTGTT	58	2849	TGGACATGGCGACACCTGCGGCGACATCGCCGGCGCTGGCCCAGCAATGC	70	AGGTTTTGGCCTTTGGAGGT	ACAAAGCTGTGACTGCGACT	207	AGGTTTTGGCCTTTGGAGGT	CAAAGCTGTGACTGCGACTG	206	TAGTAGGGGCAGTGGCAGTA	CATGTCCACTGGGTTCACGG	160	TAGTAGGGGCAGTGGCAGTA	CCATGTCCACTGGGTTCACG	161	PTQ970	y1,x1	2994364	3036834	42471	3-D-3	PTQ5278	y1,x1	2994366	3036840	42475	14-L-23
Cre01.g018550.v5.5	chromosome_1	-	3006086	3018385	3007106	3021289	3007106	3018289	ATGAAACCAACACTCAAAGCTACCTCAGCGCAAAAGTGCAACTGATCTTA	42	2125	ATACTACACGCTGTAAGAACATCCTTTGTGTGTTCCACCAGCTTAGACCA	44	2345	ATGAGAAGACTTTGCGTTGCTCCAACACGCAGATTGCTGTACCGGTTCTA	48	2064	AACTTCTGGATTGCGACGCTCACCTTCCTTCTTTGGGGGTAAGTACCTAA	48	2267	TCATATCTGGCCTAGCAGCGTGGCTACCATCCAAATACTTCTGACACTCT	48	2413	CGCTGGACCAGCTCAGCCTGCAGGTGCTGCTGGAACGGATTGAAAAGGAG	60	GCTTCTGTTGTTTGGGGCAG	ACCATGTGAGCCTGCCTAAC	150	GTTGTGCTGGCTTTCCTTGG	ACCATGTGAGCCTGCCTAAC	174	GGAATGGACAGCCTGGTGTC	TTCAATCCGTTCCAGCAGCA	213	AATGGACAGCCTGGTGTCG	TTCAATCCGTTCCAGCAGCA	211	PTQ753	x4,y3	3001055	3036821	35767	2-B-22	PTQ6314	y1,x1	2999590	3036834	37245	17-C-20
Cre01.g018600.v5.5	chromosome_1	+	3018856	3021856	3015886	3021434	3018886	3021434	AAAAGAGAATTGTAGATACCAGCCCAAACTAAACCGAACCCAATGCAATA	38	2417	AAAATAGCGCGATTACACACACGGTTGCTGTCTGGCTAGTGATACCTTGA	46	2852	TACAAAGAAGGCGATGTGCTGTTTGGTCTTCGTGGGGTACAGACTTGCAG	50	2252	TATGCTTTGACAACTGAGTGGCACGCGACAATGGTCCCCATCCCCGAAAT	52	2345	ATGGAGTCGTGATGGGCTGCTTGCTGTCTTTGCGTCAGGTATGACGTGCT	54	2172	CAGCGCCTGCAGAGATGCTGTCCGGAGGCAAGGAGGAGAAGAAGAGCAAG	60	CTCGTGGAAAGTCGTGGTGA	GGCACAGCACCTTTCGAATG	202	TGGTGAATTGGCTCCTTCCC	GGCACAGCACCTTTCGAATG	188	ACTTTGCGTTGCTCCAACAC	TCTTCTCCTCCTTGCCTCCG	239	CGGTTCTACGCACTGGCTAT	TCTTCTCCTCCTTGCCTCCG	205	PTQ753	x4,y3	3001055	3036821	35767	2-B-22	PTQ6314	y1,x1	2999590	3036834	37245	17-C-20
Cre01.g018650.v5.5	chromosome_1	+	3022716	3032760	3020616	3029954	3023616	3029954	TAAGATCAGTTGCACTTTTGCGCTGAGGTAGCTTTGAGTGTTGGTTTCAT	42	2501	TTTCCTTCCACTAGCAGTGCAGTCCATTACTTCCATTACTTGCTCTTCTT	42	2805	TGGTCTAAGCTGGTGGAACACACAAAGGATGTTCTTACAGCGTGTAGTAT	44	2281	AACTTCACAATGTTCTCACCAGGACACACCCCATAATCCTCGTGTACATT	44	2859	TCAGAAGTATTTGGATGGTAGCCACGCTGCTAGGCCAGATATGAACTGCA	48	2207	AGGGCAGCGGCGCCACGGGCAAGCGCCCGCCGCAGCCGTACGCCGGCATG	80	ACTTAACAGCAGCGAGAGGG	TATCAAGTCCTCGGCTGCTG	221	ACTTAACAGCAGCGAGAGGG	TCTATCAAGTCCTCGGCTGC	223	CCCCAGCAACGCAAACAAC	GGCAGGGACCAGGTCTCG	177	CCCCAGCAACGCAAACAAC	CGGCAGGGACCAGGTCTC	178	PTQ753	x4,y3	3001055	3036821	35767	2-B-22	PTQ6314	y1,x1	2999590	3036834	37245	17-C-20
Cre01.g018700.v5.5	chromosome_1	-	3034730	3040215	3035144	3042976	3035144	3039976	TCGGCGCGTAACGCAACATAGCCTAACAGCTGTGCCTCGCTCACGTCTTA	56	2631	AGAGAAGGGTGTAGGGAATCTGTGCGGCTCTGCTGGGCATAGCTGGGCTA	58	2781	TTCAACCGCTCCGGCCTCATTGTCACGCCCTACCTGTACGCCACAGTGGT	60	2078	TCAACAGGATGCCTGTGGCCAGGCTGAACGACCGCATGCGGGAATCCGAC	62	2572	ACAAACTTGGTAGCCGGGGTTGCGTGCGGCGAGCAGGCAGGAACGGATGG	64	2328	GGCCGGGGCCGCCCAGCAGGACGTCAAGGCCGCCCTCGGCACCGCCGTGG	82	TGGTGTTCATGCGGGTAAGA	CTGACATCGAGCGAACGGTA	186	TGGTGTTCATGCGGGTAAGA	ATCGAGCGAACGGTAAGCAA	181	GGAAACCACGAAACCAAGCC	CGGTGATGTCGCTCAGCAT	150	GGAAACCACGAAACCAAGCC	CGGTGATGTCGCTCAGCATG	150	PTQ314	y1,y2	2999606	3046274	46669	1-D-8	PTQ5860	y1,x1	2999597	3046272	46676	16-G-2
Cre01.g018750.v5.5	chromosome_1	+	3040346	3051369	3037577	3050840	3040577	3050840	TAACATCGACACGTTTGGGATTTTGGGTAGCTTAAACTCGGCGCTGACTT	46	2631	ATCTCAACTGGCTCAACTTCATGCGGGCACTGGTGCTCAGTGCGTCTAAG	54	2543	TGTGTCAATGTGTGGTGCTGTGCTGCCGTGTTGTGCAAGTTTGGAGCTGC	54	2764	ATGCAGATCACGCATCAGTTGAGTAGGTGCCGCTCACCCCCATCCCTGAA	56	2133	TCGTCCTACGTGCCTCTGGAAGGCTCTTTGCCTGCATGCCACCTGGTTCA	58	2696	GGCAGGGCACCGCGCAGCAGCGGCCGGTGGGCATGGTGGTGTCACGGTAC	74	GCCTATTTGCCAGGTCCACA	GTGGGTTCAACGCTTCAACC	241	GCCTATTTGCCAGGTCCACA	AGGGTATGGGTCCTTGAGCT	152	GAGCAGTTTCCGGGGTCTG	AGTACCGTGACACCACCATG	244	GAGCAGTTTCCGGGGTCTG	CAGTACCGTGACACCACCAT	245	PTQ14285	x1,y1	3036842	3082252	45411	38-I-19	PTQ8223	y1,x1	3036845	3082258	45414	22-M-16
Cre01.g018800.v5.5	chromosome_1	+	3051526	3055126	3048659	3053827	3051659	3053827	AACTGGTGCCATACAATACACACACGTCACGTTGCATGTTATGCGCACCT	48	2232	ATCAAGTAAAGGGGCAGGTGGGTAAGCTTCTTGAGGCCTCTGCGAAAACT	50	2397	TGCATGTTGGCAAGGGAGCTGGCCTCGGTGACCCTCAAACATCATTCCTA	54	2302	TGGGAAAAGGAGCCCGCATTCAGCGACGAAACGGCAGTGCTTGTGGGCAA	58	2635	TGCGCATCCGTGCAATGGAGGCCGTGGATACCGTTGGGATGGTTGAGGAT	58	2710	ACAGCGTCAAGCTGGCGGGCCCGCTGGCTAAGGTGGTCAAGAAGGCGCTG	66	CGGCATTCTGACTGGTAGCA	GGAGCCTGTGGGATTGAGAT	167	GAGCGGCATTCTGACTGGTA	GGAGCCTGTGGGATTGAGAT	170	CCCTTCTCGCTGTCGTTCTT	CTTGACGCTGTTGAACTCGC	159	CCCTTCTCGCTGTCGTTCTT	GCTTGACGCTGTTGAACTCG	160	PTQ14285	x1,y1	3036842	3082252	45411	38-I-19	PTQ8223	y1,x1	3036845	3082258	45414	22-M-16
Cre01.g018850.v5.5	chromosome_1	-	3055131	3058735	3055587	3061699	3055587	3058699	TTAAAGTACGAACAGAACGCGGGAAACGGTCAACACTTGCATGTATGTGT	44	2767	AATCACAGGGAAAGAAGACCGTGTGTATGTGCGTGTGTGCAGCATAGCGT	50	2695	AGGAGCTGAAGGAAGTCATGGCACCAAACACCACCAGTGCTGGGCTACTG	56	2182	AGATGCGTGGTCCAGCATTGCCTTGACACGCGCTTCCCCATGCGGCACCT	62	2632	ATGGTCCTCGCTGCTTCGCCCCTCCCATCGTCCCTAGCTCGCAACCAGGT	64	2114	AATACCCCAGCGACCACTTGGCGGTGGGCGGCGAGGTGGTGCTGGTGGTG	68	ATTCGTCCGGCTGAAACAGT	GTGGCCCCCTAACAGATGAC	204	ATTCGTCCGGCTGAAACAGT	CCTAACAGATGACGGCTGCA	197	GGAAACTGGGGTTACGGGG	CTACACCACCAGCACCACC	175	GGGAAACTGGGGTTACGGG	CTACACCACCAGCACCACC	176	PTQ7787	y1,x1	3055116	3082780	27665	21-E-4	PTQ14285	x1,y1	3036842	3082252	45411	38-I-19
Cre01.g018900.v5.5	chromosome_1	+	3058876	3065307	3056481	3064514	3059481	3064514	AGTTATCATACTAACCCTGATATCCTGTTACTCCAATCTACCCAACCTGA	40	2273	TAGTGAATTGCAAGTAGAATGAGACTCAAAACTTGACAGGGGGTCCTGAT	42	2747	TATGCAATGCGATGCGACGCTTGCGGTATTACGGTATCTTCCATAGGATT	46	2346	TGTGCATGTGGTGAATGTGCGTGTGCCGGAGAGCACAAGGAAAGTACCAT	52	2407	TACGCACACATGTACGCCTTTCGTTTCCCGTAAGGCACCACCGACACCAA	54	2140	GCGCACACTTCGGCACGGGCGCCGGCCGCTGCAAGCAGCACACCGACGAC	74	CCTGGATGTTGACACGTGGA	TAGTTGCATCCTTCCCCACC	168	TGGACCGTTCAGCTAGAGGA	TAGTTGCATCCTTCCCCACC	152	GGGCTTAGCGTATGGGTTGA	TAGCAGAAGTGGCTGTTGCA	150	AGGGCTTAGCGTATGGGTTG	TAGCAGAAGTGGCTGTTGCA	151	PTQ7787	y1,x1	3055116	3082780	27665	21-E-4	PTQ14285	x1,y1	3036842	3082252	45411	38-I-19
Cre01.g018950.v5.5	chromosome_1	-	3065757	3069075	3066437	3072054	3066437	3069054	ACAATAGTCAAGTGCGTTAAAGTATGTAATACAGGTGCTTTCTTTGGTTT	34	2361	ATATTGGAGGACATGTTCGCAACCCACAAAATCCTGCAGCTTTTGATTTT	40	2215	TCATAATTGCAATTCACTCAGGAAAGCAAGTTGACGAGTGAGCGAATGAG	42	2435	TCTGATGTGGATGGTACAATCGCTGGGAATACCTGGCCCTTAACCTTGTA	48	2592	TTGATCAGCAGGCGAAGCACCTCATCCGCCATCAACGTACCATACACAAA	50	2496	TGACGGTGGAGACGAGCGGGGGCGTGACGGTGTTCAAGTCGAGTTTCGAT	60	TTCCAAGCCACTACCTTCGG	TTAGTTTGGCGTCCCAGCAT	209	TTCCAAGCCACTACCTTCGG	ATTAGTTTGGCGTCCCAGCA	210	CATCTCGTGGGGCAAGATCC	TCGACTTGAACACCGTCACG	203	CCATCTCGTGGGGCAAGATC	TCGACTTGAACACCGTCACG	204	PTQ7787	y1,x1	3055116	3082780	27665	21-E-4	PTQ14285	x1,y1	3036842	3082252	45411	38-I-19
Cre01.g019000.v5.5	chromosome_1	-	3069130	3071655	3069753	3074574	3069753	3071574	AAGCCAAGCACAATCGTTAACACACCTTATCACCGCACACACATAAATAC	42	2720	AATTTTGTCATCCGCCCCTCGGAAATGCACAACTGGCGTGCATGCATAAA	48	2007	AAACCAGGCGTGTTTGCATAACTTGAACTGGGTTCGCGGCCACCTGCAAT	52	2331	GGGTACTGCCTTTGGACGCAACCCGTCATGAATGCCGCCGGTTTCCATCA	58	2056	TGGATGTCAGCCTGTACGCCGCAGACCCCACCACATTCAGGTGTGTGACG	60	2156	TTGCTGCCCTTGCAGTGACCCCCAACGGCGCGCATCCGGAGGGCCACATG	68	TACGTTGATGGCGGATGAGG	CATCTACGCAATGGCACGTG	208	TACGTTGATGGCGGATGAGG	CGTTTGCGTTCCTCACCTTG	170	AATAGTAGCAGCAGCACCGC	GGGCAGCAAAGGACCACATA	206	CAATAGTAGCAGCAGCACCG	GGGCAGCAAAGGACCACATA	207	PTQ7787	y1,x1	3055116	3082780	27665	21-E-4	PTQ14285	x1,y1	3036842	3082252	45411	38-I-19
Cre01.g019051.v5.5	chromosome_1	+	3071756	3079277	3068803	3079014	3071803	3079014	TAAAAATTTGTCTTACATTTGAGCTCTAGATTATTAATAGACGAGAAAAA	24	2494	TATGACCGAGAATTATGTATTCTAGAAGAATTCTGGGCTGAGAGTATAAG	36	2596	TATGATTTTAACAAAGGATGCGACATCAATGGCCTCATGGAGTCCATGTT	40	2248	AAAGGTTTCGAGGGCAATGCGGATGGAATGTTCGTCTAGCTAACGATTAT	44	2779	AGAACTTCTTGCAGGCTGGACAACCACCAGAATGCAGACTATTAACCATG	46	2390	CGGCCGTGGGGGCGGAGGGAGGGCCGGGGGCTGGGGCGGACGTTGGCACT	82	ACCCACAAAATCCTGCAGCT	CTGGAGGCTTGTGGTGAGG	173	GCAACCCACAAAATCCTGCA	CTGGAGGCTTGTGGTGAGG	176	TAGCCCCAGTGCTTCCTTTG	CTGAGGACAGCGCTCGTAC	151	GTAGCCCCAGTGCTTCCTTT	CTGAGGACAGCGCTCGTAC	152	PTQ7787	y1,x1	3055116	3082780	27665	21-E-4	PTQ14285	x1,y1	3036842	3082252	45411	38-I-19
Cre01.g019100.v5.5	chromosome_1	-	3079301	3082875	3079776	3085669	3079776	3082669	TACATTAAGCACGTGCGCTTAGTTCAATTTGTTTACGGTACGATACGATA	38	2411	AGATTATGTGTTCGAGCCTAACGAATAGTCGCATCATCATCATGGGGGTT	44	2922	TTGACTGATGTGGTTGCTCTTTGTTGGTTGCCCTCCTATGCAGGATGCTT	48	2775	AGACATGATGAAGTTTGGGCAGGTGGGTACGTGTGGGGTCAGAGGAGCTT	54	2143	CAAGGCGTTGTGGCGACGTATCACGCCCTCAATCTCCGATATTACGCCTT	54	2460	AGAACATCACGCGGGCGCGCGAGGGCCGGGAGCTGCTGCACCGGCTGTGC	74	GCACGGAGGAAGTATGGGAG	CATTAGCAGGAGTGTCGGGA	150	GCACGGAGGAAGTATGGGAG	TCATTAGCAGGAGTGTCGGG	151	TAGGGCCTGGGTACTGGTAC	CGTGATGTTCTCGCACAGGA	205	GTAGGGCCTGGGTACTGGTA	CGTGATGTTCTCGCACAGGA	206	PTQ12986	x1,y1	3075693	3094795	19103	34-D-8	PTQ1977	x1,y1	3001047	3094796	93750	6-A-15
Cre01.g019150.v5.5	chromosome_1	+	3083016	3089307	3080100	3088916	3083100	3088916	AGCCCAAACTAAACCGAATCCAATGCAATAGTTTACTGGATTACAAAGAC	38	2459	AAAGACATTGGTCAGGCCCGCCTTTCGCTAAATTAAAGTCGTGGAGTCAA	46	2270	TTCCAACATGCAACGCCTCTATGCACCTGCTATTGCTGTGTGTGATCGTT	48	2162	GGGTGAGGGGGATGGGTTGAGGAGTTCACTATGGGTAGCTGGTTAGCGAA	56	2319	AGGTGCACGGCTGGGATGAAGCAGGAGCGCCTGCACGTAAAGACAAGGTG	60	2878	CGGGCGGGGGCCGGGCGAGCGTGGGCGTGGGAACGGCGGGCGGGCGGCCG	90	GTCTGGGCTTATCGAGGAGC	TCCTCTTTCTCGTCGTCCCT	175	CTGGGCTTATCGAGGAGCTG	TCCTCTTTCTCGTCGTCCCT	173	CTGCGCTCCTCCTTCGAG	CCGCGTCCATGTCCTTGG	151	CTGCGCTCCTCCTTCGAG	CCCGCGTCCATGTCCTTG	152	PTQ12986	x1,y1	3075693	3094795	19103	34-D-8	PTQ1977	x1,y1	3001047	3094796	93750	6-A-15
Cre01.g019200.v5.5	chromosome_1	+	3090076	3095157	3087131	3093925	3090131	3093925	AAAGCGTGCTCCATTATAAGTCTGCATTTAGGTCTGCCTGTAACTCGATT	42	2730	TGTCAACAGAGAAGTGGAGTTGCTTGACGGTTAAGGAGCACATTGCAACC	48	2596	ATGCTCTTGTGCCACACCTGGATGTAGATCTGGAGGTTGGACACCACAAA	50	2668	TCTTGTTCTCCAGGGCGCTGAAGTTCACCTCAATCACGTCCGTCTGCATT	52	2897	ATGCTTAGTTTGGCATCCCATGAGCTCCGGCGTGCAGTCTATCTCACGCT	54	2808	GGCGGGTGCTGCCGAAGCAGGCGCGCCGGGCCAGCGCCGCGCTGTTCTTC	78	AGAAAGCACCTAAGCCGGTC	TTGTCCGAGTGCCAGAAGC	217	AGAAAGCACCTAAGCCGGTC	TCAGTCTGCTTCAGCTCAGT	166	TGCCTTGCTGCTAAGTCCTC	TCAGAAGAACAGCGCGGC	243	CCTGAAGAAGGGCTCTGTCG	TCAGAAGAACAGCGCGGC	166	PTQ12986	x1,y1	3075693	3094795	19103	34-D-8	PTQ1977	x1,y1	3001047	3094796	93750	6-A-15
Cre01.g019250.v5.5	chromosome_1	+	3095306	3098524	3092361	3098104	3095361	3098104	ACACCAAACGCAATCAGCGACGTCAACTCCACCACGTTCACCCGTTCCAA	54	2164	TCCCTTTCCACATCGCCCTCCGCCACAAACGCAAAGCAACCCTCCCCTCA	60	2107	TGTTGCTTCTTGTTCATCTTCCCCGCAGGCGCAGCAGCGCCCTTCGAGGA	60	2242	TTCTTATGCTGCTGCTCCAGCGCGTGTGTGTGCTTCTCCGCCTCCTCCTG	60	2470	ATCTTTTGCCCCGTCGTCGGCTCCTTGGCCTGTGCCTTGCTGCTCTTACC	60	2641	CCATCGAGCTGGGGTCGCTGCGCAAGGCTGACGGCGAGGAGGGCTTCGAG	70	CAAGTACCCGTTTGAGCCCT	TCAGACTTGAGACGCTTGGC	193	TCGAAACTCGCCAAGTACCC	TCAGACTTGAGACGCTTGGC	204	TGCTTGCCTTCCCCATGTC	GATGGTGCTGTGGCTGTACT	154	GTGCTTGCCTTCCCCATGTC	GATGGTGCTGTGGCTGTACT	155
Cre01.g019300.v5.5	chromosome_1	-	3098530	3115465	3100129	3118325	3100129	3115325	TACAACGGCATCGTGCAAAGTTAGGCCGTGTGTGGCATCTTCAATGCCCT	52	2033	TTCAAACGACGCGGCTGAGTTCGCAAATGCTCGCCAACCACTCTCCACAG	56	2190	ATCAACGCCCACGATGCGCATGGGGCTAAGGGTTGCCTGCTCAAAGACAG	58	2724	AGGAAGCCGGCAAACTCCCAGCCGTCCCATGCATTGCGCTGGGTTTGGAA	60	2297	TGAGAAGCCTGGCATTGACCCGACACAGGCCACCAGGTAGTTGCCTACGC	60	2778	GGCCAACGGGGCCGCCGCCGCCCTCTGAGCCCTTACTGCCATCCGCGCAG	76	TGGGTAGAGTAAGGCTGGGC	TGGTGCTTACCCTGTCAAGC	155	CTGCTTGTCACACTGCTGAC	AACAGAACAAGACACGTGCG	154	CACAGGCCTTGGAAGCTTTG	GGATGGCAGTAAGGGCTCAG	238	AAATGTGGCTGCTAGGGTCG	GGATGGCAGTAAGGGCTCAG	206	PTQ12318	y1,x1	3096679	3130313	33635	33-K-7	PTQ14100	y1,x3	3098818	3135657	36840	37-H-21
Cre01.g019400.v5.5	chromosome_1	+	3120166	3121227	3117294	3120743	3120294	3120743	TAACTTTGCACGATGCCGTTGTAGGAGGTGCTCATCAACCGCGAAGTGCT	52	2924	TGTGGAGAGTGGTTGGCGAGCATTTGCGAACTCAGCCGCGTCGTTTGAAC	56	2793	TGTCTTTGAGCAGGCAACCCTTAGCCCCATGCGCATCGTGGGCGTTGATC	58	2259	TGGTGGCCTGTGTCGGGTCAATGCCAGGCTTCTCACCGCACAGCTACAGT	60	2191	TTCCAAACCCAGCGCAATGCATGGGACGGCTGGGAGTTTGCCGGCTTCCT	60	2687	AGGACGGCAAGAGCTGCTACCTGTCCACTGACAAGCCCAAGCCCAAGCCC	62	AACCAAGAAGAGGCGACTGG	GGACGTTGGCATGTAGAGCT	175	AGCCGGAAACCAAGAAGAGG	GGACGTTGGCATGTAGAGCT	182	AGCTCTACATGCCAACGTCC	CCCCTGCTTGAACTCGAACT	161	TCCACAGCAAATACGGGACC	CAGTGGACAGGTAGCAGCTC	186	PTQ12318	y1,x1	3096679	3130313	33635	33-K-7	PTQ14100	y1,x3	3098818	3135657	36840	37-H-21
Cre01.g019450.v5.5	chromosome_1	+	3122836	3125911	3120100	3125437	3123100	3125437	TAAAAGGCATCCTTATAGGGCATGTACTGTTAGACACTGTTAGTTGTAAG	38	2155	TACAACACCGGGGCTGGTCTTTTTCTCCATATTGGTCCCGTATTTGCTGT	48	2439	TTGAACTCGAACTTGACGTCTGGGTAGAGCTTGAAGAACTTGGGAAGGAG	48	2501	TACATATGGTGGTGTTGAGAAACACCGGTTTTGTAGCTGTTGCCGTCGTG	48	2650	TGTATAGCCGGATAGCTGGGTCCTTGCCTTTTGCAAGCTCAAACCACTTG	50	2278	CACGTTGTCCACAGACGGCCAAGTACAAGGCGGAGGACGACGAGGACGCG	64	CAGTGGCGAAAGGACCATCC	CCACAAGCGTGTCACTTTGC	177	CAGTGGCGAAAGGACCATCC	GCCACAAGCGTGTCACTTTG	178	TATACACCCAGTTGCGCCTC	CCTTGTACTTGGCCGTCTGT	158	CTATACACCCAGTTGCGCCT	CCTTGTACTTGGCCGTCTGT	159	PTQ12318	y1,x1	3096679	3130313	33635	33-K-7	PTQ14100	y1,x3	3098818	3135657	36840	37-H-21
Cre01.g019500.v5.5	chromosome_1	+	3128176	3133267	3125364	3132546	3128364	3132546	TACTGTATGTGGATGCTGTCCCCATTCCTTTTAGTGGAGTTTTCTAGTTT	40	2772	ATATGTGCTATTTGACTAATTTATCATCTCCAGCATCCGCCTCGGTTGCA	42	2950	TTGTGCTTTCACATGCTCATGTCACCGTAATCCTGGCAGTACCCTAAGTC	48	2387	ATTCGTTGTCTGCGTGCTAGGAAAGCCTGGACACCACAAGCCTCATTGTA	50	2286	TCGAGAACGATGAGTCGTCATCGTATAGTGGTCAGTATCCCTGCCTGTCA	50	2880	GCAGCTTCGACAAGACGGTCAAGCTACTGGGGTGTCCGGGACATGACAGC	60	GCATGAGAATGGCTGGCATG	CAAGTCACGAGTTGCCAGGA	165	GCATGAGAATGGCTGGCATG	TCAAGTCACGAGTTGCCAGG	166	GGACAGCTGTGTGTGTTCCA	GACACCCCAGTAGCTTGACC	151	GGACAGCTGTGTGTGTTCCA	GGACACCCCAGTAGCTTGAC	152	PTQ14100	y1,x3	3098818	3135657	36840	37-H-21	PTQ6496	y1,x1	3096677	3156762	60086	17-P-16
Cre01.g019550.v5.5	chromosome_1	-	3133273	3139895	3134810	3142194	3134810	3139194	AAATAGAAGTCGGACTCAAAGTTCAGGTTGACCTCCCCCGTGTTCTGGTC	50	2478	TACCTGGAGAGCTGTGTTGCGCACAACGCCATTCAGCTTGTGTCCCCATT	54	2364	TGTTGGCGTAATGGTCCAGTCGAAACAAGGGCAGCGAGTGAGATACCCAC	54	2418	TCCTTTCACTCGAACATGAATTCGCAGGCCATGACCGCGAGTGCGTCGTT	54	2913	CGGTACGACATGTCCGGGATGACGAGCACGGAGGTGTCGAAGTTGAGGTG	60	2001	CCGCTGCTGCGCTGTCGCCCTCTCGCAAACCGTTGGTCAGCCCCGTGTGG	70	AGCTTGTGTCACGTCGAACT	CGTCGCTGATGGCATCAAAG	177	CAGCTTGTGTCACGTCGAAC	CGTCGCTGATGGCATCAAAG	178	CGAAGCGCACCAGCCATG	TGACCAACGGTTTGCGAGAG	159	CGAAGCGCACCAGCCATG	CTGACCAACGGTTTGCGAGA	160	PTQ12995	x1,y1	3132581	3192058	59478	34-F-10	PTQ6496	y1,x1	3096677	3156762	60086	17-P-16
Cre01.g019600.v5.5	chromosome_1	-	3140515	3142885	3141238	3145769	3141238	3142769	TATGTTTGTTTGTTAAGCAAGACGGAATGGGGTGGTTTAGCAAGAACAGA	40	2755	TGCAAACTGCAAAGTATGCCGTGCTTGACCTACATGATACGGTAGCCTCA	48	2353	TTGTTTTTGCGAGCATAGGCAAATCCTGGGTCCTTCGGTGCACATCACTG	50	2653	TAAAATGTCCTGCCGCGGTCCTACCTGTGCCGTCCATGTTCCTTGCTGCT	56	2292	ATGAACCTGGTGGTGGCGGATGCCATGTTGTTGGTGCCGGAGGAGATCAG	58	2849	AGCTGCCCAACGACGCACTCGCGGTCATGGCCTGCGAATTCATGTTCGAG	60	CTTCAATCCTCGAGCCGCTT	TCTCGGTCGAAGCCAGACTA	240	CTTCAATCCTCGAGCCGCTT	ACAACACTGCAGATGTGGGT	211	GTGTCCATCTCCACCTCACG	CGAACATGAATTCGCAGGCC	245	GTCCATCTCCACCTCACGAC	CGAACATGAATTCGCAGGCC	243	PTQ12995	x1,y1	3132581	3192058	59478	34-F-10	PTQ6496	y1,x1	3096677	3156762	60086	17-P-16
Cre01.g019650.v5.5	chromosome_1	+	3143006	3147677	3140125	3147416	3143125	3147416	TTTGAAGGTTATGGAACATTTCATTTTGCGGTGTGGTTATTGGTGTAGGG	40	2679	ACTAAAACGAATGCAACTATGCAAGCGCATGAGGATCAATGAGTAAGGGA	42	2266	ATGCTCCTAGACTTTTACGCATCAATAAGGTTACAAGGCCTTGTGGAGTT	42	2554	AACAAGTGAGGCCTCGAGGCATATAATATCAGCCAGTATTGGGGAGTTCT	46	2212	TTTTGGCTGGAGTCACGTTTAAAGTCACGCTCCCGGCTGAATATTTCATG	46	2376	GCCGCATCCCGCCACCTCTGCCGCCCGTGCCCCCCGGGCGCAGCGTGGCT	82	CACGCGACATGTGAACAGTG	ACCGCGTATGACAAGGTGAA	214	CACGCGACATGTGAACAGTG	TGGGATGGTGCTAGGTCTCT	162	GTAATCATGCGCCGTTGGTC	GCTAAGGTCCTCTTGCAGCA	150	TCTACCGGTAATCATGCGCC	GCTAAGGTCCTCTTGCAGCA	157	PTQ12995	x1,y1	3132581	3192058	59478	34-F-10	PTQ6496	y1,x1	3096677	3156762	60086	17-P-16
Cre01.g019700.v5.5	chromosome_1	-	3147690	3156895	3148158	3159747	3148158	3156747	TGTTCCTGGCTACGCCTTCACTTCTTGAATAATTGTGAACGTAACCCCAC	46	2880	TGTGCTCTTCTATGACGCCAACACCGCATCAACACAGGCAAGTTCGGTCT	52	2554	TGCTATGGGACATTGGTAAGGCTGGTCGTTGGGTCTTGGGGTTGGAATAG	52	2941	ACCCTAGCTCTGACACCGTCGCACTCGTCCCCATTTGGATTAAGGCACAT	54	2214	AAGATGGCCCTCATTTGGTCCAAGATGACCACCGGCCTGCCCTTCGAGAT	56	2497	CGGCCGCGGGCCTGCGTGTGGTAGCTCTGGGCAGTCTGGAGATGCTGGAG	70	AACAAATGACATAGCGGCGC	TTGCTGTCAGCTCAAACCGA	196	CAAATGACATAGCGGCGCTG	TTGCTGTCAGCTCAAACCGA	194	AACAACCAGTTGGGAAGGGC	CTCCAGCATCTCCAGACTGC	192	CCGCATGGAGGACAACAACA	CTCCAGCATCTCCAGACTGC	217	PTQ12995	x1,y1	3132581	3192058	59478	34-F-10	PTQ5678	x1,y1	3100648	3164325	63678	15-L-4
Cre01.g019750.v5.5	chromosome_1	+	3156996	3164857	3154207	3164355	3157207	3164355	AGGTCAACTGTTGACTTGCGTTTACACCGTCACTCACACATCACAGGCTT	48	2298	TTCTCTCCACTTGTTGTTGGCTCTGCGCATGACGCCAGCCCATCTGACAT	54	2779	TGCTGCCTCTGTTCCACTGGTTCCTGGTGCTGCTGGACGGATTGATGGCG	60	2163	TCCGTGCAGGTCTTCTTCGCCGTCCAGACCTTCCAGTCGCAGCCGCTGCT	64	2728	TTCAACTCCTGGGCGCTCATGAACCTGGTGCGTGCGGGGGGCACTGCACA	64	2894	CCGAGGTGCACACAACCACCTGCGTCGTCAAGCTTCTGACTGGCTACACA	58	GCGGAGTTCTTTGCGGAGAA	TTCGTTGCGACCGAGTATCC	180	GAGCCCTGCGGAGTTCTTT	TTCGTTGCGACCGAGTATCC	187	CCAACCTGCCTTACCACTGT	TCAGAAGCTTGACGACGCAG	150	ACCAACCTGCCTTACCACTG	TCAGAAGCTTGACGACGCAG	151	PTQ12995	x1,y1	3132581	3192058	59478	34-F-10	PTQ2884	x1,y1	3143139	3209406	66268	8-H-1
Cre01.g019850.v5.5	chromosome_1	-	3169820	3177655	3170556	3180550	3170556	3177550	ATAATGCATTGGGTTCGGTTCAGTTTGGGCTGGTATCTACAACCCCTATC	46	2898	ATCTCGTGTTGTACTGTACTGTCGGGCATGGCGCAAACAACACCCGCTTT	52	2491	TTCATGGTGAAGGTGTAGCTCTGGCTGTTGAAGTCGAACACCAGGCGGCA	54	2738	CACCATGTAGCAATACATAGCCACACGCCTTACACCCGCTGCTTCCCCCA	56	2947	ATAGACACCTTGATGCCCGCGTACGAAACCGTTCGACCAACCGGCGGCAT	58	2087	AGGAGGGGAAGAAGGGCGGCGCGCGCCGGCCCGGCCTGATTGTGGCCACG	76	TGAACCAGCTGCTGAACCAG	GTGGCCGCTTGCTTTGTAAA	157	TGAACCAGCTGCTGAACCAG	TGGCCGCTTGCTTTGTAAAG	156	GCAACATCGACCGCTTCAG	TTCTTCCCCTCCTTGCCCT	196	GCAACATCGACCGCTTCAG	TTCTTCCCCTCCTTGCCCTC	196	PTQ12449	y1,x1	3156867	3192063	35197	33-A-18	PTQ12995	x1,y1	3132581	3192058	59478	34-F-10
Cre01.g019900.v5.5	chromosome_1	-	3177710	3182115	3178419	3185007	3178419	3182007	ATGACCTAGTGTTTGTCATCAAGGAGGCACCCAACGCCGTCTTCAAGCGA	52	2064	TCTTCCTACCCATAACGCTTGCCTGACGTTCTCCTGGACCCCGCTATCGT	56	2183	GCGTCATGTGGCGCATACGGGTAGGCAGCAGCTGTGATTCAAGCAATCAG	56	2251	TGTTCCGAGCTTTCTTCGGAGGTGGCATGGGTGGCATGGGTGGCATGGGT	60	2944	TCCTCGACCACCACCCCTCAACAGGTCACCTTCAGCGGCAAGGGTGACGA	62	2134	AGCTCGTGGCGCTGCTGTACGGACTGCGCAGCACGCAAGACGGAGACGAG	66	GCTCTTGTGACGCCAGAGTA	CGCATGTCTTTCGGCACAAA	183	TGCATTTGCTTTGGCTGCTT	GGCCCGCATTTAACAGCTTC	171	CCGGGGTTGAGAGCGTTATT	GTGCATCCACGAACACGATG	153	TGAGAGCGTTATTGGCAGCA	CTACTCGTCTCCGTCTTGCG	223	PTQ12449	y1,x1	3156867	3192063	35197	33-A-18	PTQ12995	x1,y1	3132581	3192058	59478	34-F-10
Cre01.g019950.v5.5	chromosome_1	+	3182426	3186227	3180092	3185232	3183092	3185232	TTGGTCGAACGGTTTCGTACGCGGGCATCAAGGTGTCTATGTTCGCGGCC	58	2314	ATCACAGGCCGCATCGCGCAATGCCTCTATACGGGAGCCGCACTTGAATG	58	2544	TTGAGTCGGGCCATGAGCTCCAAGAGCGTGGGCAACACCGCGGAGCAGCA	64	2078	TGACGACCGACAACAGCCGACAGCTGAGCACGGTCCTCAGCACCAGGAGC	64	2218	ATGAAGCCGCCCGTGCCGCCGCCGGGTGGCAAGCTGACGTTCTTTGGCTG	68	2003	TGACGGAGGCGCAGAAGACCGCGCTGCGGCCCATCCTGTCGGGCGCCCGC	76	TACAAGGTTCTCGGTGTCGC	ATGTTGCACCCAAATGCCAC	150	TACAAGGTTCTCGGTGTCGC	TTACTGGACCGCCACTTTCG	205	GGGACAATCCAGGTGCCC	ACCTCGAACTTCACACGCAT	161	GGGACAATCCAGGTGCCC	GGGAACACCACCTCGAACTT	170	PTQ12449	y1,x1	3156867	3192063	35197	33-A-18	PTQ12995	x1,y1	3132581	3192058	59478	34-F-10
Cre01.g020000.v5.5	chromosome_1	+	3186967	3193716	3184481	3191668	3187481	3191668	TCGCTTGAAGACGGCGTTGGGTGCCTCCTTGATGACAAACACTAGGTCAT	52	2415	AACATGAGCAGACATCCACCGACCACCATCACAGACAGCACGTACGTGAT	52	2933	TCATTACTGTGCACCACAAGGCCGAACGTACCGTACGCGCTCAGGCTATT	54	2847	ATTGCTTGAATCACAGCTGCTGCCTACCCGTATGCGCCACATGACGCCAC	56	2225	TAGCGGGGTCCAGGAGAACGTCAGGCAAGCGTTATGGGTAGGAAGAGTGA	56	2292	CGGCCACTGCCGCCTTCGTGGCGGAGGCCCTGCGCCAGGCACTGTTGGCT	74	CCACCAGCAGCAACCCTG	CACCTGGAGGCAGTCACG	170	CCACCAGCAGCAACCCTG	GAGCACCTGGAGGCAGTC	173	CTACCTAGCGCTGCTGCAG	TTAAGCCAACAGTGCCTGG	211	ACCTCCACGCCTACCTAGC	TTAAGCCAACAGTGCCTGG	221	PTQ11309	x1,y1	3182567	3202624	20058	30-I-20	PTQ11221	x1,y1	3182567	3202629	20063	30-I-21
Cre01.g020050.v5.5	chromosome_1	+	3194207	3199763	3191872	3199429	3194872	3199429	ATTATTATAATCCAAGGCAAACAGATATCATGCATCATAAATCATAAGAA	26	2474	TACTACAAACTCTCGAATACTGCATTAGAATTAAGGCTCGGTAACTAAAT	34	2044	TGTGAAACGCTGCCAAAGCTTGAGCATTTCACAATCACATGCATGAGACA	44	2171	ACATAACCCAAACAGCGCATCTAAACCGTGGCATTTTGTATGCCTCATGT	44	2415	TATTTTTACATGTCCGCGTCCTAACCATCCTTTCCTGGTCTCGGGTTTAT	44	2685	AGCTGGAGGGCGTCATGCAGCGCATGGTGGCGCGGGCCAGTGGCGCCGCG	76	GCCATTCTGCAGCTCGAAGA	CAGCTATCGTTCCCCGTTCC	228	GCCATTCTGCAGCTCGAAGA	TATCGTTCCCCGTTCCACAG	224	ACAATTTTCATCGGCAGCGT	CCTGCACCTCGGTAACCAG	151	CAATTTTCATCGGCAGCGTCT	CCTGCACCTCGGTAACCAG	150	PTQ11309	x1,y1	3182567	3202624	20058	30-I-20	PTQ11221	x1,y1	3182567	3202629	20063	30-I-21
Cre01.g020100.v5.5	chromosome_1	-	3199921	3211156	3200681	3213377	3200681	3210377	AATTGTAATCACGCTTTCTGCTCAACTCCTGTATTCATTAACGCTTTGTC	38	2898	ATCATGCATGCATCCAGAACCCTCACTAACGAGTCATGGCACCTTGTACT	48	2541	ACCAAACAAACGCCCCAAACCCACTTGAGGTGTGCAATGTTCTTGACCCA	50	2142	TCATCAGTTTGAAGTGATGCCGCGAACACCACCTCGCTATGGCAGAGAAC	52	2001	TATCGCTCACGCATGGTCACGCGGAAAAACGCAGTATGCACGAACGACAA	52	2220	TGCCACCTCCGGCGGGCCAGTCAGGGCAGCAGGCGCCTATGCAGGCGCGC	76	CGCGCTGTTCTATTTCGTGG	GCCAGTGGTTTTGCTACAGC	169	TATTTCGTGGAGCGGCCTAC	GCCAGTGGTTTTGCTACAGC	159	CTGGTGTACGTGCTGGCC	CTGCATAGGCGCCTGCTG	225	CCTGGTGTACGTGCTGGC	CTGCATAGGCGCCTGCTG	226	PTQ8752	y1,x3	3192081	3249454	57374	23-P-4	PTQ2825	x1,y2	3170402	3242855	72454	8-A-12
Cre01.g020141.v5.5	chromosome_1	-	3212041	3214946	3214326	3217526	3214326	3214526	TAGCTTAGTAGTTGCTATGTTGAGACTACGCGTGCATACACGTGCATATT	42	2877	ACTATCTGCCTTCCTAACGCAACTGCATACGGGAACCATCACCACACAAA	48	2178	AGGAACAAACGCAGTACGCACGCATACGAGATCCGAATCCACAGAAGTAA	48	2678	TATGCAAGGGTCTCATACGCATGCGCCATGCATGGTGTCCGAAAATCCAT	50	2739	TATGTGCCGTCATTCCTGGCGCATGACTCTCAACCACACACCACGAAGTA	52	2808	CAGCGCGCTTACTGTTTGTGTTTGAGGCTTTGCATGTGCTTCCCATATGC	50	GCGCCAGCTCTATGTACCAA	GGAAGCACATGCAAAGCCTC	154	CAACATATGGCGGGTGAGGT	ATTTGCAGCCATGTGTGTCG	184	GGAATGACTGTGCATGCACC	GTAAGCGCGCTGACAGAAAG	163	GAATGACTGTGCATGCACCG	GTAAGCGCGCTGACAGAAAG	162	PTQ11825	y1,x1	3209417	3229355	19939	31-B-6	PTQ11371	x1,y1	3209420	3229360	19941	30-F-11
Cre01.g020182.v5.5	chromosome_1	-	3215021	3220206	3215959	3222620	3215959	3219620	TACAAATGGCTCCACAGTTAGCCGCCCTGAAGGCTAAGCATTTACAGTAT	46	2416	TTGTGGTCGCTGAAATGGGAGAATCATCATAAGGAAGCACTGTGGCGTGT	48	2294	ACTGTTGCGCTGTCACTTCGGGAAAGTATGGGGATGGCTATGGGTTTCCT	52	2114	TGCCGGAGGAGGCTCTAAGTGCCTTCTCTCGTGAGGAGTTGTGGTTAGTG	56	2065	TTACTGTTGACCCGTGTTGGGCGTGTGGGGTTGACATGCAGGATGGGGAC	58	2188	CACGCGCGCAGTGCATCGAGCACGTGTTCCGGTGCCTGGACGGGCGCTTC	70	AAGTGTCACAGCAGGGACAG	CGAACACTGTACCAGGACCC	156	AAGTGTCACAGCAGGGACAG	CCGAACACTGTACCAGGACC	157	AGTCATTGGGCGTGAAGGG	AACAGCATCACAAACACGCC	154	AGTCATTGGGCGTGAAGGG	GCGTCAAGCGATGGATCATC	184	PTQ11825	y1,x1	3209417	3229355	19939	31-B-6	PTQ11371	x1,y1	3209420	3229360	19941	30-F-11
Cre01.g020223.v5.5	chromosome_1	-	3224421	3235846	3225381	3238299	3225381	3235299	CTGCATTGCATCCACTGTCCTATGCGTTATGTTTTCCTTGTGCTCTTTAT	42	2062	TGTTTGGTTTCGTTTCTTTTGTGTTTAACACACGCACGCACGTGCCTCCT	46	2465	TCGGTCGACTGCGGTAAAGTATATTCTAAGGTAATCCGCGGCCGTAACTC	50	2111	AGGACACTAATCCCCACCCAAGGTTAGGTAGATGGGCGTAACAGGTGTTT	50	2189	AATGTCTGTCATACTCAGGTTAGGAGTGCCTGGGACCGTTGTAGGACACT	50	2267	CAACTCTGTCCAGCGGTGCAGCAGATGGGCAGCAGGGCGGCAGCAGCACC	68	TGGACATATGGGCAACATGC	GGTGGTGTGGAGTTCGAGTT	202	TGGACATATGGGCAACATGC	CGAATGTCGAAGCGTGTGTG	172	GCACACACACAGGCTACGAA	CACCGCTGGACAGAGTTGAG	171	CACACACACAGGCTACGAAG	CACCGCTGGACAGAGTTGAG	170	PTQ13483	x1,y1	3209420	3254641	45222	36-E-11	PTQ8752	y1,x3	3192081	3249454	57374	23-P-4
Cre01.g020264.v5.5	chromosome_1	+	3236187	3242578	3233235	3241893	3236235	3241893	TTAAATGCAATCAGCAGCTAGCTACAGTTAATAATGACGTATTATTGGTA	32	2067	ATTATTGTATGTTTGGTAAAGTGGTAAATGTGGGCGTACGTCTATCTTGT	36	2297	ATGCATTCAGGCATACATATATATTTATGCTGGTTACTGGGCGACATAAA	36	2902	AAAACATCGTTCACATAGCCCCTCAGTATAAAATATTAGGAGTCTCTCAG	38	2741	TGTCTATCAGCTGCACTGCTGTAAATAGCTAACCAACATGCCAATCAATT	40	2130	CGCCGCTGCCGCACCTGGCGCAGGAGGGGCCGCAGCTGCTGCCGGAGCTC	80	CATTTACGTGCCAGAGCTGC	CTTGCCGTCGAGCACTATGA	170	CATTTACGTGCCAGAGCTGC	TGCCGTCGAGCACTATGAAA	168	TGAAACGGCGTGTCACTCAG	GGTGGGAGGATGTGCTTCAA	151	TGAAACGGCGTGTCACTCA	GGTGGGAGGATGTGCTTCAA	151	PTQ13483	x1,y1	3209420	3254641	45222	36-E-11	PTQ8752	y1,x3	3192081	3249454	57374	23-P-4
Cre01.g020305.v5.5	chromosome_1	-	3242601	3249966	3243212	3252264	3243212	3249264	TTATCTTTTTTTACTAGCGGGTGTTCGTGGACACACTGTGCATAACGCAA	42	2694	AACTTGTGTCACATTCATCTTGGTTCGCACTCCAGAGCACATCTTACACC	46	2438	ATTGAGTGTATTGCGCCAAGTAGGGAAACGTGTGTGCGTGTGTTGATGGT	48	2570	TGTTACTGATGCGTAGGTAGGATGTTTGGGCACCAGGCCATGTTTAGAGC	50	2634	TCAACCGCTCATCTGTCTCCCAACCAGCTTCCCGCAGTGATGCTCAATCT	54	2236	AGACGGTCAAGGGGCTGTGGCGCAAGCCCCAGCCGGCGGCCGCCAGCAAG	74	GTTACCGACTACCTGCCCAA	AATGAGTTGCTAGGCCGCTT	190	GTTACCGACTACCTGCCCAA	CTGAGGGCCACGAATGAGTT	202	TCCTCCTTTCTGCTTGACCG	CCGGCCAGGTTCATCTTCAT	169	CACCTGGTCCTCCTTTCTGC	CCGGCCAGGTTCATCTTCAT	176	PTQ13306	x1,y1	3242868	3283990	41123	35-D-15	PTQ13483	x1,y1	3209420	3254641	45222	36-E-11
Cre01.g020350.v5.5	chromosome_1	+	3250067	3251938	3247127	3251232	3250127	3251232	TAATTTCTTTCTTGCTAGCTAGGTGCCATGCTTGAGATTTGCAGTGTCTT	40	2215	ATAACACGTGTTGACGTTTAGGCTGCTCGGAACAACCTTGGGAATAATAA	42	2448	ATAAGAGTCACTACCCATCAAGCAGTAGGTACGCCCATAGATAGCATCAC	46	2163	AGACTCACAAACGTATCAGGTGCACCAATGGCCACGACAGAAACACACAT	48	2695	AGAAGACAAGCAGCAATAGGAACACGACTGGCTTTGCAAGGGCCATGATA	48	2747	AGGTCCTGCTGGGAGCCAGCGCCGCCCTGGCGCTCATCGCCGCGGTGCTG	76	GTCAAGTCGCCAGGCAATTG	CTGTCGCCTCCAATGAACCT	197	CCAGGCAATTGCTCTTCTGC	CTGTCGCCTCCAATGAACCT	188	CTCCTTCCTCATCGGCTTCC	ACCTTGCTGCTCATCTCCAC	165	CTCCTTCCTCATCGGCTTCC	TGCTGCTCATCTCCACCTTG	161	PTQ13306	x1,y1	3242868	3283990	41123	35-D-15	PTQ13483	x1,y1	3209420	3254641	45222	36-E-11
Cre01.g020400.v5.5	chromosome_1	-	3251941	3260116	3252206	3262772	3252206	3259772	ATCAGGGAATGAGTGAGCCAAACGGCATCATGGGAGTGGATGCATACTAG	50	2014	TAGGACGTCATCCCACGTGCAAGCCTGCCTGCTTAGTGCTCGCACATAAA	54	2283	TCAAGACAGGTGGGCACCTGTGCGGTAGAATAGGAAGGCAGGCAATTGCT	54	2416	TAGGTGGCTCCAGCTGCTTGGCACCGCGCTACTACTGATGACAGAGCTTT	56	2709	TTGGACTTGACCCAGCAGTGGCAGTGCTCACGTAATAAGCGACCGCCATG	56	2881	ACGTCATCGCGTCGTACGCGGCGGAGGGGCCGCTGCGGACGTGGAAGGCG	74	CAATTGCGCCCAGTTTTCCA	GCCCACCTGAATGGCATTGA	195	AATTGCGCCCAGTTTTCCAC	GCCCACCTGAATGGCATTGA	194	GATAATGTGAGGAGGGGGCG	GTACGACGCGATGACGTTG	176	GCGGATAATGTGAGGAGGGG	GTACGACGCGATGACGTTG	179	PTQ6027	x1,y1	3249463	3265909	16447	16-F-19	PTQ65	x1,y1	3249463	3265917	16455	1-A-17
Cre01.g020450.v5.5	chromosome_1	-	3260238	3261656	3260676	3264442	3260676	3261442	AATTACTGAGATACACATATGTACAAATCCCGTCCTGTCAAAGTCCATTT	36	2909	TTGATCACATGAATGTTTCTGTACATCTCACCTCACGAATTCGGCAAACA	40	2845	TTGTTGACAACGTGAAGCACAGTCACGCTAAGGGCCATGGTGTTTGTGGT	50	2066	AAGACCTTGCTCAAATCACCACCAATTCCAGTAGTGCTACGCTGCTCCAC	50	2791	TTGATGCAGATCACATTGTCTGGGGTGAGCTCCACCACAACGTCCTGCTT	52	2351	TGCCGTTTGCGCCCATCCTCATCCCGCTCAAGGTGCTGCGGTGGATTCTG	62	GCGCCCATCATTGGTAAGTG	TTAGTACCACAGCAGCTGGG	152	ATCACCAATGTGCTCCTGGC	TTAGTACCACAGCAGCTGGG	170	ATGCCTCCACAGCAAGACC	CTTGAGCGGGATGAGGATGG	186	ATGCCTCCACAGCAAGACC	CCTTGAGCGGGATGAGGATG	187	PTQ6027	x1,y1	3249463	3265909	16447	16-F-19	PTQ65	x1,y1	3249463	3265917	16455	1-A-17
Cre01.g020500.v5.5	chromosome_1	+	3261767	3263118	3258890	3262684	3261890	3262684	TTCTAGCATTCCTATGTATCAATAATTGACCAAGAATTGGTAGATTGGTC	34	2948	AGATTATCCTGCAGTTTTGTAAGGAGAACGGTCTTACGGACTCGTTCAAT	42	2665	ATTGAGGCCACAGAGTAAGAACCACCCCAATTGCGCCCAGTTTTCCACAT	50	2822	TCGTTGAACACGGTGGACAGCGTTGACAACCTGGTGGCCGACATAAACAA	52	2002	TTGACTGCGTTTTCGATCCTGCCCGCGCTGAGCTCTTCTGAACTGGAACA	54	2890	TGCGCTTCCTGACCAAGTCCCACGACACAGGTGTCATGACCGTCACACCC	60	CTCCACACTGCGCTGGAC	TGTCATCAGTAGTAGCGCGG	150	CTCCACACTGCGCTGGAC	CGCCCAAAGCTCTGTCATCA	162	GCACATAAACCCCTGCACAC	TGACGGTCATGACACCTGTG	195	GCACATAAACCCCTGCACAC	TGTGACGGTCATGACACCTG	197	PTQ6027	x1,y1	3249463	3265909	16447	16-F-19	PTQ65	x1,y1	3249463	3265917	16455	1-A-17
Cre01.g020575.v5.5	chromosome_1	-	3263123	3264480	3263829	3267365	3263829	3264365	TATCTGAACTTTGATACTAAGGGTCTGCTGTTGCACTGTTGTTGCTCGAT	42	2150	TATCGCAGACACATGTTCTGCTACAAGTGCATCTCGGAGTGGGTCAAGAA	48	2339	TGCCCGCAATGCCGTTCCAAGTTGACCAAGACCAAGATCATCCGGCTGTA	54	2096	AAGTATACGGTATCAGGGGTGCGGCAAGTATGGAGAAGCTGCTGTGCAGG	54	2474	ACGACGATGTGGTAATCACACTCACCAAGTCAGTGAAGCGGCCACGCCTT	54	2870	GAACGTACCGCTTCAGCCGCTCCTTCGGCCTGCCTGAGGACGCGGACGTG	68	CCCTTAGCGTGACTGTGCTT	GAAGCCAAAGTCCATCAGCG	221	CCCTTAGCGTGACTGTGCTT	CGAAGCCAAAGTCCATCAGC	222	GCTCACCCCAGACAATGTGA	GGTACGTTCCCAGCATCTCC	200	AGCTCACCCCAGACAATGTG	GGTACGTTCCCAGCATCTCC	201	PTQ14382	y3,x3	3254641	3290612	35972	38-K-20	PTQ13306	x1,y1	3242868	3283990	41123	35-D-15
Cre01.g020650.v5.5	chromosome_1	-	3268200	3274506	3268826	3277288	3268826	3274288	GGTCGTACTGAACCTCCGGCGTAGATCCTGCACATTGGGATAGCATCAAA	52	2001	TCGTCTTCTTGACATTGGCGTCCTCCATTGCATCCAGCTGCTTCTGGTCT	52	2614	ATATGATCCAACAATCGCCTATCGACGCCCAAGTTTGCCACGTCGCCTTG	52	2698	TTGCTGCTGCTTCAGATGCATCTGCTGCTGCTGGTGATGGTGATGCTGCT	54	2063	ATGCCTGTACCAGTACCGCTTCAGTTGCGGGTACGACATGCCCCGCATTG	58	2290	ACGTGGTGGTGTCGTGCACCGAGTCAGAGGACGACTCAGACCTGGAAGTC	60	CCAGTTCCGTCGCATACTGA	CCTTCATCATCTCCGTGCGA	189	CCAGTTCCGTCGCATACTGA	GTGCGATTCACATTGCGTGT	175	ATCCACTTCACGCTCACTCC	TTCCAGGTCTGAGTCGTCCT	242	TTCACGCTCACTCCTGCTTC	TTCCAGGTCTGAGTCGTCCT	236	PTQ14382	y3,x3	3254641	3290612	35972	38-K-20	PTQ13306	x1,y1	3242868	3283990	41123	35-D-15
Cre01.g020701.v5.5	chromosome_1	-	3275318	3276986	3275930	3279951	3275930	3276951	ATATTTTTTTGGGAAATGAAGAGCCTTGTCTGCATTGCCAACATATATAT	32	2017	TGTCAAGGTGTGTGTTTCATTGTTGTTTCATGTTTTGTTCATGTTTAGTA	32	2156	TTATTCATACGTGCTCATGTGCTGTTGTTGGTCTGTAAGTCAAGTTTTAT	36	2229	TGCTGGTCAAAGTCATTAAAATGGTGAGTAAGCTTTTTGTGAAGCATTGT	36	2670	TTGACAAAAGAATACCGAACCGATGTGTGTGTATACATGTGTGCGATATG	40	2072	AGATCGTGATGCAGCCGCCCGGCGGCAAGACCTCCATCAACCTGTTTGGG	62	ATGCCACTGGAGGGGAGC	CTGCACAGCCTCCTGCAC	159	CAGGGGCAGCAGTCCATC	TGCGGACAGAGCAGCCAG	150	CAACAGCAGCAGTCAGGGTA	ATCACGATCTTGCCGCAGAA	188	AACAGCAGCAGTCAGGGTAC	ATCACGATCTTGCCGCAGAA	187	PTQ14382	y3,x3	3254641	3290612	35972	38-K-20	PTQ13306	x1,y1	3242868	3283990	41123	35-D-15
Cre01.g020750.v5.5	chromosome_1	+	3277467	3280566	3274605	3279483	3277605	3279483	ATGCAACGAAGGGATTGCGAGTCTGTACAGGTGTGTAAGCTACACGTTCA	48	2714	TCCTGACTTACTTGGTGACACGCCTGAACACCTGCGACATGCATGAATTT	48	2861	TGCCATAACCGCGTCTTGCATTCGCATTCACTCGCAAGCACTTCGTTAAC	50	2196	TTGAATGATTCCTTGGATGCCGTGTGCAGCTCTGGGGCTTAAGTGAAGCT	50	2925	ATTGCTCATTCTCAAACAAGCATGCTAAGGGGCGCGCTGCACCTCTGTGT	52	2082	CATCCATGCAGAACGCGATGAACGACAACAATGACAACAACATCTCTGCG	48	CTCCTGCAGTGCTCTGTCTC	AACAGCATACACGGGGTCTG	232	CTCTCCTGCAGTGCTCTGTC	AACAGCATACACGGGGTCTG	234	AGCATTGTGGGCCTCATCAA	ATGGATGCAATGGAGGCACA	163	AAGCATTGTGGGCCTCATCA	ATGGATGCAATGGAGGCACA	164	PTQ14382	y3,x3	3254641	3290612	35972	38-K-20	PTQ13306	x1,y1	3242868	3283990	41123	35-D-15
Cre01.g020751.v5.5	chromosome_1	-	3281406	3284026	3282989	3286336	3282989	3283336	TGCTCTGATACTCGACATGTAACAATCAATTTGGGCGCATAAAACAAGTG	40	2372	TTGCATGCATCCACGCATACCGTACATACACATATAGCTCTAACACACTT	42	2004	ATAGCAACCTATGGACCTGTCTTACATTGGAGTTCTGAAGCAGCTTTGTT	42	2533	TACGTGAAGTCAACCCCAAACACTTTGAAACATAACCAGTACTTGCGTCA	42	2804	ATGATGGATTCACAGTGCAGGCTTGCTAAACTGAGCACCCAAACACATGT	46	2165	GGCTGGCGCAGGCCGACTATGCGAAGGCTGGCTGGCGCTGTCTGCTGTGC	70	CTGAGCGGCTCTTTCGGTAA	TCTCCACTGTGTAGATGCGC	188	TGAGCGGCTCTTTCGGTAAC	TCTCCACTGTGTAGATGCGC	187	TGGCGACTCTTGCTGTGG	CCAAGCAGGTCTCTCCACTG	158	CGACTCTTGCTGTGGGCTG	CCAAGCAGGTCTCTCCACTG	155	PTQ14382	y3,x3	3254641	3290612	35972	38-K-20	PTQ1883	y1,x1	3209458	3290612	81155	5-F-16
Cre01.g020800.v5.5	chromosome_1	-	3290701	3293226	3291471	3295839	3291471	3292839	TCTGTAATATGTTTTGTACTATGAACATCATGGATCCCTGCGAATTTATT	32	2347	ATTCAAGGTTTAGGCCTTGCAAGACACGCGTAAGACCAAGATCGCGCATT	48	2226	TATTTACCTTCATGCACGCCAGGCTGCCGTATGCATATTTCCCCCATGTT	48	2512	ATACACCTCAACAGTTGACTGTGCAACAACCCGAGTTCGTTTGCACGCTC	50	2664	TACTACCGCTTACGTGCCCTTCGCCCCGTCGTGTAAAACTGTACAAGCAA	52	2738	AGATCGTGATGCAGCCGCCCGGCGGCAAGACCTCCATCAACCTGTTTGGG	62	CAACCAGCAGTCTACGGAGC	TCAGTTACGGGAAATCGGCC	176	GCAACCAGCAGTCTACGGAG	TCAGTTACGGGAAATCGGCC	177	CAACAGCAGCAGTCAGGGTA	ATCACGATCTTGCCGCAGAA	185	AACAGCAGCAGTCAGGGTAC	ATCACGATCTTGCCGCAGAA	184	PTQ4787	y1,x1	3284002	3308547	24546	13-E-22	PTQ318	x1,y2	3290619	3372293	81675	1-L-8
Cre01.g020850.v5.5	chromosome_1	-	3293581	3308756	3295824	3311229	3295824	3308229	ATTTCTTGACCAGACACGGTAAACATGTTGGGATTGTATTGTAGGTATAA	36	2484	AACAGCAGTATTAGATGAACAGTAAACACTGTGCAAAAATAGCTCATGAC	36	2621	TAAAAGATTGGATTTCGAAAGTCCCTGTTTCCAGCCCCGTACATGATAAA	40	2387	TTGTTCGTGAGTTCATATGAGCTCTCTGGCGCTGCAAACGTTCTAAAATG	44	2335	AAGACTGAGAGTTGCGACGCACTTGCCAGTCGTAACGTGGTCGTAATGTG	52	2697	CCGGCAGCAGCGCGCGCAAGTCGTCTCCCGGCCGCGGCAATCGCACGCCG	78	CTTCTCCTTTCGCCTGGGAC	AGCGCCTGGTACTCTAATGC	156	CTTCTCCTTTCGCCTGGGAC	GCGCCTGGTACTCTAATGCA	155	TAAGTCTCCGGTCCAGTGCT	CAGCCGCTCAGGAAGATCG	194	TAAGTCTCCGGTCCAGTGCT	GCAGCCGCTCAGGAAGATC	195	PTQ318	x1,y2	3290619	3372293	81675	1-L-8	PTQ11264	x1,y1	3265919	3372290	106372	30-O-8
Cre01.g020887.v5.5	chromosome_1	-	3308841	3312526	3309038	3315296	3309038	3312296	TTGTAGATACCAGCCCAAACTAAATCAAACCCAATGCAATAGAGCGAGGA	42	2421	TGCTCCGCTAGCTTGGCTTGGTTCACTTTAGTTTGGGCTGGTAGATACAA	48	2061	TGCTTTGCGTTGGGTTCGGTTTAGTTTGGGCCGGTATCTACAACCCCTTC	52	2133	GAAAGCCCGTGGGTGGTGGCAGTGGTGGTGGGGTTACATTCATGATTATT	52	2483	TAAACGACCCGCGCCATCCATTTGGAATCGGTGGGTGGCATACACACATC	54	2259	CGGAGGCGCTCGCGGAGGCGGTGGCGGTAGACGGGCGAGGGCGTGGAGGA	78	GACACTTAACGATGTCGCGC	GATGACCCTCTTGCAGTGCT	187	ACTTAACGATGTCGCGCTCT	GATGACCCTCTTGCAGTGCT	184	TGTGATGTGGGTTCGACGG	TCATCCTCCACGCCCTCG	189	CTGTGATGTGGGTTCGACGG	TCATCCTCCACGCCCTCG	190	PTQ318	x1,y2	3290619	3372293	81675	1-L-8	PTQ11264	x1,y1	3265919	3372290	106372	30-O-8
Cre01.g020918.v5.5	chromosome_1	-	3312671	3326776	3313381	3329673	3313381	3326673	AACGACGACAATGACATCCCCATCATTGAGGCCAGGTCCACAGACAAGGT	52	2521	AGAGAGGAAGAGGAAGACTGCAGCGTGGGTGTGCGCGTGGGATTTTAGAA	54	2345	TGAAGCGCAAGCGCTCCAAGCTGGTGTTCGACGACACCGTGAACGAATAC	56	2598	TTGCCCGTTCACCTCCACACACCATCCTTGCAAACCCACCCAACACGCGT	58	2888	CTCTCAGGCGCACTCACGCCCTCCAAACTCCATACCGCAGTACCACTGCT	60	2001	GCAAGGTGCTGGAGGAGAAGCCCGGCTTCTGGGAGCTCAAGAAGGTGCTG	62	GCGCGTGCACTATGTGTTTT	TCTCCGATGCTGAACCACAC	153	GCGCGTGCACTATGTGTTTT	GGGATCTCCGATGCTGAACC	157	CTCCTCGCTTACCATGCACA	ACAGCACCTTCTTGAGCTCC	171	CCTTGCTCCTCGCTTACCAT	ACAGCACCTTCTTGAGCTCC	176	PTQ318	x1,y2	3290619	3372293	81675	1-L-8	PTQ11264	x1,y1	3265919	3372290	106372	30-O-8
Cre01.g020950.v5.5	chromosome_1	+	3326927	3331608	3324130	3330970	3327130	3330970	AAGGAATAAAGACCGACGGTGCAGAGAGGCAATGTGGCTTTCCTGCCACT	52	2099	TGATCAGCGTCCTCAACAGCGACGAGAACAAGACGTTTGGTGTGGTGTTC	52	2299	TCAGTTTGGGCTGGTATCTACACCCCTCCCTCCCCATCCATTATCTCTCT	52	2376	AACGCCAACGCCAACGCCAATGCCAACCCAACTCACCCTATGCGTGCACA	58	2005	AGCGTGCGCCGTGGGGTGTTTTTATGTTGGACCAGCAGAGCTTGCCACGA	58	2483	GTCGGGGCGGCGGCCGGGGTGGTGGTCGGGGCGGCGGACGGGGTAAGCGG	84	GTTGCAACAGGGTAGGTCGA	GCTGGCGCCGTAGCTATT	192	AGTTGCAACAGGGTAGGTCG	GCTGGCGCCGTAGCTATT	193	GGAGGGAAGAGGATGCGC	TCACCGCTTACCCCGTCC	183	CCGGGGAGGGAAGAGGATG	TCACCGCTTACCCCGTCC	187	PTQ318	x1,y2	3290619	3372293	81675	1-L-8	PTQ11264	x1,y1	3265919	3372290	106372	30-O-8
Cre01.g021000.v5.5	chromosome_1	-	3331611	3335656	3331881	3338611	3331881	3335611	ACACACAGAGGCATTAGCAACAAAGCGAAGTTACAATGCGCGCAACCAAA	46	2006	ATGAGCAGGTTGCCAGCTGTGGGAAGCTCTACAGAGGTCACCAAGTTTAC	52	2178	TTACTGGAGCTATGGGTGGTCCCTTGTCAGACTGTCTCTGCGTGTAACCT	52	2423	ATGCATTCCTTTCACGTCAGCGATCGACGATGCTCTTGCGACACTGCCAC	54	2244	TTGGTTCTGTGTGCACCCGTTCCCCTTCTGTGAGCTGGTGATGTGTGGAT	54	2551	GTGGGAGCTGGCTGGAGGCGGAGGAGCACGCCACGCCGTGTGTTGTGCTG	70	CTGTTCAACAAGGCCCTTGC	TGTCTGCGTGCCAAATGAAC	189	CTGTTCAACAAGGCCCTTGC	GTGTCTGCGTGCCAAATGAA	190	CCTGTGTGCGTTCTCGGT	CTACAGCACAACACACGGC	229	CCTGCCTGTGTGCGTTCT	CTACAGCACAACACACGGC	233	PTQ318	x1,y2	3290619	3372293	81675	1-L-8	PTQ11264	x1,y1	3265919	3372290	106372	30-O-8
Cre01.g021050.v5.5	chromosome_1	+	3335757	3338198	3332894	3337443	3335894	3337443	AATCAGTTCTTTGTTGTTCACGCATGCCCTGCACACTCCACTTACCTTGT	46	2070	AATATCAACGGTATTCCCGCTGTCTGATGCTCGAGCTGACTAGAAACCCT	48	2604	ATGCACATGGTGGCATGCGCGTCTCCTGGTTCCCTTAACACACGATCTTT	52	2008	ATGCACCCAACTGCAGCTGTGATGCTCTCGCAGTTATAACGTGTGTTGGC	52	2546	ATGACGAGAAGCTGTCGCTCCAGATGCAGCTGACTCTGACTACCAGGCAT	54	2688	CCTTCGGCGCCTTCAGCTACGTCATCGAGAAGTACCTGAACTCAGACCAC	56	ACATCATCAGCCGACCCATC	GACGACATGAAGAGGCCGAA	197	GACATCATCAGCCGACCCAT	GACGACATGAAGAGGCCGAA	198	CTTCATCATCACCCCCACCC	TCGATGACGTAGCTGAAGGC	157	AGCACAGGTTCACCACACAT	GACCACCTGCGTCAGAAAGA	166	PTQ318	x1,y2	3290619	3372293	81675	1-L-8	PTQ11264	x1,y1	3265919	3372290	106372	30-O-8
Cre01.g021100.v5.5	chromosome_1	-	3338341	3346066	3338959	3348943	3338959	3345943	AATCAAGGACAAGATTGACGCGTGTGAAGGGGTGAAGCCGGTGCGAGGAA	54	2679	AGTTCATTCGAGAACCCAAAGCAAGCCAACCGAGTGAACCCGTGCGGGTC	56	2018	TCCACAACCCGCCTGTTGCTGCTGCTGTGCCTTACGTACTGTACTGCACA	56	2612	AACAGAAGATCGCGCTGGACGCGGACTTCGTGCTGGAGCGGTTGACGGTT	60	2446	AACGGCCACGTGTGCCAGCACATGCTGACATGGGCGCAGGACGTGACGAA	62	2345	GGAGGCTGAAGCGCGTGCTCCGGGACTTTGCCGAGCGGCGGCTGAGGGGC	74	GCGGAACTCCTTTACAGCCT	CGCGGTGAAGAGCAGGAG	165	AGCGGAACTCCTTTACAGCC	CGCGGTGAAGAGCAGGAG	166	CTGTTGGTGGACCTGGGC	CTTCAGCCTCCGCGACAA	171	GCTGTTGGTGGACCTGGG	CTTCAGCCTCCGCGACAA	172	PTQ318	x1,y2	3290619	3372293	81675	1-L-8	PTQ11264	x1,y1	3265919	3372290	106372	30-O-8
Cre01.g021150.v5.5	chromosome_1	+	3346167	3351867	3343324	3351232	3346324	3351232	AAGCACTGTAGTCGGGCGTGGCAGTAGCAATGGCGGGCATGCCAGTGATG	60	2730	ACAGCTGTACGACGGGCTGCTGCGTGCCGTACTGTCGTGCTGTGTGACGT	62	2118	ACGCGGACCCGGAGCTTGTTCAGGATGTGGTGCAGCTGGTGGCGTCGTAC	64	2875	TGGGTCCACTGGTGCCGCTGACCTTGAGCGGCTACCCCGTGGGCTGGTCG	70	2521	ATGGCCTGCGGCGGCGGCAGTGGCGGCGGCAATTGTAGCAACAGCGGCGG	72	2789	AGTTCCCCTACACACACCACCTCGAGTGCGGCGTGTACCTGGTGCGCCGC	66	GAGACTCCTGCCTTCACCAC	CGAATGCGTGCCTCTTCG	188	GCCATCGATGCGGAGGATTA	CGAATGCGTGCCTCTTCG	152	CACACACACACACACACACG	GGTGTGTGTAGGGGAACTGG	178	CACACACACACACACACACG	GTGTGTAGGGGAACTGGTCG	175	PTQ318	x1,y2	3290619	3372293	81675	1-L-8	PTQ11264	x1,y1	3265919	3372290	106372	30-O-8
Cre01.g021200.v5.5	chromosome_1	+	3352037	3355888	3349083	3355486	3352083	3355486	TAATGTCTACTAATATCTATGATATATGTAGCATGTAAAAGCCATTGCAA	28	2254	TTTATAAAGATCAGCGGATGTTATAAAACTACTTATTGAACGAAGAGGAT	30	2481	ACTAGCTAAAGCTTCTATTATATATGTGTATAACGTGAAGCGAGTAGACA	34	2616	AAATCTCACGTTGGAAGACTTTATGATTGCTAAGCGTTAGATTGAGCCTT	38	2372	TAAAATCTTATGAAGCACGGCGGACACTATCCATATGGATTCTGTGAACT	40	2779	AGTGCGAGAACGCGCAGCAGCTCAACAGGCTGCTGGGGTACAAGGCGCTG	64	TGAGCTTGAGCAGGCTTTCA	GCGTCATCGTTGTTGCACTT	177	AGCTTGAGCAGGCTTTCACT	GCGTCATCGTTGTTGCACTT	175	ATGGGCCTTGTACGTGACTG	GTAGCCCGCGGTGAAGTAG	181	CATGGGCCTTGTACGTGACT	GTAGCCCGCGGTGAAGTAG	182	PTQ318	x1,y2	3290619	3372293	81675	1-L-8	PTQ11264	x1,y1	3265919	3372290	106372	30-O-8
Cre01.g021251.v5.5	chromosome_1	+	3355937	3363298	3353012	3362470	3356012	3362470	TCAACAGGGAAGTGATTGTCCTTGTCAGGTTTAAACCGCTGATGCTGTTA	44	2378	AGCCACAACGGGTCACACAGTGTGCCAGACTATTAGCAGTCATGTGGTGA	52	2111	GCACATGCACACGTACAAAATGGCGCAGGTCCCCTAGAAGCCTGATGACA	54	2001	ACAATCAAGCACGCACGCAAAAACCCTGCCCTCACCTTGGCCGCTATGTC	56	2913	TGGATAGAGAGGCATGTGACCCACTGGACCAACCGCTGCACATGCATGCG	58	2050	TGGAGCAGGTGCAGAAGATGCGCACCTACCTGGCGGCGGAGGGACAGCAC	66	CAGCATCAAGGGGCCTCTAA	GACAATTCGTCAGCGGCTTC	152	GCATCAAGGGGCCTCTAAGT	GACAATTCGTCAGCGGCTTC	150	CAGCTCCTCAATCCAGTGCA	CATCTTCTGCACCTGCTCCA	181	CCCAGCTCCTCAATCCAGTG	CATCTTCTGCACCTGCTCCA	183	PTQ8858	x1,y1	3349740	3368688	18949	24-C-7	PTQ318	x1,y2	3290619	3372293	81675	1-L-8
Cre01.g021300.v5.5	chromosome_1	+	3363417	3365658	3360596	3365307	3363596	3365307	AACAAACACACACATACACATACACACATATGCGCACAATGATGAATTGT	36	2398	TCAGGGAGTTGCAAGGATGTTTGGAAAGAGGGGTACAGGATGCACTAAGG	50	2882	TAAGCCCACTGCGTTCCAGTCGTTGTGCTTTCTCAACCCGTCTGTGTTTG	52	2345	TGGAAGTCCTTGTTGTATGTGGTGGGCGTGCCCTTGAGCACCGCCATGAC	58	2019	GTGCACCGTGTCCACCGTGTCAAACAGCAGCTCCCAACACTCCTGCACAA	58	2447	CGCTGGAGCGCTACTGCGACACCCACCCCTGGCACCCGGCCTGCAGCAAG	72	CTCCAACTCGCCCCATAGC	GTTCAGGTTGTCTTGCTGCG	187	CTCCAACTCGCCCCATAGC	CGTTCAGGTTGTCTTGCTGC	188	GCATGCCGATAAAACACCCC	GACAATGCGGCTGCCAAAG	164	TCCAAACAGTTCCTGGCCTG	GACAATGCGGCTGCCAAAG	188	PTQ8858	x1,y1	3349740	3368688	18949	24-C-7	PTQ318	x1,y2	3290619	3372293	81675	1-L-8
Cre01.g021350.v5.5	chromosome_1	-	3365931	3368586	3366717	3371542	3366717	3368542	TGCCTTGTCCTTCTAACCTTCTTACACTACCTTCACACCTCAGAGGAGGA	48	2103	ATCAGGTGCAAATAACACTGACTCCTGCGTTTGGGAACTTGCGCTCACCT	50	2152	ATGGGGAGGTTTCAAATACGGTTGGGTAGAAGTGGTTGGTGTGTCGGGGA	52	2264	AAGGCGGCGCAGCGCTATGTGCGGAAGGAGTACAAGACCGGCGGCATGAC	64	2330	AGCGGAAGCTGGCTGAGATGCTGGGCAACGCGGACGAGCATGAGGCGCAG	66	2048	CGCTGTTCGGGCTGTGGTTCGCATATGCCACCTACGGCGAGCTGTGGGGC	66	GACAGTCACTCGTCCCCTTG	AAGGGTTTGTGTGGGGTCAG	222	GACAGTCACTCGTCCCCTTG	GGACCCCTGGCCAAATACTC	150	TCGTCTTCTGACCCCTCCTT	TAGGTGGCATATGCGAACCA	151	TCGTCTTCTGACCCCTCCTT	CGTAGGTGGCATATGCGAAC	153	PTQ318	x1,y2	3290619	3372293	81675	1-L-8	PTQ11264	x1,y1	3265919	3372290	106372	30-O-8
Cre01.g021400.v5.5	chromosome_1	+	3368687	3372004	3365811	3371684	3368811	3371684	TAAAGTATTCTTGAATGTTTACACATGTGGGAGCTGCATTGCAGGTTTAT	36	2243	TTCTGGCTGCTTGCTTGGAAGTTTTTGTTTGCTTGTTGGTTTATACGGGT	42	2702	TTTGTATTTTATTGGCGTTGTGGTGAGGACGTGGTGTGGTTGACTCGCAA	46	2425	TGCCACGTTGTATTTCATTCGGTGCATTTTGGTATGCAGCACGACAAGGC	48	2566	AACAACTGCCTTTATTGGGGTGCCCAAAACCCCGCGTGTAATCCGCAAAT	50	2124	AGGGGTCGCTCGAGGCGCGCGTGAATTCGCGTCGGCACTTTAGCGCGCGC	70	GGGTGGCGGACTTAATTTCC	ATGGCCATCTGCACGAACTC	174	GGGTGGCGGACTTAATTTCCT	ATGGCCATCTGCACGAACTC	174	AAGCTGGCTGAGATGCTGG	CAACTTGCTGTACACGTCGC	180	AAGCTGGCTGAGATGCTGG	GCAACTTGCTGTACACGTCG	181	PTQ318	x1,y2	3290619	3372293	81675	1-L-8	PTQ11264	x1,y1	3265919	3372290	106372	30-O-8
Cre01.g021450.v5.5	chromosome_1	+	3372006	3380502	3369129	3380122	3372129	3380122	ACTGTTTCCTTACGGGATTGGTTCAACGTTAACCCCCAGCACAAGTGTGT	48	2261	TCTTGCCTTGTTCAGGTTCTTCAGCAGCTCCATCATCTTGATGGGGTTGT	48	2879	TGTTGGTACCGTGCAGGCAACCTGAGAAACATCGTGTGTGAGAGCGTGAT	52	2449	ACAACAGCCTCTAGCCGGTAGATGCCTGCACGAATGCAGTCAGGCCATAG	56	2698	ATACATCCAGTCCAGCCGCTCCTCCTTCCTGTGGAGTGAGGAGTCACGCA	58	2024	TCCGCCAGCGCATCTTCGCGCTGAACGGGGAAAACAGCAAGCGCTACGTG	62	GAGTTTGTATCAGCGCTGGC	AAGCTTTGCGGTAGAGCTGT	160	GAGTTTGTATCAGCGCTGGC	GTAGAGCTGTACGCGTTGGT	150	CACCCCGACCAGTTCACC	GCTTGCTGTTTTCCCCGTTC	208	GACCAGTTCACCGCCTCC	GCTTGCTGTTTTCCCCGTTC	202
Cre01.g021500.v5.5	chromosome_1	+	3380697	3386865	3377819	3386456	3380819	3386456	AAAGCATTTTGGCGTATCTGATTTGTTTTTAGTGCAGCTCGGGGCAAGAT	42	2297	TTGTGAGGATATAGGAGGCTTGGTGGGGATATACAAACAACGATGGGTGA	46	2896	AAGTTCATGTAGTAGCGCACGCACTTGGTCTGGCCGCTGAACATGGGCGT	56	2502	TTTGGACTGCAACAGGAACAGCGCCCTGTGAGCAAGCTGTGAGCCAATGC	56	2764	TGAGAGCGCCAGGGTGACGAGATGGACATAGCAGTAAGGAGCGGGAAGCA	58	2394	TCATGGGCAAGACCGCCCTTCCGGAGGCGGCTGCCAAGGCGGAGAAGGCG	70	CATAGGCAGCGGGTTAGCTT	AGCCGATAACTTCGCTCGTT	163	TGGCGTGCTGTGATGATACA	GTCAACGAGTGAAATGCCCG	204	TATGCTGACCGTGGCCTTG	GTCTTGCCCATGACCTCCAT	161	CTATGCTGACCGTGGCCTTG	GTCTTGCCCATGACCTCCAT	162	PTQ14475	y3,x3	3372295	3514739	142445	38-F-19
Cre01.g021550.v5.5	chromosome_1	+	3387207	3392988	3384469	3392246	3387469	3392246	AATTTATTCTGCGCCTGTAACTCTTTGGTTTTCCGGTCCAAGTATTCCAG	42	2805	AAGAAGTGGTAGATGAAGGCGTACTTGAGGTTGTTGTTCCAGTCGTAGCT	46	2220	TTGATGAACCTGACGATCCACTCCAAGCACTTCATGCAGCACTTGACAAT	46	2874	TTCCCAAACTCCGGATGTTGTGTCGTGTTATGGTGTTCATGGACTGTGCA	48	2090	ATAAACTGAATGATGGCGATGATGAGCGCGCCGAAGCAGATGGAGCCCAT	52	2606	AGACGTGCGAGAGTTTGTACGCTGGCCGCTGGCCGGAACAGTGGGCGGTG	66	GACGAATCTCAGCCAGGGTG	CCAGTCTCTTCCTCCACGTG	201	CCTACTCGGTGCAAGCCTAC	CACGCAGAGCCTACCTTGTA	171	CGAAGGAGCTGGGAGTCAAG	ACAAACTCTCGCACGTCTCC	207	GAGCTGGGAGTCAAGGTCTG	ACAAACTCTCGCACGTCTCC	202	PTQ12476	y1,x1	3381575	3400083	18509	33-G-24	PTQ1981	x1,y1	3380944	3400086	19143	6-I-15
Cre01.g021600.v5.5	chromosome_1	-	3392991	3397334	3393522	3400230	3393522	3397230	TAAATACTATAGTGTCCTCAATGTCACCTCGAGCACGATGTATCTTTCAC	40	2593	TGCTTAGTGTGCATACATTTCTGCTTGAATACTAAGAGGGTTTGGGAAGT	40	2940	ATTTCTTCAATTCTAGGGCTTCACAAGCTGGAGCATTCATGTGCAAAACG	42	2074	TTTACATCAAAGTCACTCTATGAGCACCAAGCGCTTGCTGCATATGTGGA	44	2465	TAAGAAGAGCCTCACGTGTGATACCGAGTGCGAAGAAGCTTTGACGCCTT	50	2133	GCGCTGACCGCGGCCGCGGCAGCCCCAGCTACGGCCGCTACAGCCCCCGC	82	CCCTGTTTGACCCAACCAGT	GGGTGCTCCAGAACAACTCA	192	TGGCAAATCTAGGGGCTTCC	GGGTGCTCCAGAACAACTCA	151	CTTTGGTGGTGGCGGCTA	GTCCCGAGACCGAGACCG	151	GGTGGTGGCTTTGGTGGT	GTCCCGAGACCGAGACCG	159	PTQ14475	y3,x3	3372295	3514739	142445	38-F-19
Cre01.g021650.v5.5	chromosome_1	+	3397437	3399528	3394856	3398830	3397856	3398830	AACACTTGTACTCTTGCAATGCTGCTCAGACTCTGATGCTGCTCAACCTG	48	2409	AAAATTAGAGGGGGCCCTTGATGCCGGTACTGCCACACTTGGCACAGCAC	56	2507	ATCATTTCCTCTTCCCTACAGATCCGCCGCGCCGGCTTCAAGTCGCCCAC	60	2312	TTGCAGCTAGGGGCGGCGTTGTCAGTTGTCAGCCAGCAGATTGGCCGGAT	60	2590	ATCAAGACGGAGGCGGACAAGTTCGGCCGCTCCTCAGGCATCCGCAACAC	62	2072	CGGCTGCGGCAGACGCTGGGGCAAAGAAAACGAGGATTGTGAAGAAGCGG	60	ATTTTTCGGCATCGACCTGC	CTATCTTGCCCTCCGCGTAG	218	ATTTTTCGGCATCGACCTGC	CTGCTCGTCGTTGGCTATCT	232	GGCTCAGCTCCAGTCGCT	CTCGTTTTCTTTGCCCCAGC	216	GGCTCAGCTCCAGTCGCT	TCCTCGTTTTCTTTGCCCCA	218	PTQ12476	y1,x1	3381575	3400083	18509	33-G-24	PTQ1981	x1,y1	3380944	3400086	19143	6-I-15
Cre01.g021700.v5.5	chromosome_1	+	3399587	3410349	3396684	3407901	3399684	3407901	AAGTCCTAAAGTACTCTTTGCAATGAATGCATTTGTCAAGTCCGTTTACA	36	2861	TGACCCTTCTTACGGATTTTGCTCGCTGCTATGCAGTTACTACATATGAC	44	2213	AGATCCTTGTGCAGAGAATAACCTATTTGGCTAGCGGGCTAGATCATCAA	44	2748	TGAGCAGCGTTACGCATGCATACATAAGAGTAACAACGTCGTGTGCTGAA	46	2090	TCTTTCCCTTGACAGTATTACTGGAACCCTACGACCAATGGTGAGTGCAG	48	2328	CGGACGAGGTCGACGGCGATCAACTGCAGCGCGTAATGGGCGTATACCTT	60	GCTGCATATGTGGAGAGCGA	GGACCTCCGTGGACTGAAAG	158	CGCTTGCTGCATATGTGGAG	GGACCTCCGTGGACTGAAAG	163	CCCTTCTACCCCTACCACCA	CATTACGCGCTGCAGTTGAT	196	CCCTTCTACCCCTACCACCA	ATTACGCGCTGCAGTTGATC	195	PTQ14475	y3,x3	3372295	3514739	142445	38-F-19
Cre01.g021750.v5.5	chromosome_1	+	3410507	3413668	3407643	3413093	3410643	3413093	AAAGTTATAACCTTGCCCATAGAATTCAACATTGCTTTACCCTTGCTGTA	36	2601	TGTGTCAAACATGCATGCAAGCATGCAAAAACATGCACCAATCCAAGAAT	40	2915	ATACATAGCAAGCAACACGTACATGAATAGCCCGCCCTAGCTAGTTTAAA	42	2255	ATGAGGATTTTTAAGCCCATCATCCTCCAGCTCTTTCAGATATGCACAAG	42	2831	AACTACCTAACAAAAAGGTTCCCGCCCATGTTTTGGAACCCCATGAATAC	44	2419	AGGCGGCGGCGGTGGCGGCGGCGGCCGTGGCGCGGGTGGTGGGCAAGCGC	86	CGAAGTGGGCTCTCAAGAGG	CAACGACTCCTTGCTCCGAT	177	CGAAGTGGGCTCTCAAGAGG	ATCCAACGACTCCTTGCTCC	180	CTTCCACCTCACCTCTTCCC	GTTGGAGGCGGAGTTGGAG	177	CCTTCCACCTCACCTCTTCC	GTTGGAGGCGGAGTTGGAG	178	PTQ14475	y3,x3	3372295	3514739	142445	38-F-19
Cre01.g021800.v5.5	chromosome_1	-	3413721	3416516	3414617	3419206	3414617	3416206	ATACATACACACATAGATGCGGCATGGAACCCGCACATAACGCCTCCAGT	50	2795	ATGTGTGTGTATGTGTCGGTACGCTAGGACAGCTGGCTTTGGTGTGCCTC	54	2343	TATGTGCCCGAGACCAACGAAAATGTCCCATCGTCGTGGGGTTGGGAGGT	56	2035	AGTGTGGGAGGGCAGGGGTTCGTGCATTCGTGTGCACGTGCATGCATGTA	58	2458	GGCGGGTCACCTGTGGGAGTGTGGGAGTGTGGGAGTAGGGGAGAGTATGA	62	2507	ACGACTACGGGCGGCGCTACTGGCGGGGGCGGGAGCACCTGGAGCTGCCG	76	ATGAGCCTCCTAAATGCCCG	GCTCGATGGTCGTTACTGCT	151	ATGAGCCTCCTAAATGCCCG	CCGCTCGATGGTCGTTACTG	153	CTACGCCATGGCTGTGGAC	CGTAGTCGTACAGCAGCTCC	200	CTACGCCATGGCTGTGGAC	CCGTAGTCGTACAGCAGCTC	201	PTQ14475	y3,x3	3372295	3514739	142445	38-F-19
Cre01.g021850.v5.5	chromosome_1	-	3416571	3430826	3416819	3433180	3416819	3430180	AACGTCTGAAACATGCACTACCAACACAGCGTGTTTCCTTCTTTGCGCTC	48	2727	ATTAGTCGAAACCGCTCTCTTGAGTCCAACCGAAGCATACCGAGGTGGGT	52	2466	AAATCCCATTGCGCCACCCCTCATCCACCAACACCGCTGTACAAGTTTGC	54	2005	ACACGAGCCTGACCCACAGTGCCACACACACCTCTCCACTCATCCCCTTT	58	2353	GTCATCAGGGGTGTAGATGGGTAGGTGTGGGGATGACTGGTTGTGGGGGA	58	2515	TGCAGGCGTTCCGGCCCGGGGAGCTGAGCGCGGCGGACGCGCTGGCGGCG	82	CCGTTGCTACTAGCGCCAT	GTGACTGCTGCTGTTGCTG	200	CCGTTGCTACTAGCGCCATG	GTGACTGCTGCTGTTGCTG	200							PTQ14475	y3,x3	3372295	3514739	142445	38-F-19
Cre01.g021900.v5.5	chromosome_1	+	3430927	3434688	3428270	3434543	3431270	3434543	AAGTGTGTTAAAAAACGAAACGAAAGCCCGCCCAGACGACGCAAGTGTAT	46	2532	ATGGGGGGGGTTTGTAAATACAAGCCCAAACTAGCGGAGCACAAGCAAGG	52	2632	TTGTGGAGGCAAAGGGAAGGGTGGGAACGGCGGGAAAGCAGGATGTAAAG	56	2129	TGTGCGTGTGTGTATGCATCTCCAATGTCTCCTGGCTGCGTGGCCCACAC	58	2481	AGTAGGAATGCTGGGAGTAGGGTTGCATCGCCGCTGCGCGTTCTCGCTCG	62	2062	TGTGCTTTGCGGGGGCGGGCTACCCGCAGGAGCTGCTCGGGGCTGACAGC	72	ATGTCTACATGCGGGCAAGC	CATGTAGGGCTTCAGCTCCC	246	ATGTCTACATGCGGGCAAGC	ATGTAGGGCTTCAGCTCCCA	245	GTGTGATGGCTGTGGAGCT	TCAGCTGTCAGCCCCGAG	236	TGTGATGGCTGTGGAGCTG	TCAGCTGTCAGCCCCGAG	235	PTQ14475	y3,x3	3372295	3514739	142445	38-F-19
Cre01.g021950.v5.5	chromosome_1	-	3434698	3465366	3435043	3468280	3435043	3465280	TATACACATGTGCACATTGACCTTGTCCTCTTGTGCTTTTCCTGACCAAA	42	2592	TTGAAATGCGTAAATGCGAATGCGAATGCAGATGGTAGCGGAGGTTGTCT	46	2720	TTGTACCTGAACCGAGACGCACGCTCATGGCCATCCTTGCAAGTCTGCAA	54	2647	GCAGCTGGACCCCAAGATCGTGGAGCACGTGTTCAACGAGGTGACGGACA	60	2001	TACCCTGCCAAGCTCCTGGACATGCTGTCAGAGCGCGGGCTGCTCAGTGA	62	2334	GGCTGGCGGCGGGTGTGGGGGCGGGCAGCGGCACGGCGTGGGGTAGCGGG	84	TACAAGTGAGGAAGAGCGCG	GGTGCAAATGTCACTCGCAG	156	TACAAGTGAGGAAGAGCGCG	GTCGGTGCAAATGTCACTCG	159	CTCCACGGCGGCTGACAA	CACTGAAGCTCACAGCCTCA	155	CAACTCCACGGCGGCTGA	CACTGAAGCTCACAGCCTCA	158	PTQ2375	x1,y1	3430676	3508808	78133	7-M-17	PTQ14475	y3,x3	3372295	3514739	142445	38-F-19
Cre01.g022000.v5.5	chromosome_1	+	3465487	3470828	3462893	3470490	3465893	3470490	TACAACGTAAGACTTCAAGTTGCGCTGCTTTTATGTTGAGGCCAAGACTT	42	2228	TAGTTGTCAAGCTCCCGGCTTGCATAGGGTTGCGGTCATGGTGAGCTTGA	54	2138	TTCAGCAGCTCCGCCGCCAAGGCCGGACTCATCATCTACTGCAACATCAA	56	2008	GGCACCATGGTGATGCAGAAGGTGCGGCAGGACACGTGTACATGTGTGTA	56	2633	TAGGGAAGGTGAGGACCTGTGGAGGCGGTATGGGCTATAGGGCAGAAGCA	58	2833	ACGTGGGAGACGACCCCGCGGCGGACGGCGACGAGGAGCTGGAGCCGTGG	76	CCAATCAGACCGCACACATG	TCTGTACAGTTTGGGTCGCA	178	CCAATCAGACCGCACACATG	TGTACAGTTTGGGTCGCAGC	176	TGGGGAGGGTAGATGACTGG	CAAAGGTGGCGTCATATGCG	187	TGGGGAGGGTAGATGACTGG	AAGGTGGCGTCATATGCGAT	185	PTQ10465	y1,x1	3441935	3509164	67230	28-A-2	PTQ2375	x1,y1	3430676	3508808	78133	7-M-17
Cre01.g022050.v5.5	chromosome_1	+	3470897	3472228	3467934	3471904	3470934	3471904	TTGCTAGTGAGCGAGGAGGCGGAGATGGAGAAGAAGGTTGCGCAGATGTT	54	2718	AGAGGCATGCACCGTGGGTAAACGGCAACACGACCAACTCATCTGCGCTC	58	2812	ACCTCGTTGAACACGTGCTCCACGATCTTGGGGTCCAGCTGCGCCAGCTT	60	2290	AGGCACGTGCTGTAGCAGATGTCCACACTGCTGACCCTTCCGCGTTTCCC	60	2916	TGAACAGCTGCGGGTTGAGCATGGGCCACACCACCATCTCCTGCACCAGC	62	2400	TACCTCCCTCGTGCACTGGCAACCCCCGCTGTGCTCGCTTTCACAGGAGC	64	GAACACAAGCAGCAGCAACA	CACTGCTGCTAGCTCATCCC	222	GAACACAAGCAGCAGCAACA	CCACTGCTGCTAGCTCATCC	223	TGAGTACCGAGTAGCCCTGA	TAGCTCCTGTGAAAGCGAGC	171	GTGAGTACCGAGTAGCCCTG	TAGCTCCTGTGAAAGCGAGC	172	PTQ10465	y1,x1	3441935	3509164	67230	28-A-2	PTQ2375	x1,y1	3430676	3508808	78133	7-M-17
Cre01.g022100.v5.5	chromosome_1	-	3472236	3482416	3473208	3484765	3473208	3481765	ATCTTCGTCATGCTTGTCATCCTGCTGAACACGGCTGTGTTCTGCATTGA	48	2892	TTCTCCTCGCAGCGCTACTGTTTCCCTATGGGATTGGTTCAGAGTTAACC	50	2466	TTTGGGGTGAAAATGCACATACAGTCATTGCCCATGGGCAACCAGCCACA	50	2722	TGACGCACTTCTGGCTCAACGCAATGAACTGGATCGACTTCTTCGCCATC	52	2315	ATATACCTGACGCTCTCGCACCCCGAGTACAACGCAGTCGCATTCACGTT	54	2946	GGGAGGCGGTGGAGGAGTCACTCGCCAACGGCGGCGCGTTCTGGAATGAG	68	CGCTCTTCCCCGTATCTGTG	AAAAGGACGCGCCACCAT	152	CGCTCTTCCCCGTATCTGTG	AAAAGGACGCGCCACCATG	152	CACCACCACCACTGCTACC	TCACTCATTCCAGAACGCGC	202	CACCACCACCACTGCTACC	GTTGGCGAGTGACTCCTCC	178	PTQ10465	y1,x1	3441935	3509164	67230	28-A-2	PTQ2375	x1,y1	3430676	3508808	78133	7-M-17
Cre01.g022150.v5.5	chromosome_1	+	3482679	3488424	3479982	3487552	3482982	3487552	TACGCGTTATGTTTTCCTTGTGCTCTTTAACACACGCTGTGTGCATGTGG	46	2112	AAAAATCCCCATCATTATCGGAAAGCCCACCCAGTCACGGAAATGCAAGA	46	2630	TTGTAGATACCAGCCCAAACTAAACCGAACCCCATGCAATAGAGCGAGGA	48	2486	TAGTGTCCCTTCGTCTTATTCACGTGGTCGTGGCCGTCGGTAGGCCGTAG	58	2568	TTCATCGACAAGCCCGGAGCCACGGAGCGGATCATGCAGGTGTGTGGGTA	60	2030	AGGAGGAGGCGCGCGCAGCAGGCAAGGACCCGCCGAAGGCGATCAAGGTG	70	CACGAACGCCATTATCGCTG	TCCACCACTGCTGCCATATC	154	CACGAACGCCATTATCGCTG	CACCACTGCTGCCATATCCT	152	ATACGCACGCAGGTGGTC	TACACCTTGATCGCCTTCGG	242	CATACGCACGCAGGTGGT	TACACCTTGATCGCCTTCGG	243	PTQ9502	x1,y1	3477713	3509169	31457	25-L-23	PTQ10465	y1,x1	3441935	3509164	67230	28-A-2
Cre01.g022200.v5.5	chromosome_1	-	3488622	3491566	3489588	3494413	3489588	3491413	TATCGTACCGTATGTGTGAAGATGAAAGAACATGTGACAATGGCTGCATT	40	2541	TGTGTTTGTGTCAGGAACGCGTGGGGCGTGTGCGTGCATACATGAACATA	52	2934	TTCTCCTCAACGATGGAAGCAATGCTGTCCGGAAGAGGGAACCGGGGCTT	56	2115	TAGAATCGGCCGATTTGCACCCAGGCGTGCAAGTCACTGTCGGCGTAGAT	56	2455	ACATGCACTTCTGCCGCTTGTAGCCGCTGCCCAGCATCAACGCGTTGTAG	58	2686	TGCCCTCCACCATGCCGCCGATGCAAATGCAGGTGCACGCAGTGGCGGTA	64	CTCAGTTTGAGCCACCTGGT	TGATGCCTCCAGAGAATGCC	153	TCAGTTTGAGCCACCTGGTG	TGATGCCTCCAGAGAATGCC	152	AAGGTGCTGCAGATGCTGAT	CATTTGCATCGGCGGCATG	153	CCTCCCTCATTCCCTCCCAT	CACGCCACTGCCTAGGAAC	189	PTQ9502	x1,y1	3477713	3509169	31457	25-L-23	PTQ10722	x1,y1	3482145	3514743	32599	28-D-18
Cre01.g022250.v5.5	chromosome_1	-	3491654	3494765	3492132	3497581	3492132	3494581	TGAAATGGCATACCTCCCTTATCTCCCTGCGCATTCTTATCATACATGGA	44	2761	ACATATACTCAGAACACACATACATGTACCCAGCGCACACACAGCACACA	46	2465	ACCATATTGCTTTTATCCGATGGCCGCAGACCCAAACCAACTCTGTAACA	46	2815	TCTAACTTTGGGTTGTCAAACGCCGGACATGTCTGCCCTCAGCTATTGTA	48	2129	AAGTCCAGCAGCAGAGTTGCTGTAGTTCTTAAACATCTGCGCCGGAACAA	48	2575	TGTACCGCGAGGAGACGGACTACATGCCCGTCAAGTGGAAGAAGGGCGAG	60	CTCCCAACCGGCATAGAGAC	GAAAGCTGTGGTTTTCGCGT	166	CTCCCAACCGGCATAGAGAC	CGGGAAAGCTGTGGTTTTCG	169	CTCTGCTGAGGAGCTCAAGG	TCGCCCTTCTTCCACTTGAC	159	CTCTGCTGAGGAGCTCAAGG	ACTCGCCCTTCTTCCACTTG	161	PTQ9502	x1,y1	3477713	3509169	31457	25-L-23	PTQ10722	x1,y1	3482145	3514743	32599	28-D-18
Cre01.g022283.v5.5	chromosome_1	+	3494857	3496777	3491893	3496268	3494893	3496268	TACCTCATGTACCGCGAGGAGACGGACTACATGCCCGTCAAGTGGAAGAA	54	2250	ATCATGGCCTCCAGTGTAGGACTTGCGTGGCCTACAGGGTAGGATGTGCT	56	2043	AGTTGGGGCCTATCTGGTTGGGCTTGGGCATATACCGCAACCCTCCTCTT	56	2575	TGTGGAGGCGGATCCGCGTTGGAGTATAGGCGAGGAGGTTGTCAGGGTGA	60	2098	TGCCCTCCAATCCCATATCACCCAGCTTTGCCCACATCCCTCCCTCCCCA	60	2624	AGGAGGGCGCGGGCAAGGGCGGGAAGGCAAAGCCGGCCCAGCAGCTCAAG	72	GCTTTACAGCGTATCGGCAC	GGCTTCGACGTGTGATGCTA	159	GCTTTACAGCGTATCGGCAC	CGTGTGATGCTATTGAGGCG	151	ACCCAGTAGCTCCGATCACT	CCTCCTTCGCCTTGTAGCTC	184	ACCCAGTAGCTCCGATCACT	CTCCTCCTTCGCCTTGTAGC	186	PTQ9502	x1,y1	3477713	3509169	31457	25-L-23	PTQ10722	x1,y1	3482145	3514743	32599	28-D-18
Cre01.g022350.v5.5	chromosome_1	-	3496781	3505726	3498280	3508584	3498280	3505584	GCACACTCTGCCATGTACCAACAACTAGGCTCGTTATCTTAATTAATTGT	40	2001	ATGTCTCACACGCCTCTCAACCCCTTGGTGCTACTTCATCGTATTGCGGC	54	2682	TTGTAGGGCTGCAAGGTCGAGGCCGGGTAATGCGTGTAGCGTGTCGTTTA	56	2101	ACTTCTATGACGACGAGGATGATGAGGCGGAGGAGAGGTGAGTCATGCGG	56	2932	TTGCCCGAGCACGTCCCACACAGCGATAGCCGATAGGACGTGGCCTTTTT	58	2742	AACAGTCGGCCAAGGGGCGCAAGGCGGCGAAGGGGCGCAAGGGGCGCAAA	70							CAACGCACTTGAAGCCCTG	CTTGGCCGACTGTTTCTTGC	211	CAACGCACTTGAAGCCCTG	CCCTTGGCCGACTGTTTCTT	213	PTQ9502	x1,y1	3477713	3509169	31457	25-L-23	PTQ10722	x1,y1	3482145	3514743	32599	28-D-18
Cre01.g022400.v5.5	chromosome_1	+	3505827	3508645	3502946	3508382	3505946	3508382	ACGTATTACACACACTCCCCCTGTCTCTTTCTCCCTCTGCCTCTGTCTCT	52	2264	TACAAGCGTGTGTGCATGTGTAATTGTGCATGCCCGCGAGGGCGTGTGCA	56	2018	TGAAAGCAAGGCAACGCATGCGCGCCAAGAAGCTGGCAGCCAAGAAGAAG	56	2729	ACATACCGTCCGCATCCTTCCTGACTTGACCCGAACCGCCGAGCTGACCA	60	2313	TGTCCTCCAGCTCACGTGGGGGCTGCGGCCATTGGAATGCGCTCCATAGC	64	2390	GGGCGGTGCAGCGCGCGTACAGCGAGCTCAGCAGGCACTGCGCGCGGGCG	78	CTTGAGGTGCTCCTTCCCAG	GCTGATAGCGGTCAAAGCG	193	AGTGCTTGAGGTGCTCCTTC	GCTGATAGCGGTCAAAGCG	197	TCCTCCCACTCTGGCTACC	CCTGCTGAGCTCGCTGTAC	228	CTCCTCCCACTCTGGCTACC	CCTGCTGAGCTCGCTGTAC	229	PTQ9502	x1,y1	3477713	3509169	31457	25-L-23	PTQ10722	x1,y1	3482145	3514743	32599	28-D-18
Cre01.g022450.v5.5	chromosome_1	+	3508707	3510018	3505930	3509906	3508930	3509906	ATGAGTCAGAACTGTTTTGTCTTCGACCTTTCACGCCATCCTGTTGGGCT	48	2626	TGTTGTTGTTGGTCGTACCGGTTGTGGTGATTGTGTTGGTGTCCGGGGAA	52	2942	ATGCATCACCGAGGCGTCAGGTGGCAGCTGCAGCTGATCAAGTTTGGACA	56	2117	ATCTGCAGGCAAGCGTGGGGGCAAGGAGAGCTTGGGATGCAAGGAGAACG	60	2168	TACTGCTGGTGCTGCTGCTGGTGCTACTGCCACGCATTCCACCCCTGCTA	60	2716	TGTCGCAGCTGGGGCCGGTGTACCTACGCTACATCCTTCCAGAGCAGGGC	64	CACTGGCAGCGGATCCAA	GCGCTCAAGCTTGCCAGTAT	150	CACTGGCAGCGGATCCAAG	GCGCTCAAGCTTGCCAGTAT	150	GCTGGCTTCCGATAGCTTCT	TAGCCCTGCTCTGGAAGGAT	183	CTGCTGGCTTCCGATAGCTT	TAGCCCTGCTCTGGAAGGAT	185	PTQ10722	x1,y1	3482145	3514743	32599	28-D-18	PTQ2990	x1,y1	3482145	3571617	89473	8-L-4
Cre01.g022462.v5.5	chromosome_1	+	3510067	3511738	3507156	3510719	3510156	3510719	TTGTTCTTGCTGCTGTTGTTGCTGCTGTTGCTGCTGTTGCTGTTGTTGCT	48	2170	TCATCATCCTCGTCGTCATAGAAGTCCCGGAAAGCTGAGCGGTAGTGCTT	52	2424	ATACGATGAAGTAGCACCAAGGGGTTGAGAGGCGTGTGAGACATGCGGGA	54	2693	AAAAAGGCCACGTCCTATCGGCTATCGCTGTGTGGGACGTGCTCGGGCAA	58	2639	TATTCCTCATAGTCCACGTACTGCCGCGGCCAGCGCCGCTGGAACCATTC	60	2262	TTGTGGACGGCCGCGTGTCGGGCAAGATCACCTTTTACCGCTACATCAAC	56	CTGGAGCATCAGCCTGCAG	CAAACACCTCCAACTTGGCG	155	GACACCAGTTGCACGGAGG	CAAACACCTCCAACTTGGCG	193	GCTAGAGTCACTGGCGGTG	AAGGTGATCTTGCCCGACAC	171	GCAGAAGGCAAAGGCGAAG	AAGGTGATCTTGCCCGACAC	152	PTQ10722	x1,y1	3482145	3514743	32599	28-D-18	PTQ2990	x1,y1	3482145	3571617	89473	8-L-4
Cre01.g022500.v5.5	chromosome_1	-	3511747	3518466	3511912	3520717	3511912	3517717	AATATGTTTATGATTTGAGCGCTTAGGAGGGACAAATACAAGTGTTCAGA	36	2248	TTCCTTGTCCATTCTTATTCCATACAGGACTGCCTGTACCGGCTGCGCCT	52	2172	ACGTGTACAAACAGAACGGCGTGACGGTCGAGAGTCTGATGTTCAGTGTG	52	2779	TTGGAGGTAGGTTGAGAGTTTGGGGTGGGTGTGTCTGGGTACGTGCCTGC	58	2621	TGTGTGCCTGTGTTTGTGTGGGGGTTGTAGGGGTGGAGTCGTCGTTCCCA	58	2693	ACACATCGCAACTGGAGGAGTGCATTCGCAAGCTCCAGTACCGGCCGCTG	60	CCGTCTCAGTGCCAGTTGG	CATGTCATCACCGCTTGCAG	162	GATGACTGCGCCGTCTCAG	CATGTCATCACCGCTTGCAG	172	CAGCAGTAGCAGCAGTAGCA	CTCCTCCAGTTGCGATGTGT	196	CAGCAGTAGCAGCAGTAGCA	ACTCCTCCAGTTGCGATGTG	197	PTQ13327	x1,y2	3511533	3551278	39746	35-N-19	PTQ10618	x1,y1	3509175	3551307	42133	28-D-15
Cre01.g022550.v5.5	chromosome_1	+	3518567	3523358	3515700	3523108	3518700	3523108	ATGAAGCGTGTGTTAAACACAGAACAAACGGAACAAAGCCGCCTGCTTAA	44	2384	GTAAACACAACGAAACCGGGAAGCGCCCATGTGTGTATGTGTGTTTGTGT	48	2732	TTATTAACAGTCGATGCGCACCCTGACACGCCAACCCATGCACGCATGCT	54	2311	TGCCCCTGCTCCTACAGCCGCAGTGTGTACACCACTTGCTACTGTTGATT	54	2668	TATGCGTGGGTGTGTGCCTTGTGTGCCTGGTTGCGTGATAGTCGGGGCTT	58	2080	CAAACTTCGAGGGCGAACCTGACTTCAAGGGCACTGGGGACTACGTGCTG	58	AACGTGCTTAGCCTGTTGGA	GTGAGTAGAACCCGTCCGTG	166	CGAGGGGACATTAACGTGCT	GTGAGTAGAACCCGTCCGTG	178	CGGGCCCTGAAATCTAGGTG	TTGAAGTCAGGTTCGCCCTC	160	GCTCGGGCCCTGAAATCTAG	TTGAAGTCAGGTTCGCCCTC	163	PTQ13327	x1,y2	3511533	3551278	39746	35-N-19	PTQ10618	x1,y1	3509175	3551307	42133	28-D-15
Cre01.g022600.v5.5	chromosome_1	+	3523405	3528619	3520538	3528312	3523538	3528312	TGTGTAAGAGTGTGTGTATTAGAAACGAAACAAATCGCCCGGAAATATTC	38	2641	ATACTGTTGAGATCGCTGTGTGTAAGTACTGTACATTAATCTGGCCAACG	42	2938	AACAGCAACGACAACAACAGTGTATTGCGTGAGACAGCGGTACCGTATGT	48	2690	ATTGTGCCTAACCTGTCCTTCAACATCCCATCCCGCCTTGCATCTGATAC	50	2283	AAGACAGTGGCTCGAATGCGCTTCAGAGCCATACCGCATGCATGCTCACA	54	2881	CGGTGAGGATAGTTGCACAGCCGCAGCGGCCACATCGGCCTGAGGATCCC	66	GTCTAAAGTCGGCTTCTGGCT	GGTGCGTCCCTATCTTCAGG	221	GTCTAAAGTCGGCTTCTGGCT	AGAGCATGTTCGATCCCGTG	152	AATCTTGACTCCTTCGCGGG	CGGCTGTGCAACTATCCTCA	152	GGTTCCCTGTGCTTGTTTGG	CGGCTGTGCAACTATCCTCA	186	PTQ13327	x1,y2	3511533	3551278	39746	35-N-19	PTQ10618	x1,y1	3509175	3551307	42133	28-D-15
Cre01.g022650.v5.5	chromosome_1	-	3528758	3532462	3529423	3535372	3529423	3532372	TGTCAGGAAAGAAGTAGATGTTGAAGGGGTATTGATGAGCACTAGTGTGT	42	2129	TACTGAACGTACATGCTTGTGACATGTCCATGCAGGTGAATGACGTCAAT	44	2846	AAAGGTGAGCCTGGTTGTAATGGTCGGTGTTTTGATCCTTGTGCGTGTGT	48	2057	TGAATGAGAGCAGCATGGATGGGAACAGCAAGGTAGACGGTAAGAACGGT	50	2344	TTCCTTTCTCCACGAAGGCGCTAGGTACATCACAGAGGAGGTGGTCAAGT	52	2408	AGTTCGTGAAGCCCGACTTCAAGCCGCAGGTCATTCGCGATCCCGCGCTA	60	CTTGCTGGCTTTGCATCGTT	TAGATCACACGCTTGGCCTG	160	CTTGCTGGCTTTGCATCGTT	CCACCGGCTCTCCCAAATTT	186	GCAGCAGACTTCCACTGGAG	AAGTCGGGCTTCACGAACTT	150	GAGCAGCAGACTTCCACTGG	AAGTCGGGCTTCACGAACTT	152	PTQ13327	x1,y2	3511533	3551278	39746	35-N-19	PTQ10618	x1,y1	3509175	3551307	42133	28-D-15
Cre01.g022666.v5.5	chromosome_1	+	3532607	3533728	3530021	3533440	3533021	3533440	AAGGAAAGGGGATTAGGACAACTGATGACCGTGGGTATCAGGACAAGCGT	50	2461	ACCAGTACCGGATGGTCACTCTCGCACCTGACTTTGAGGAAAAGAAACGC	52	2813	TTGTAGATACCAGCCCAAACTAAACCAAACCCAGGGGGCGTGGGCGATAG	54	2006	AGTATGAGGATCTAACACCTCCGGCTGCACCCAGTGCTGGCGCTCAAATA	54	2405	TAGAACCACATCCCGCGGGTGGGCGACTTCAACGAGTCCACCTACTACAT	56	2695	CCGCGGCCGCAGCTGTGCTGGCAGTGTCCCTGCCGCTGCTGGTCCACGCA	74	GTCTGACCCGGTGAGTGTTC	CAGCGAGCGAGTACGAAGAT	206	CTGACCCGGTGAGTGTTCAG	CAGCGAGCGAGTACGAAGAT	204	ATCTTCGTACTCGCTCGCTG	CGCATTGTGGAAGACGAAGC	150	TGCTGGGGAGGTCGTAAATC	GCATTGTGGAAGACGAAGCG	166	PTQ13327	x1,y2	3511533	3551278	39746	35-N-19	PTQ10618	x1,y1	3509175	3551307	42133	28-D-15
Cre01.g022681.v5.5	chromosome_1	+	3533847	3535793	3530942	3534982	3533942	3534982	AAGTTGAGAATGATGCTGGAGTTGCACGGTGTAGCCATATAGCCATGCAG	48	2433	AGTGAGCCTTTTGTGTTCTCACCTCGGCAAACCTGGCAAACCTCAAAGTT	48	2933	TACCGTGTACCAGGGAAAGCAAGCGGACTGCCTCTATCCATTCCCCATTC	54	2659	AAGGTGCGCAGCTGTGCGTATGCAGCTGTATGTATGCGGCTGTACGTGTG	56	2128	AGGTGGTGTGTCTCCAAGAGGCATGGTGAGACACTGAGGCTGCGTTGGAT	56	2810	AAGGCGCTAGGTACATCACAGAGGAGGTGGTCAAGTCGGTGCTGGTGGCC	60	TTCGCAGTGGGCCATAGAAG	GTAGGTTGTTGTTGGCAGCG	171	CTTCGCAGTGGGCCATAGAA	GTAGGTTGTTGTTGGCAGCG	172	CCATGTCCCACGTCAGACTT	CGACTTGACCACCTCCTCTG	165	CACGTCAGACTTTGCGGATG	CGACTTGACCACCTCCTCTG	157	PTQ13327	x1,y2	3511533	3551278	39746	35-N-19	PTQ10618	x1,y1	3509175	3551307	42133	28-D-15
Cre01.g022700.v5.5	chromosome_1	-	3535915	3543996	3537579	3546205	3537579	3543205	TAGTAGTCCTCCTGCATGCGCTGCACCCAGTCGGGCGTGTGGCATTTGAT	58	2480	TTGGGCGCCGCCTTGTCCTTGTCCGTGTCCTTGTCGCCCTCCTTGCCGCT	66	2396	AGTGTCGTACAGACCGCCCGACGGCATTGAGCGGCGCATGGGCGACGTGC	68	2067	TCCTGCGCACCGCTGGCAGCGTTGAACGGCCAGAAGCACCGCCGTTAGCG	68	2278	TCACTCTCCGGTGCGGCCACCCCCGGCCGTCCGTACACCTTGTACCCCTT	68	2819	CGCAGGCAGCTGCAGCAACTGCGGGGCTCTTCCATAGCCCGGAGCCGCTA	68	TGACGGGACAGCTCGAAAC	GGTCCGTTTCTGGCTGGAAG	159	CTGACGGGACAGCTCGAAAC	GGTCCGTTTCTGGCTGGAAG	160	TGGTGGTGTCAAAGGTGGAG	CTATGGAAGAGCCCCGCAG	234	CTGGTGGTGTCAAAGGTGGA	CTATGGAAGAGCCCCGCAG	235	PTQ13327	x1,y2	3511533	3551278	39746	35-N-19	PTQ10618	x1,y1	3509175	3551307	42133	28-D-15
Cre01.g022750.v5.5	chromosome_1	-	3544130	3553206	3544629	3556135	3544629	3553135	TGCTACTGGATGATCATTCATGACTCCTGTAATCTCCAGACCCTTGCTCA	46	2159	ATTGTAGGTGTCACCATTCCAAGTCATCTCCACACCACTCTGAGCAGCAC	50	2700	ATTTAAGGTGGCCAGCTATGGTGCTGGTACTAAAGGTCGCTGGAACCGGG	54	2301	TAGTAGCGGTAGATGATGCCTGGCTGCCGTGACGGACATAGGGCGCTAAT	56	2020	TATTGCCGTCCTCCACGGGAAAGCTCTGGCTAGCACAGCAGTAGGTAGGT	56	2099	ACGCTGCAGCGGCAGAGGGAGGTGATGTGGCTGCGGCGGGCGACTCGGCG	74	GACTATACTGCCCCGCTCAC	CCCAGCTTCCGAATTTCCCT	213	GACTATACTGCCCCGCTCAC	TCCCAGCTTCCGAATTTCCC	214	CAAGGATCTGGAGGGCACAG	CGTTCCCATCAGTGTCGGTT	155	CAAGGATCTGGAGGGCACAG	TTCCCATCAGTGTCGGTTGC	153	PTQ5809	y3,x3	3511529	3571668	60140	16-A-13	PTQ161	y1,x1	3509169	3583003	73835	1-A-18
Cre01.g022800.v5.5	chromosome_1	-	3553254	3556436	3553997	3558948	3553997	3555948	TTCATCACCCAGGAGCTACGCGCCTCAAGCACCGCCGCCTCTTCTCAGTT	60	2522	AGGAAGGTGTCTCCGCCTCCCCAGGCCGTTTCTACGACCCGGCCCATTTT	62	2029	TGCCATGACGGAGGAGGAGTTGATGGCGCTGGAGGGGAGCGGCGAGACGT	66	2085	TTATCTGCCACTCACAGCGAGGCCCGCTCGGGTGTCAGTGCCGCCGCAGT	66	2630	TGTGCAGCCCACTGGCAGCGATGCCTCTGCTGGCGCCTCAGCACTGACCG	68	2247	CACCGCTGCAGATCGAAGATGCGGAGCCGCAAGCGGTGAGCGTGGGGAAA	64	CATCCAGTAGCAGGGTTGGG	CCGATTTAAGGTGGCCAGCT	157	ATCCAGTAGCAGGGTTGGGA	CCGATTTAAGGTGGCCAGCT	156	CACACACAGGAGCTGCAGTA	TCCGCATCTTCGATCTGCAG	185	CACACACAGGAGCTGCAGTA	CTCCGCATCTTCGATCTGCA	186	PTQ6232	x1,y1	3551309	3571658	20350	17-O-21	PTQ5809	y3,x3	3511529	3571668	60140	16-A-13
Cre01.g022850.v5.5	chromosome_1	+	3556906	3564242	3554193	3563889	3557193	3563889	AGAAAAGCTTTGTTTAGCTGTCTTGTAAGGGGCGCGGTGAGTTCAGTGTT	46	2104	CAAAGACGCACTTCGCTTTGCCTAACATGTATCCACACACAGGAGCTGCA	50	2001	TTACCTACTACTATGTGTGAGTGAGCGGGTGCTCTGGAGGGTGGTGGTGG	56	2794	AGGTTCACCCGCAGTAGCAACAATACCCGCAGCGGCAATGACAGGGACAG	58	2450	AACGTCATCAGTGGCAGTAGCATCCTCGGCAAGCGAAGAGCCGAGGCTGA	58	2566	GGGGGCAGTTCGCAGGCGGCGAGGGCGACGGCGCTGCGGCGGAGCAGCAG	80	ATGTCTTCTGACGACCCCGA	GGTGTCAAATATTCGGCCGC	176	AGGAGCTTCATCAATCCGGC	CATCGGGGTGAAGAAGGCAG	180	TGCTGCCGCAAATAATGGTG	CAGTTGGACATGCTGGACAG	162	TGCTGCCGCAAATAATGGTG	GCTTCATGGGCCAGTTGGA	173	PTQ6232	x1,y1	3551309	3571658	20350	17-O-21	PTQ5809	y3,x3	3511529	3571668	60140	16-A-13
Cre01.g022900.v5.5	chromosome_1	-	3564287	3572945	3566332	3575915	3566332	3572915	TTTTATCCTGAGAGGGGTAGAGTTGAAGCTTCCTGCAAGCGGGTAAGTGT	48	2465	TTGAAGTCATCCTTGGGGTCTTGCCAATTGCGCAGCACGAACTTGAAGTT	48	2568	ACTGGGCCTCCACTTTCAAAAAGTTGGAGATCAGCCACTGCATATCGCGA	50	2269	TTTGTTTGCGTTCTTTCGCGTCAACACCGCCAGGTAGCTGATAAGGTAGG	50	2682	TAGCCATGGAGCCCGTTCAGCAGCTTGAAGCAGCCCCTTCAATTAAGCAA	52	2074	CAGCGCAGTCGCGTTGGCACGGCGGGATCGAGCCCAGCAGTAGCCGGGTG	72	GACTACTCCGGCGAACTCAG	TTCCTCTGCACCCTTTGGAG	152	GACTACTCCGGCGAACTCAG	CTTCCTCTGCACCCTTTGGA	153	AGCAGCTGCAACAGACGTAT	CTGCTTGTGTCGCTGTCACT	151	AGCAGCTGCAACAGACGTAT	CTACACCCGGCTACTGCTG	245	PTQ161	y1,x1	3509169	3583003	73835	1-A-18	PTQ7790	x1,y1	3514740	3599273	84534	21-K-4
Cre01.g022950.v5.5	chromosome_1	-	3573010	3576065	3574153	3578799	3574153	3575799	TTTTCTACTAATGCAACCCCCTAACGCTAATGCAACCCCCTAACGCGATC	48	2126	TAAGCATGCCGTACACACAACAGCCCACATCAGCAAAGATGAGACGCAAA	48	2307	AGAAAGCGTAGACAGTCAGGGAAGCAGCGAAGAGTCCAGTGCAAGAGGGA	54	2675	ACAGCGCAACTCACACCCTTCTCCCCAAGCTCCTTCCTCACACAACCCAC	58	2180	TGCTTGCGCTTGCGCCGGGACACACCCTTTACTGCCTTGTGGCTTGTGAT	58	2576	TGGCACAGCTGTTCACGGCCGCTCGCCGCGCCGCGAAACGCTCGTGCACG	72	CTGGTCTACTCCCACGAGGT	CCCAGCTTAAAGGAAGGCGA	221	CTGGTCTACTCCCACGAGGT	AGTTGGAGATCAGCCACTGC	172	GCGTGGTGCAAGAAGTTCTG	GTGAACAGCTGTGCCATCAG	157	GTGCAAGAAGTTCTGTGGGC	GTGAACAGCTGTGCCATCAG	152	PTQ161	y1,x1	3509169	3583003	73835	1-A-18	PTQ7790	x1,y1	3514740	3599273	84534	21-K-4
Cre01.g023000.v5.5	chromosome_1	-	3576115	3582705	3577849	3585293	3577849	3582293	ATCTTTAGCAATGTGGTGCACAACCCAACTGAGGAGAAGTTCCGAAAAGT	44	2883	AAAACCCGCGTGTGTGTTTGCTACTGTTCCAGCCTCCGCAATGACCATCC	54	2721	TGGTGGATATGGAGAAGTACTGGGTGTTTGATGCGCCCGTGGACAGCGTG	56	2133	TCTGGAGGATGGCATGCAGGGTAGAGTGCAGGTTGGAGTGCAGGATGGAA	56	2353	AATCATCATCTGAAAGCCTTACTGGGGGGGGCAGGGGCGGCAAAGAAAGC	56	2505	TGTTCATGGGCGTGCTGAGGGGGCAGCCCATACGGCTCAAGGCGCTGGCG	68	ATGGCCGCACTCAGAACC	GTGCTACAACGGAGGATGCT	172	CATCTGCAGCCCAACCCA	GCGCACCGTACAGATTGTTG	153	TTCTCCCTCACCTCCCTCAC	CAGCTCAGGCCGTACAGAC	173	TTCTCCCTCACCTCCCTCAC	CTCAGGCCGTACAGACACG	170	PTQ7790	x1,y1	3514740	3599273	84534	21-K-4	PTQ3157	y1,x1	3511532	3599743	88212	9-I-21
Cre01.g023050.v5.5	chromosome_1	+	3582806	3586829	3580088	3586176	3583088	3586176	TTTACTTCAATGTGCAATTCCATATCACCTGACCCCCACCAGCAAACTCT	44	2813	TTTGGGAATACATGGGAGTGAGTGTGGGCGTGTTGTGTGAAAGGTTCAGT	48	2488	AAACACACTCATTCAGCTCATGTGGTCACCGAGGCACCTCTGTCTCCCTA	52	2363	TTGTTGCCGCACACGCCTTTCTTATCTCCCACACCTCTTGAGTCAACACG	52	2901	TCTCACTCCCTCTCACTCCCTCTCACTCCCTCTCACTCCCACCACCTCCA	60	2116	AGCGGCCGCCCGGTAGCGGCGGGGGCCCGGCGGAGGAGGACGACGATGAG	80	GTCGAGGCAGCGCACAAG	GTGCTCTGTTGCCAGTTGC	150	ATGACGGACGCGGTAGGC	GCCATCGCCACAAACTCTCT	174	AGCTTGGACGCGTTATGACA	ACTCATCGTCGTCCTCCTCC	201	GTCACTCGTGATCTGCTGCT	ACTCATCGTCGTCCTCCTCC	177	PTQ7790	x1,y1	3514740	3599273	84534	21-K-4	PTQ3157	y1,x1	3511532	3599743	88212	9-I-21
Cre01.g023100.v5.5	chromosome_1	+	3586876	3589397	3583927	3589371	3586927	3589371	AAAGTATCCAACCCTAACTATCCAGCCCTAACTATCCAGCCCTAACTATC	44	2028	TTTTCGGAACTTCTCCTCAGTTGGGTTGTGCACCACATTGCTAAAGATCT	44	2434	ATGGTCATTGCGGAGGCTGGAACAGTAGCAAACACACACGCGGGTTTTGC	54	2596	TAAGGCTTTCAGATGATGATTCGCAGGGCTCGGGCACGTAATCCCCCCTG	56	2785	AGTCCCAGTCCTAGTCCTAGTCCCAGTCCCAGTCCTAGTCCAAGTCCCAG	58	2111	GGCAGCCGGCGGCGGCGGCGCGGCGGAGCTGCTGCAGCAGCTGGGCGTAC	82	ATGGAGGTAGAGGTGGCACA	GAGCATTCCTTGACCCCGAA	234	ATGGAGGTAGAGGTGGCACA	AAGGCAACCGAGGTCTTAGC	166	AGATCACGAACCTGCTGCAG	CTAGTACGCCCAGCTGCTG	186	CAGATCACGAACCTGCTGCA	CTAGTACGCCCAGCTGCTG	187	PTQ13776	x1,y1	3583010	3599250	16241	36-P-12	PTQ7790	x1,y1	3514740	3599273	84534	21-K-4
Cre01.g023150.v5.5	chromosome_1	-	3589400	3596115	3590482	3598894	3590482	3595894	AAAATCTACCGCATAGTGGTGCTGCTGCTGGGCTTCTCATGGTGGATCCA	52	2875	GGAGGGGGGTAAGGGATGGGTGGGGCAGGTGTTGTTCCAACTGCAGAAAT	58	2001	CCTGCTTTCCTTGTCGCTCGACCCATCAGGCTATGACGCCAAGACCGGTA	58	2924	ACGCCTACGTGGCCTACCGCATCATGGAGAAGGTGCAGCAGAACCAGGTG	60	2557	TCTTGCGACAGTAGCACCCGCTGGATGCCTGCGGGGCCAAGTGCTTTTGT	60	2793	GCGGCGACATCAACCTCACGCGCGAGCGCACCATGGTCAGCCGCGTGCGG	72	CGGCAGCACATACTGACTGA	GCACATCCCTGGTTGTTCCA	190	CGGCAGCACATACTGACTGA	TGCACATCCCTGGTTGTTCC	191	CTTCTCATCCCCACCCAACC	TGAGGTTGATGTCGCCGC	208	CTTCTCATCCCCACCCAACC	CGTGAGGTTGATGTCGCCG	210	PTQ13776	x1,y1	3583010	3599250	16241	36-P-12	PTQ7790	x1,y1	3514740	3599273	84534	21-K-4
Cre01.g023200.v5.5	chromosome_1	+	3596696	3599808	3593925	3599304	3596925	3599304	AATACGGTCGCCGCACCCATGCCCAAGCCTGTCCCTCCCTAATATCTATC	56	2423	TACGTCATCCTGCCCGAGCAGAGCGACTTCGTGGATCAGCAGACGCTCAA	58	2190	TGTGTCCAAGCTGGTGCTGCTCACAGGCATCATCACGGCCTCGTCCAAGC	60	2605	TGTCTAGGCAGCCGGTAGTGCCAAGTGCGTCTCTGGTGCCTCGCACCTTT	60	2792	AGGAGTCTCTTCACAGGGGGGCATGCAACTAGCCAGGGAAGTGGGTGAGG	60	2920	TTGGCGCGCGAGGCGCCGCAAGCTTTGGGGGGCGTGGTTATAATAAGTTA	58	GTTTTGGGGCGATGTCGTTT	GAGTCATTTTCCCGCACACG	213	TTGGGGCGATGTCGTTTACT	GAGTCATTTTCCCGCACACG	210	GTGTGTCATGGGTCTCTGCA	GCCAAAGCTTTTCCCGCC	175	CTCTGCAGGTTCATGTGGGT	GCCAAAGCTTTTCCCGCC	162	PTQ3157	y1,x1	3511532	3599743	88212	9-I-21
Cre01.g023250.v5.5	chromosome_1	-	3599810	3609525	3600360	3612352	3600360	3609352	TGGACAATACCGCACGCATTCGATGTGTCTTTCCTTGTCCATTGTGAAAA	44	2933	CTACTGTGTACCTTTGTACCTGGCTACGACTTCACTTCGTAATGCGTGTA	46	2127	ATGATTAGTTAAGGAAGTGGTAGACGGTAGACCGTGGTAGACCATCTTGG	46	2524	TGGTGCATCGCTTTATCGGTGGCAGCACACGGCGGCCATATGGCGGAGAA	60	2401	TGTGTCGCAATTGGTGGCGCGTGTGCGCGTGCATGTGTTGGGGGTCACAT	60	2576	AGGGGAAGAAGGGCGGCAACGACGCCTGGGCCCGTCGGCGCCGCCGGCAC	78	GCGACAAGTTCCGGGGAATA	TTTTGGGTTGAACCGTTGCC	157	GCGACAAGTTCCGGGGAATA	CGGGAGGCTAGGTTGAACTT	175	GATACGAGAGCACACTGGGG	CTTCCCCTCCTTGGTGTACG	166	GGATACGAGAGCACACTGGG	CTTCCCCTCCTTGGTGTACG	167	PTQ5807	y3,x3	3599278	3654592	55315	16-M-11	PTQ10941	y1,x1	3599273	3654592	55320	29-I-24
Cre01.g023300.v5.5	chromosome_1	-	3610040	3616615	3610895	3618519	3610895	3615519	AACTCATCATAGGCAAGGACCAGGTTGGCAACGTACGAAGCGAAGTTGGC	52	2013	TAACAGATGGACATATCGCTGCCGCTGTCAGAGGAGATGGACATGTCGTC	52	2868	TCTTGGAACGCCAGTAGCACATCAAGGGCGAGGGAAGCTTCCGCGCACAA	58	2115	AAGTGATTGGGATTGCAGCAGCAGGTGGGGAAGGAAGGGGTTGCAGCAGC	58	2194	TAGATGTTGCTGCTGTGGGGGGTGATGGCGAAGTTGAGGTAAGGCGTGGC	58	2316	TGCTGAGCTCGGCGGCTGAGAAGGGGAAGCCGGTGCCGGTGCGGCAGGTG	72	GCGACGTGTACAAGACAGCT	GCGAATAGAGACGGGGGC	172	GCGACGTGTACAAGACAGCT	CGAATAGAGACGGGGGCG	171	TTTGCCGAGTTCGTGGAGAC	CTCAGCAACGCCTCAATCAG	188	GTTTGCCGAGTTCGTGGAGA	CTCAGCAACGCCTCAATCAG	189	PTQ5807	y3,x3	3599278	3654592	55315	16-M-11	PTQ10941	y1,x1	3599273	3654592	55320	29-I-24
Cre01.g023350.v5.5	chromosome_1	-	3619130	3628725	3619833	3631530	3619833	3628530	TTCCTCGTCTTCATCGTCCTCATCATCGTTATTATGTATCGTGAGTGTTG	42	2883	AGCAATCAGTGTGACTGGCTCGTCTAAAACAGTACGGCATATACTCCTGT	46	2366	ATGAACGTGCTCAAAAACTTGGCCAGCTTCAACAGCAGCGCCTGCATCAA	50	2557	AGCGAGTATGAGTGAGAAATGGGCAGGGCAAAAGGGAAGGAGGGATGGAG	54	2001	TATAGCGAGTGTGCGCCATGTTCCCCCGCCGATTGGTTCAACGTTAATCC	54	2759	TCAAGGCCTGGGTGGACAAGACCTACCTCGCCGAGCAGCCCAAGAGCGCG	66	CATCAAGGGGAAAATGCCGG	TCCGCCCACTTGCTACAAAT	172	CATCAAGGGGAAAATGCCGG	CCGCCCACTTGCTACAAATG	171	ATGCGTGTATTGGTGACCGT	GCGAGGTAGGTCTTGTCCAC	189	GCATGCGTGTATTGGTGACC	GCGAGGTAGGTCTTGTCCAC	191	PTQ5807	y3,x3	3599278	3654592	55315	16-M-11	PTQ10941	y1,x1	3599273	3654592	55320	29-I-24
Cre01.g023400.v5.5	chromosome_1	+	3629416	3634034	3626699	3633278	3629699	3633278	AATTGTACCAATGTGCCTGGCTACAGCTCCTGCTTCCTCTTCATTCATCA	46	2520	TTCATAGGCCCACCTTAACTACGAGGACAACTTCTGGGCTACCAAGATGG	50	2846	TCAACAACAGCCCACACTGAGCAGCAACAAAGCCAAACTAGCGGAGCACA	52	2724	TCAAGGCGAGTGCAGTGGTGCTGGGTTGGGGGCGTGAAGGTACTAATGCG	60	2793	CACGGCAGGCGTGTCTGGCTCCACATGTCCCCAACTCCCCATGCAACCGA	64	2001	AGAAGGTGTGGAAGCGGCGCAACCCCATGGACGCATACGCCATGATCGAC	60	ATGGACTCGGCCTTTGCAG	CCTCAGGGTGCTGGTATTCC	205	ATGGACTCGGCCTTTGCAG	GGGTGCTGGTATTCCACGAG	200	CTCAGGCGTTTGCTGTGTAC	GGAAGATGGCGGTGAGTAGG	150	TCGGCAACCAGGTCATGTAC	GATCATGGCGTATGCGTCCA	164	PTQ5807	y3,x3	3599278	3654592	55315	16-M-11	PTQ10941	y1,x1	3599273	3654592	55320	29-I-24
Cre01.g023450.v5.5	chromosome_1	-	3634258	3638015	3634958	3640935	3634958	3637935	TTGCAGCGGCTCCAGCCGCCTTCATCTGCAAGGGGCAGCGGTCCAGAAAT	62	2632	ATGACGCCGTGCCGGCTGTACACCAACCCCGTATTCGGGTCCTTCGCCAG	64	2807	ATGGAGGCGAATGGCACCTTGTTGTCGATGCGCGGCGTGTCCCGCTGCAG	64	2921	AGCGGCTTCGGCCCTGGCGGCAGCTCCGCACCTCCAAAGTCGAGATCCAG	68	2369	TACGCACCCACCGCCAGGGCACTGCCCGACAGGTCACGTCGACAAGCACC	68	2518	GTGTGGCCGTCAAGGAGGGCGGCGTGGTGCAGGGACAGCTGGCAGAGGCA	70	ATGAGAAGGAAAGGCGCGAA	TTCTTTCGCCTGCACCTCAG	152	ATGAGAAGGAAAGGCGCGAA	CTTCTTTCGCCTGCACCTCA	153	CAGGGCTGCCAGAAGAGC	TCATGCCTCTGCCAGCTG	150	CAGGGCTGCCAGAAGAGC	TCATGCCTCTGCCAGCTGTC	150	PTQ5807	y3,x3	3599278	3654592	55315	16-M-11	PTQ10941	y1,x1	3599273	3654592	55320	29-I-24
Cre01.g023500.v5.5	chromosome_1	-	3638070	3643125	3638882	3646069	3638882	3643069	ACTTGGCGATGACCATAGCCCGATAGGTGTTCTTGCGGCTGATGGGGTTG	56	2696	TGCATTGGGTTCGGTTTGGTTTGGGCTGGTATCTACACCGCCCCTCCTCT	56	2790	TCTTACCAAGTACCAAGCACCAGTCCACCACCCCGCGGCCTTCCATCTCA	58	2900	AACAACAGCCCCCATCCCGCATTGCTCCACGCGCAATCTCCGTGTCCCAA	60	2410	TCCAGGTAGCGCACCCGGTTGCGGTCCAGAACCAGCTCCTGCGGAATGTC	64	2040	GCGGTGTGGTCGTTGAGAAGGGCGGCGTGGTGCAGGGAGCGCTGGTGGGC	72	GGTTGAAGCTCATGGAGGCT	CCTGCGCTTCTGCCTGAG	150	TTTGCAAGCGCGGTTGAAG	CCTGCGCTTCTGCCTGAG	161	CTTCGTGGCAGCCAGTGG	CCCTTCTCAACGACCACACC	174	CTTCGTGGCAGCCAGTGG	CCTTCTCAACGACCACACCG	173	PTQ5807	y3,x3	3599278	3654592	55315	16-M-11	PTQ10941	y1,x1	3599273	3654592	55320	29-I-24
Cre01.g023550.v5.5	chromosome_1	-	3643180	3661345	3643594	3664147	3643594	3661147	ATTACAGGAGTCCAGTAACCCCCAGCATTGTACGCACAAGTAAACAGCTA	46	2622	ACATGATAAAAAAAGACAAACGCGACAAGCAAGGGGACAGGCACCAGCCA	48	2317	TAATTGGGTTCCCCACTGGCGACTGCTCACATACTTCCACACGTGCCCAA	54	2174	TACAGCCTCATCAAAGCTGCCCAGCTGTAGCAGGTCTGCCGCAAACAGCT	56	2457	ACCTACCGATGACGTTCTCCACGCCACGCACAGCTGGTTCCAACAGGAGA	58	2799	CGCCTCTGCGCAAGGGGCCGGGGCCGGCAGCCGGGCGGCCGCCCAACAGA	82	AAGCACAAGGTGAGCGAGTT	GCGGATAGTGGTGGAGGAAC	197	TGAAGCACAAGGTGAGCGAG	GCGGATAGTGGTGGAGGAAC	199	TCTGTGTCTGCGTCTGTGTC	TTATCTGTTGGGCGGCCG	194	TCTGTGTCTGTGTCTGCGTC	TTATCTGTTGGGCGGCCG	220
Cre01.g023600.v5.5	chromosome_1	-	3661399	3666675	3661464	3667535	3661464	3664535	TTCCTCTATCCCATCACTAGCCCGAACTGTGTACATACGTTATCATGTGT	44	2690	TAATGCTCACGCATTCACGAAGGACCGCTTGTTATACTCACTCACTCACT	46	2145	ATATCGAGCTCTCACACCACATTACATCAGCACCACACACCATCGAACCA	48	2229	ATTGGTCATGCGTGGGCACAAAATGCGTGTGCATTCCAGTTCTTGTGACT	48	2378	ATTTGCGCTCCGCATGATGACAGAAGCCATACACAGCAAACTGTACGGTA	48	2777	TCCTGGCCGTGGTGTTCGGGGCCGCAGCGGCGCTGCGCACCCTGCGGGGC	80	CAATACTAACGGCGTCGGGA	GCCCGCTACTACGTACAGTT	220	CGATGGCAATACTAACGGCG	GCAGCAAAGCAGTCGTGTAC	154	CGGTACTGCTGACGGCTG	GAACACCACGGCCAGGAG	211	CGGTACTGCTGACGGCTG	GAGCACGACCAAGCCCAG	196
Cre01.g023650.v5.5	chromosome_1	-	3668302	3683595	3670356	3686166	3670356	3683166	TTCATATTTACTTAAGAAGTGAAGGCGTAGCCAGGTACAGTAGCATAGTA	38	2737	ATCTTGATTTCTTCGACACCGGAATGAACTACCCTCCCTGTTTTCCTCAT	44	2380	TCCACCTCCACACGCAGCCGAGTAATGTCGTTACTCGCCACCGTCAGCAT	58	2214	TACTCGTGCAGCTGGTTGAAGGCGCGGTTCCAGAAGCGGATGGAGTAGGA	58	2879	TCGTCGTTCAGCAAACTACGGCCACATACGGCCCAACCGCTGCAGCACAG	60	2571	CGGCCTCCTCGGCAAGTCTAGCCGGCCTGCAGCAGGCGCCGGGGCGCGTG	78	GTCTGTGACTGTGAGCCCAA	ATAAACTGTGGACCCGCTGG	162	GGTGGTTTCTGATGTCCGGT	GGCCTCTTATCAGGTGCCTC	153	TTCATGTCGGCACTACTGGG	GCTAGACTTGCCGAGGAGG	193	TTCATGTCGGCACTACTGGG	GGCTAGACTTGCCGAGGAG	194
Cre01.g023750.v5.5	chromosome_1	-	3684443	3698875	3684953	3701816	3684953	3698816	AGCAATTTACAGCTAGTCCGCATCTGTAGCGGTATAGCTGACTTATTGAC	44	2285	AGACTTTCCAAACGATTCTTCTGTACCTTTTGGGGACCAGTTGGTTCGTC	46	2223	TTAGTTCGTTCCAATCCCATAAAAACCAAGACCCAGAACGACCCCACACA	46	2688	TGAGGAGGGATGCTCGTAAGAGGCCTTTGTAATGAGCTCCGTCAAATGAT	48	2447	TAGTTCACTAAGCCGCAGCGTCTACCGCTGCTAGTCGCAGAAAAGACTTC	52	2142	GGCTGCTGGCGGAGGGCGCGGGCGCGGCGCCGCCGCCGCAGGAGGCGGAC	88	TGTGGCGAGCTCTTTTCACT	GCAATGTGAAACTGCCCCAA	190	GGGTACGCGAAAACATGTGG	GCAATGTGAAACTGCCCCAA	205	CCACCATGGACAGACCCAC	CATTCAGCAGGTACACCGGA	153	CCACCATGGACAGACCCAC	TCATTCAGCAGGTACACCGG	154
Cre01.g023773.v5.5	chromosome_1	+	3699196	3701364	3696312	3700873	3699312	3700873	AAATTCACCCCTTGATTAAGCAACATGACTGGTACCCCTTACACCAGTTA	42	2390	AGTACCTTTGTACCTGGCTACGGCTTCACTTCGTAAACTTAATGCATGTA	42	2686	TACAGCTACAGCCATAGCTATAGCTACAGCTACTGCCACAGCTACAGCCA	50	2918	TTTCCAAACATCCCTGCAACCCCCCACCGTGTGTTCTCATGTAACACCGT	52	2619	AAGCAGCAGTTGTACTTCCCAGCGGCCAAGGGGTACAGGTGGGCGGTGGC	64	2210	AGGGCATGGTGGCCGGAAGCAGCCCCGAGGTCAAGAAGCAGCTGGGGATT	64	GCCTTCACCCTCACAAATGC	ATTCCCACGCTTGACCACTC	152	GATGTGTCCATCTCGCGCAT	TTATCCGCACGTCGCTACTC	167	GGGATATGGTGGGCATGGAG	ATCCCCAGCTGCTTCTTGAC	239	GAGGGATATGGTGGGCATGG	ATCCCCAGCTGCTTCTTGAC	241
Cre01.g023787.v5.5	chromosome_1	+	3701506	3707601	3698731	3706457	3701731	3706457	TGTGCTTGCATTTGTACCTGAACGTATTGTGTATGCAGTGCTTCTACAAG	42	2435	TATACAGAAGACTGCCTCGCATGCATTCATAGCACTCATGGAACATCCTT	44	2109	TAAGAGAGCACAGAGATAGGTCCATATTGCGTGAGCGCCTGTAACTAATT	44	2557	TCTTCAGAATCAAGGTGTGCACTGATGGAGTTGCCTGTGCTGGGGCATAT	50	2242	TCGTGGGCAGGGTACGCGAAAACATGTGGCGAGCTCTTTTCACTCATCAA	52	2001	CGCACCTCAAGGCCACGCACGAGGCGCTGGGCAACCGCAAGGACATGCGG	70	ATGCCCAGCGATCGTGTTAA	TGGTCGCTGACTGTCAGTTC	230	ATGCCCAGCGATCGTGTTAA	CTGGTCGCTGACTGTCAGTT	231	TACCAAACTTTGCGACCCCC	TTGTAGGACTGGATGTCGCC	176	TACCAAACTTTGCGACCCCC	CGCCTTGTAGGACTGGATGT	180
Cre01.g023800.v5.5	chromosome_1	-	3710580	3719595	3711311	3722415	3711311	3719415	AAGGGGATTGCTACGTATTCGTATTCGTTGTTGCCTGTTGCATGTAAATT	40	2836	AATGTGTACTTTGGATCGTTTGTGTTGATGCACTGAACATGGTGAGCGGT	44	2075	TTGGTGAGGAGAGGACATTTCAGTCTTCATTACAAACCCGAGCTCAAGCA	46	2130	TAGGGTGCAGCTGATTCCCAGAACCCAGCAGATGACAAACAATTCGCAAC	50	2201	TTGGTGAGTGTGTGATGGGACAGTGTCAAGGCAGGTTGGTAAAGTCCCGT	52	2250	AGCAGCGGCTGCCGGGAGCGAGGGGCGGCAAGCGCAGGCGGCGGCAGATG	78	AGAAGTGCACAGTAGGCTCG	CATCAGCCGCCCTTGGAG	229	CAGGAGGAAGCAGCATGGAG	CATCAGCCGCCCTTGGAG	161	CAGAGCTGCTGTTCCCCTG	CTGCTGTTGTTGCTGGACAC	179	CAGAGCTGCTGTTCCCCTG	TTGTTGCTGGACACCTCCAC	173
Cre01.g023850.v5.5	chromosome_1	+	3719696	3722581	3717007	3721531	3720007	3721531	TTCCCTGACACCAGCGCCAGCACTAGCGCCAGCATTAGCGCTAGCACCAG	62	2231	AACCACCACCGCAACCACCACCGCTACCACCACCGCCAACACCACCGCTA	64	2453	AAGCACCAGCACCAGCGCCGGTGCAAGCACCAGCGCTAGTGCCAGCACCA	66	2076	AGCACCAGCTCCGGCGCAAGCACCAGCGTCAGCACCAGCACCAGCGTCAG	68	2135	ACTGACAGGCACACGCAGGAAGTGGGGGCCGCCGATGATCCCCCAGCAGC	68	2549	CCGTGTTCATCATGCTGCTTGGGTCGGTGGGCTTTTTCGCCACACTGGGA	58	GTAGGGGCTGTACCTGCAAG	CGGTCGCTAAACGCATTCTC	213	GTAGGGGCTGTACCTGCAAG	TCCAAGATCTGATTGCGCCC	195	CACTCCCAGCACAGACGG	TCATCCCAGTGTGGCGAAAA	151	CCACTCCCAGCACAGACG	TCATCCCAGTGTGGCGAAAA	152
Cre01.g023900.v5.5	chromosome_1	-	3723250	3724655	3723887	3727099	3723887	3724099	ATCTCAGACTATGCGTGTTTTAATGATGGATTGACAGTATGGTGTCTCTA	38	2076	AGACAAGATACAATCATACATTGGCAGTACTTCAAGCATCTGCGGTATAA	38	2863	ATGACTTCATCCCCAAGCTCGTAGCCATTTCTTTTGAGGAGGTAAAAGGA	44	2502	AACGTTCACCCCGTGCCATTGTCTTTTGAGTTGCCAATGACAGGCTAGAT	48	2249	TTCACAATTAATTGCGCCACAACTGCCTTTTCTCGGCGACCAGTCCTCAA	48	2949	TGGAGGAGGAGAGCGCAGCGCCGCCCAAGAAGCGGCACAAGCGCGCAGGC	72	CTGGGGCATAAGCGACCTG	GGACCGCTACCTAGACACCA	236	CTGGGGCATAAGCGACCTG	GACCGCTACCTAGACACCAG	235	ACTCCGCAATCAACATCCGG	CCCTCCGCTACCAAGATGC	179	ACTCCGCAATCAACATCCGG	CTCCTCCACGTGGCCTTTC	203
Cre01.g023913.v5.5	chromosome_1	-	3724710	3726085	3725396	3728777	3725396	3725777	ATAAACATGACACATAGAATTGGCGGCGGCAGCGCAGTGCAAAAATTTTT	42	2564	AACGTGTATGGGGGGGTTGGTGACAAGTACTTTTGACAAATGTGCTGTGT	46	2050	TGTTGTACGTACCGGCTCGTTTGTTGCTACCGTATAGAGTGAGAAGAGAT	46	2917	ATCTACGCATGTGTAGATGCCGGGTGCCTGAAGGCATCTACAAGATACGA	50	2391	AATGGGGGAAGCGTAGACGTTTTGGGGGGCTTGGGGGCTTAAGTGTAGAT	54	2456	TGTATGCTTTCATCATGAGGACGAGCTCGAGGGCACACGCTAAGCAAGCG	54	CCGCCTAAGCTCCAGATGAG	ATCTGCATAGCACTCACCGC	195	CCGCCTAAGCTCCAGATGAG	CGCATCTGCATAGCACTCAC	198	CGAGAAGCAGGTCGAGAAGG	GAAAGCATACAAGGCCCCCA	209	CGAGAAGCAGGTCGAGAAGG	TGAAAGCATACAAGGCCCCC	210
Cre01.g023950.v5.5	chromosome_1	-	3728896	3733422	3729336	3735973	3729336	3732973	TATGGACTGCATGGCAGAGGATTGCGTGAACGGGCTATGCGTCGCAACTG	56	2069	TTGGGCGCAGGCACGCTCGTAACCATGAGCGGCTGCTTCGTTGAGGTGAA	60	2526	TCCAGTCCGGACGGCTTGCTCCACAGCTGTGTGGGCGTGCTGGTGGATCA	64	2316	TAGCAGCTGCTGAAGTTGCCGCCGGAGCTGGCTCTGCTGCAGCTGTCGCC	66	2414	TATGTGGTGTGGCAGCCGGTCGTCATGCGAGAGCTACGCCGCCGCCGTGC	68	2012	GCGGCAAGTTTGGTGCGCTGCCATGGCTGCAGCTTGGGCTGAAGATCGTG	62	ATGGAGCCAGCGGACGAT	CCATCGTATTGCTGGCCTCG	155	ATGGAGCCAGCGGACGATG	CCATCGTATTGCTGGCCTCG	155	GAGGGCAATGGCGGGTATG	ACACGATCTTCAGCCCAAGC	163	GTTCGTGTCGGGACTGGG	ACACGATCTTCAGCCCAAGC	242
Cre01.g024000.v5.5	chromosome_1	+	3733613	3736886	3730800	3735800	3733800	3735800	ATGCAAAAGGTGTCGTCGGTACAGGACATGCAGTTGCAGCTCGACAACGA	52	2946	AGACGGTAGACCGGGCATGCCTTGTGTTTAACCTGTGCGGTGCAAAGCTG	56	2849	TGAAGCTCAAGCGATGCCGGGTGCGGGTGAAAGGTGGGCACAATGCCGGA	62	2312	CGCGGCTGCGAGGACGGTGAGACGGTTCCACAACAGGACCGTGCGTGGTT	66	2001	AAGACTGTGAGCTCAGCGGCGCACCCAACGCGGGCGTTTCGGCTGAGGGT	66	2087	CATGGGTGTGGCGGCGCGGGGCGCCGGCAGCCGCGTCTACTCCCGCCGCG	82	ATGCAGCAGTCTCAAGCCG	GGCAGCTAGTTGGGCTAGTG	150	ATGCAGCAGTCTCAAGCCG	GTCTGTAATGACCTCCCGCA	246	CTGGCTTCCAGTCCGGAC	CCCATGGTCTCCTGCACAG	151	CTGGCTTCCAGTCCGGAC	CCACACCCATGGTCTCCTG	156
Cre01.g024050.v5.5	chromosome_1	+	3737023	3740700	3734425	3739685	3737425	3739685	TTTTGGAACCAAAATCAGCTGCTGCCACATGGTGCTGTTGCACGGCTGCT	52	2056	TTTGCCGCGGTGGCTTCGGGCAGTGGCGGCAGAATCTTGGCACTGAGCCT	64	2129	ATCATGCCTGTCACCGGCCGCCAGCCACCAGAGGGAGCTTGTTGCACACG	64	2312	TGCAAAGCCGCAGCCACCACTGCCACAGGTGGCGTGACCTCGGGCCCACT	68	2447	TCCATGCCAGCCGTACCGGCACCAAGCCCTCTACTGCCTGCGCCACCGAG	68	2581	ACCTACAGGCGGATGCTGTCGCGCTGCTGGCAAAGCTCAAGAGCAGCAAA	58	TTTGTGGTGGCAGCTAGGAG	CAACACCCATCAACTGACGC	208	TTTGTGGTGGCAGCTAGGAG	GCAACACCCATCAACTGACG	209	AGCAATCCGTGAGTTGGGG	TTGCTGCTCTTGAGCTTTGC	216	CATGGAGGAGAGGGGGAAGG	TTGCTGCTCTTGAGCTTTGC	242
Cre01.g024100.v5.5	chromosome_1	-	3740720	3743200	3740828	3746064	3740828	3743064	ATACTGTCTTTCGATTACCAGATACATTCGGGAATCCAATTTTGTCTCAA	36	2473	AATCTTCATGCAGTTGGAAATATACCATACGATGTCACGGAGCAAATGCT	40	2200	TGGATCGACCACCAACATGCACCGTATTCAGTAAGCAGCATTCTCTCGTT	48	2308	TGTCACTTTCTTTCCCCAAGCACCGCGACTGCAATTAGACAACCTTACTG	48	2364	CTATAGTATTGCACAGCGACAAGTGTCACCGTCTGTGTTGCCAATTCGGT	48	2413	AGACGGGGCCGCAGCCGCAGCGGCCGGTCAAGCAGGGCGCTGGGCAGGAG	78	CGCAGCAACTATACCTGCCA	TGCTGCACAACCTCCTTGAA	192	AACTATACCTGCCACGCTGC	TGCTGCACAACCTCCTTGAA	186	GTGGAGCCACAAGCCCAG	ACAGAACGAGCAGCAGTACA	151	GTGGAGCCACAAGCCCAG	ACACAGAACGAGCAGCAGTA	153
Cre01.g024150.v5.5	chromosome_1	+	3743293	3745275	3740395	3744474	3743395	3744474	AAACAATAGACCCTGAATAGACTACAATTACTGTACATCACTCGGTCCTG	40	2101	ATGGGGTCTCTTATCACCGATCCCAAATAGCAACAAGAGGCACGAAGATG	48	2929	TAAGAAAGCGAGTGACGCGCCACCTTGCAACAACAGTTCTAGTCGTCTGC	52	2215	ACTGAGTAGGCGGTGAGGATGGTACAATGATGTAAGCAAACGCGTGCTGC	52	2323	AAGTTCCTGTATGGGGCCTCGCTCGACTCGAACATGCCCAAACGGCTAGT	56	2006	CGGATGAGGAGGACCCGGATTCCGAGGTGGTGGGCGAGGTGCGCCTGGGC	72	TAGGCGTGCCCTCAGTCAAT	CTCGTCGAAGAGGGGTGATG	181	TAGGCGTGCCCTCAGTCAAT	GCGAATGAAGCCCTCAGACT	208	ACCTTGAGGAGACGGAGGAG	TCCTCCTCATCCGGGTCAAT	199	ACCTTGAGGAGACGGAGGAG	CCTCCTCATCCGGGTCAATG	198
Cre01.g024200.v5.5	chromosome_1	+	3745583	3748454	3742707	3748092	3745707	3748092	TAATGATTTATAGAGGCTCAATTTTAGACACGCTATGTAAGACGGTTGTG	36	2564	TATTCGCAATTGAGTAGCTCTGACAATCTTCATGTGATTTGCATCGACTC	40	2422	AAATTATGTCCCTGTCAATGCACTTAGGTCTCATGCCTGTGCATTTCCAA	42	2505	TGCAATCCATTTTGGCAAGGCCCTTTATAGTGAACTAGGAGGAAGTTTTG	42	2649	TCTTGTGGGGAAACGCAGCATCTCTTTAAGGTGCGGTCGTTAAAGCGTCA	50	2001	CGCAGCGGCAGCAGGTGATGCTAGTGCGGCAGCAGCTGGGGTTGCCGCAG	70	ACCACCAACATGCACCGTAT	TAAGGTTCCAGCTCCGCTTG	232	ACCACCAACATGCACCGTAT	ACTTGATCGCTCCGACTTGG	186	CAGATGATGCCTCCGCCTC	GTTGACCTGCTCCACTGTGA	150	CAGATGATGCCTCCGCCTCA	GTTGACCTGCTCCACTGTGA	150
Cre01.g024250.v5.5	chromosome_1	-	3748457	3758072	3749720	3760949	3749720	3757949	AATGCGATGTACATATATCCGTACGCGTTCATTCGTCACTGAACACAGAC	44	2104	TAATAGGCCTTGGCGGTGTCCAAGGTAGGAAAAGGAATGTACAAGGCAAT	46	2033	AATATGTAGGCAAAACTGAACGCACGCATGCACGCAGTCACCTGAATCAT	46	2339	TGATAACACATGTGATAGCACATGCATAGGGCCCACATGCACTAGTGTAG	46	2889	AGGTTCGGCTGACAGCTTATGCAAGTTTTGAGCTGCGGTGTGTTATGCTG	50	2832	AGCCGCCCGGCTTTGGCGGCGCAGACGGGACAGAGGCCGTCACTGCGCTC	74	ACGGTACTGGAAAGCAGCAA	AGAATGCGTGTTTGGGGACA	168	ACGGTACTGGAAAGCAGCAA	CGTGTTTGGGGACATGGAAC	162	GACGGGTCGTTGGAGGAG	CAGTGACGGCCTCTGTCC	172	GACGGGTCGTTGGAGGAG	GCAGTGACGGCCTCTGTC	173
Cre01.g024251.v5.5	chromosome_1	-	3758194	3766462	3758255	3769048	3758255	3766048	TGGAATGTGGATGCAGGCTACACTGGACGTTTCGCAACGTAATGTTACCC	50	2065	TCACACTTTGACCCCCTACACCCCTGACGTCTCCATTTCTCCAATCTCCA	52	2865	TCAATGGGTCGTTGCTGCTTTCCATCAAGGATCCTTCGCGCCGTCCTCGA	56	2922	TCGCATCGGGGCAGTGTAGTGGCCACTCCACAATGGCTGTGCATGGCAAA	58	2122	TCTGTGCCTATCTGCAGGTGTACCACGTTTCGCCGGACGTGAGTGGCCTG	60	2007	GGGGATCAGGCAGTACTGGCAAGGCAGGTGTTGGCAGCAAGAAGAAGAAG	56	GGCGCCTTCCTGTCCAAATA	CTGCCTGTTAGAGACCAGCC	175	GGCGCCTTCCTGTCCAAATA	GCCACTGCCTGTTAGAGACC	179	GACCCGGATGACCAAGAAGG	TCTTCTTGCTGCCAACACCT	164	GACCCGGATGACCAAGAAGG	CTTCTTGCTGCCAACACCTG	163	PTQ8613	x1,y1	3752594	3827329	74736	23-I-18
Cre01.g024300.v5.5	chromosome_1	+	3766803	3770344	3764364	3769879	3767364	3769879	ATATATATGTGTGTCGGGGGCTTAGTGTGTGTTTATGTATACACGTGCGT	42	2828	TACTCAATCCAACCCAAATCAACTCTTGAGCCAGAGGTTTAAGCAGCCGA	46	2284	ACTGTATAGCATGCATACGCTAGCGCATCCGTGTGACATGCGCTTTTAAT	46	2561	AACCCAGAGTATCTGCGAGGCAGCAACAACAAGATACTGGTGCGTCACAG	52	2438	TTTGTGCGGCTGTGCGAATGGCGCTGTGTTTGGGGCATGAATGTGTGAGA	54	2740	GGCACGTGTTCCTTAACCCGCGCACCAAACACGAGGTGCTGGACCTGCGG	64	CGTCAGTATCACCCGGTACC	GAAAGTGTGTGCGGCAGTTG	158	GCCGTGAATGACATCGTCAG	GAAAGTGTGTGCGGCAGTTG	172	ACCAGACCATGTTGGACGAG	GTTTGGTGCGCGGGTTAAG	210	CCAGACCATGTTGGACGAGG	GTTTGGTGCGCGGGTTAAG	209	PTQ8613	x1,y1	3752594	3827329	74736	23-I-18
Cre01.g024350.v5.5	chromosome_1	-	3770346	3774017	3770835	3776908	3770835	3773908	TGTGTGTGCTACAGGCCCTGATCTTAGTGCGGGTGTTTATTTGTTCACAT	46	2069	ATATCAAGCTGCTTCCGCACTTTGACGCCATTCTGTAAACTGGGATCATG	46	2905	ATGGGTTCTCAGGATTTAGGTAGACAGCTGCCGGTTTACGCATTGGCTTT	48	2663	AGCACCTACCGGTGACGCAGCGCAGCGCCTTGCATTGCTTACCCGGTATT	60	2381	TGGCCTTCCTCATGCGCCAGTACCCCTTCGCCGAGTCCACCTACAGACTG	62	2183	GCGCGTCGCTGATGTTCGTGCGCCACATCTACCGCGCCATCAAGTGCGAG	64	TTGGCACTACTGCAGCTCAG	ATTGTTGTCGCTGGCTGTTG	220	TCCTGAGCGAGAAGGACCAT	ATTGTTGTCGCTGGCTGTTG	150	GGCATCTTCGTGTACGGCTA	TAGATGTGGCGCACGAACAT	173	TCGTGTACGGCTACTGCTTC	TAGATGTGGCGCACGAACAT	166	PTQ8613	x1,y1	3752594	3827329	74736	23-I-18
Cre01.g024400.v5.5	chromosome_1	+	3774153	3783474	3771242	3783327	3774242	3783327	ATGTTTGCTGCACTTCATGTGAGACTGTGTCAGACCATCTGTACTACTCG	46	2427	ATTGCGGGCTAAGGGATAGCATCTCTGCATGGGCTAGTAACATCGACATC	50	2486	TTTCGGCACCATCGTCATCATGATCCTCATCTGGACTCTGGTGACCATCC	52	2335	TATTTCAGGGAAAGGGCTGTCTCAAGGACGGTTCACGGGCTGACATGCTT	52	2928	AACCGGTCAGCATGGGCGCCCTACTCAAAGGGTCTATGTTTGGGAGATGA	54	2250	CGGTGGAGGTGCAGCGCGGCGAGCCGCTGTGCTTCCGGGTGGAGGGCGCC	78	CCTTGGTTGCAGGAGCTGTA	TGTCGCTGTGGAAACTGGTC	213	TGGTGGATATTCGGCCTTGG	TGTCGCTGTGGAAACTGGTC	227	CACTTGCTGACCCTGAGCTC	CTCCACCCGGAAGCACAG	153	TGCACTTGCTGACCCTGAG	CTCCACCCGGAAGCACAG	155	PTQ8613	x1,y1	3752594	3827329	74736	23-I-18
Cre01.g024500.v5.5	chromosome_1	-	3783477	3797692	3785264	3800600	3785264	3797600	TAATCAATACCTCTGTACACGGGTTGCTACTCATTTGCATATTGTAGGTG	40	2015	TATAATGCTTTTGCTGTCAGCCACTTCACCGTTGCTGCATTCCATTTTTT	40	2141	TTCTACATTTGACTGATCTCCTACGTGTGTCATCCGATGATTGCAGACTT	42	2248	TGTTTCCGTGTGCCCGCAAGAACGTTCTTCGCATGTCTTACCTGAAAAAA	46	2777	TATGTTCAGTTTCGATGATTCGCCCATTACCGTCTCGCAGTGGTCAAGAT	46	2899	CGCCGATGGATCGATCGCCATTGCGGGATCAGACCGGTGGGCTACGTATG	62	TGCCACTGATAAGCTGGGTG	ACCTTTGCCAAGTCCTCTGG	190	TGCCACTGATAAGCTGGGTG	CCACCTTTGCCAAGTCCTCT	192	CGTCAGAGGGTGCACTGG	GCAATGGCGATCGATCCATC	160	GAGGTGCTGCGTCAGAGG	GCAATGGCGATCGATCCATC	169	PTQ8613	x1,y1	3752594	3827329	74736	23-I-18	PTQ9902	y1,x1	3773497	3870220	96724	26-L-4
Cre01.g024550.v5.5	chromosome_1	+	3797833	3802773	3795568	3801386	3798568	3801386	AAAATCTCCACTCCTTCCACCTTCCGCAACTTGACCATCTGATTGCAGAA	46	2212	TACGTCTGGATTGCACACTCGCCGCAACTGTGCAATGCCATGCATTTCAA	50	2664	ACGATCAACAGCTGTTCGAGCTGTCGCTTCGACTCAAGTACGTTGAGGAC	52	2487	AAGGCGGATTGCTCGACCCGTGTCTGTATACCCCGATCTTCACCACATGA	54	2261	TGCTTCAGCTACGCCCGACGTGCATCTCGAGCAGCAATCTGCAGCCAACA	58	2775	TACACAACCGCCTGGAGGAGTTGGAGGCCGGCGATGCGGCTTCCGGCCGC	70	TTAGTCAGCGCCTACCAAGC	GGACTCTGAGCCCGATGATG	180	GCTTAGTCAGCGCCTACCAA	GGACTCTGAGCCCGATGATG	182	TGTTCCAGGTCTGCTAAGCG	GGCGGTTGTGTAGCTCTGAA	199	CGCGCCGTAACTCCATGATA	GGCGGTTGTGTAGCTCTGAA	181	PTQ8613	x1,y1	3752594	3827329	74736	23-I-18	PTQ9902	y1,x1	3773497	3870220	96724	26-L-4
Cre01.g024601.v5.5	chromosome_1	+	3803233	3805577	3800368	3803952	3803368	3803952	AAAAAATGGAATGCAGCAACGGTGAAGTGGCTGACAGCAAAAGCATTATA	40	2044	ACCTACAATATGCAAATGAGTAGCAACCCGTGTACAGAGGTATTGATTAC	40	2169	AAGCAGTTCAAATGTTGTCACTAGTAGGCAAACAGAATCGACACACACAG	42	2619	AAAATGCTCCTTTTGAGGTTCACGAAACCATGGCCTTACCTGCACATGTA	44	2563	TCAAACAGGCTCATTTCAACAGCTCACCTCAATGAGTTGCAGAAGCTCAA	44	2719	GGCGGCGAAGCGGCCAGGCGCGCGCGTCAGTCACGTTCGTGCGGGGCGAG	78	CTTCTCCCTGGGCGATGTC	TGTCGGTGTGTCCCTTCATG	204	CCAACCTCGGCAACACGTA	TGTCGGTGTGTCCCTTCATG	150	TGCAAGTGTCGCATGGTAGT	CTACTCGCCCCGCACGAA	194	AGGCACCAGCACATAAGGAC	CTACTCGCCCCGCACGAA	172	PTQ8613	x1,y1	3752594	3827329	74736	23-I-18	PTQ1148	y2,x1	3798323	3878172	79850	3-H-24
Cre01.g024650.v5.5	chromosome_1	+	3806263	3819864	3803497	3819228	3806497	3819228	TTGAGATCATGGGATGTTTTGAATAAGTATCTATTTGTAGAACATATTAT	26	2592	ATGCATAGTATATTTTGAATAGATCGGAGTGATCTGTATTCTTTACGCGC	36	2723	ATTAATTATTAAGAGCGTTTGCTGTGAGAAAACGCTGGTCAAAGCAGATG	38	2939	ATACTACAATTGGATGCCCTCTATATAGCTGGTGTGCTTGTCATTGTCTA	40	2454	TCTTATGTTGAAGAATAGCCAGCTCGCCCAGCACCTTTACTTTTTTGCAA	42	2855	AGCGCAGCAGCCGTGCACTCTCGCCCGCCCCTGGCGATGCGGCAAGCCGG	76	CCTTCTCGCGGTCCTTCTTT	CTGGGTTGATAGGGCATGCA	191	CGGGGTTGCTAGCTTCAAGT	CTGGGTTGATAGGGCATGCA	150	CGAGGTCCTGAAGCAGCTAG	TTACCGGCTTGCCGCATC	223	GCAGCTAGGGGTGATCCTTC	TTACCGGCTTGCCGCATC	211	PTQ8613	x1,y1	3752594	3827329	74736	23-I-18	PTQ1148	y2,x1	3798323	3878172	79850	3-H-24
Cre01.g024750.v5.5	chromosome_1	-	3819867	3832452	3820887	3835102	3820887	3832102	TGTGACACGAGGTGCACATGCGTTAAGGATCAAACTCCAAACAAATAAAC	42	2351	ACTATCCAATGTCAAGCCATGTACGAGCATTCATTCCCAAGGAATGATCA	42	2786	ATAAAGACATCTGCATTGGTGATGCATCCGCCATAGCACGTGACAATGTT	44	2245	AAGTTCTTTGTGGACACCAGGTAGGACTGCATCTTGAACCTGAAGGTCAT	46	2702	ATGTTTCAGTGCTTGCAGATTGCAACGTTCGTTGCAGGGTGACGGAGCTA	50	2870	CTGGAGGTACCGGAAGTGCCGCAATGTCGAGTGGCTCCACTAGCAACAGT	58	GGCTTTCCAACGGAAGCAAC	CACACCTGACTCGACCACTG	222	GGCTTTCCAACGGAAGCAAC	GACGTAAAGCCCCTCACAGG	195	GTTCAGGGTCTCAGTGCAGG	CTTCGCGCCCAATAATGCTC	164	TGTTCAGGGTCTCAGTGCAG	CTTCGCGCCCAATAATGCTC	165	PTQ2513	x1,y2	3806398	3858419	52022	7-B-5	PTQ2610	x1,y1	3806398	3858428	52031	7-D-6
Cre01.g024800.v5.5	chromosome_1	-	3832523	3845462	3833604	3848324	3833604	3845324	TTTCATGAAGTTGAATCTGTTATGCTTGCAATAGGTACCATTATGCTGTA	34	2410	ATAGGACAACGCAGCACAGAAACAACATCTGACAAGTTATAATCTTGGAT	38	2298	TAAGACATGATGTCATAATGCGAGTGTAGGTTTTGGGTGTAAGTACGGTA	40	2702	AAAAACAGCAACGACAAGACAAGTGCACCTTCTGCCGACATAATTTCTGT	42	2356	ACATGTAGATGAGTATTCGTATTAAAGCTGGAACAAGTGCTTCAGCCTGG	42	2924	CCAGTGCGGAGGCAGGCCAGTCTGCGCCAACTGCCTCCGCGGTTACACAA	66	CGGCCTCGTGGATTGTAGTT	TTCCGGTGGATGCTCTTTCC	166	CGGCCTCGTGGATTGTAGTT	CAAGTTCCGGTGGATGCTCT	170	CTGGCCTCGCTTATCAAACG	TTACGCAGGTCACTGTTGCA	155	GCCTCGCTTATCAAACGCAT	TTACGCAGGTCACTGTTGCA	152	PTQ2513	x1,y2	3806398	3858419	52022	7-B-5	PTQ2610	x1,y1	3806398	3858428	52031	7-D-6
Cre01.g024850.v5.5	chromosome_1	+	3846103	3847714	3843209	3846935	3846209	3846935	TTTTACGCATTACGGCAGCATCTTGACACGCGGAATTGAAGTGCTGTTCT	46	2046	TCCGTGTGAAGGAGCTCATACTCAGGGTACGGGTATGCCTTTCTGTTGCA	52	2242	ATAAGCTGGCTTGATGGCACCGGTTATGTGCTGCCCGTCAACTTCAGCGT	54	2779	AGTATCCGTACGTGCTGGCAGGGAACGGTGGCAGGGATAGCAGATGAAGT	56	2105	TGCGCTTCCAGACCGACAGCACAATGGTGGTTGCTTTCAACGACCGACTG	56	2459	CCTACAAGCACGAGGACGACCTAGTAGAAGGATTTGACAGCAAGTACCAC	50	GCTGCTCTTCGTCACCCTAA	ATGCCATCCAGCTCAGCTTT	157	GTCACCCTAAGACTCGCGAC	TACATGCCATCCAGCTCAGC	150	CGCACCACATCTTTCATCGC	CGTCCTCGTGCTTGTAGGTT	191	CGCACCACATCTTTCATCGC	TAGGTTCGCACAAAGCTGGT	177	PTQ3540	y1,x1	3838642	3871612	32971	10-G-21	PTQ2513	x1,y2	3806398	3858419	52022	7-B-5
Cre01.g024900.v5.5	chromosome_1	+	3847773	3852874	3845053	3851461	3848053	3851461	TTTTTCAAGAATCATGAAGGGGCGAATTGAAATTGGTTCAGTTTTTGTGT	34	2374	ATGCAAACCTTATTTGATACGGGGAAAGTAGCTGTAATCATGTTGATGTA	36	2296	ACATCCATGATTTTACACTTTTACAAACTACTGAAACCGCAACTCTGCAG	38	2702	AATGCAGGAGTTATGAAGTTGTGGACGTTCTAGGCAAAAAGGAGGGTCAG	46	2597	TGGTAACACGGCTTCAACCAAGGGCACTTCGCTTGAGATGACTTTCGATT	48	2136	CAGGGCCGATGGGCCGCAACGGCATGGGCCGCGGAAGGGGCGGACGCGGC	80	AGCTATGCCGACAAGTCTCG	TTAGCGTGCGAACCAAACAC	150	GGTGAGCTATGCCGACAAGT	TTAGCGTGCGAACCAAACAC	154							PTQ3540	y1,x1	3838642	3871612	32971	10-G-21	PTQ2513	x1,y2	3806398	3858419	52022	7-B-5
Cre01.g024950.v5.5	chromosome_1	-	3853192	3858632	3853795	3861572	3853795	3858572	TTGCAAATGACTCTATGAGCTCAAGACATGCTCATATCCGCTATTGTTGT	40	2863	TAGATGAACTCATAATCGTGTTGGCAATGGACGTGATGGGATGGTTTCAG	44	2200	TGACACGGTGACGCAACTTGGTCGGTTTTGTGTTACCTACGCTTTTCTAT	46	2082	ATGCATTCTATCATAACATGCACCCATCCTTCGCACCTCAACAGTACGCA	46	2388	TCAATCCAATCCCGGGGGCTGTCACGCTGTACTTTACAAACATGTCTCTG	50	2005	GACCGCTGGAGCTAGCTGACCTGGCGCAGCGCCTGGAGGCAGTGACTGGG	70	TGCAACCGCGAAAGGTCTAT	CGCGTTCAGGAATCAATGCA	209	TGCAACCGCGAAAGGTCTAT	ACGCGTTCAGGAATCAATGC	210	TCTTGTGCGTCAACATTGGC	GCAGCGGCTTATCGTTGAAG	163	TCGGTTCTTGTGCGTCAACA	GCAGCGGCTTATCGTTGAAG	168	PTQ3540	y1,x1	3838642	3871612	32971	10-G-21	PTQ9704	x1,y1	3845250	3892437	47188	26-O-2
Cre01.g025000.v5.5	chromosome_1	+	3858743	3861424	3855804	3861070	3858804	3861070	AGTCTTATCTCAGCTCCACTTCATTGCCGCACGCTCATTCAGCTTTGTCA	48	2668	AGAGCTTGACAAGCTCCTGTGGAACGGTTTCAGCTCGTGCTTACCATTGT	50	2318	TTTGATGCGATCATGCTTGCCAGTAGTGAAGATGCAGCAGGTGGTGGCCA	52	2748	ACATACACGTCCGTAAAGCGTGCACATAGACGTGGTGGCGCACATGCTCA	54	2367	AACATGCGCCTGACCAACCCATGCCCCTGGACCTGCTCCGCGTGTGTACA	62	2948	CTGGTTCTGAGCACCCTCGCGCAGCTGCTTTCCGTGCAATTGGGGTGACG	62	AGCGCATTCTTTCTACGGCT	TGGCACGCACATGAACTTTG	161	AGCGCATTCTTTCTACGGCT	CGCACATGAACTTTGCCTCC	156	GCAGGAATGCAGCGGAATAC	CACCCCAATTGCACGGAAAG	164	GCAGGAATGCAGCGGAATAC	AATTGCACGGAAAGCAGCTG	158	PTQ3540	y1,x1	3838642	3871612	32971	10-G-21	PTQ9704	x1,y1	3845250	3892437	47188	26-O-2
Cre01.g025025.v5.5	chromosome_1	+	3861533	3863514	3858907	3862299	3861907	3862299	ACAAACTGAAACTCGAGGAACCTTCAGTAATGGCAGAAAAAAGTTGTTGT	38	2637	ATAACGCCCAACCCCCAAAAAATCATGCGCGCCACGCAGCTTAGCTATAC	52	2788	TTACGTGGCGTTTGTGACGCTGCAAAGCACCGCTGGAAGTGTTGTGTCAC	54	2338	TATGCGGAGCAACGATGCTGCCAAAACCTCCTCACCCCACAAGAGCAAAG	54	2499	TATGCTGGTGGTCAACGCGAAGAGGGGCAGCAGCGCCTTGTTGTAATTCT	54	2695	CCAAGATATCGGCGGCTATGAAGGGCAACACCAACAGGATGAAGAAACGT	50	TACAAGCTGCGCTACGTGAT	CCGACATCTTGGCCTTGTGA	175	TTACTAAGACGGGCGGCTTC	CCGACATCTTGGCCTTGTGA	237	TCACAAGGCCAAGATGTCGG	ATCCTGTTGGTGTTGCCCTT	150	GTGAGGAGGAGATGGCGTAC	ATCCTGTTGGTGTTGCCCTT	235	PTQ11734	y1,x1	3858430	3870220	11791	31-L-5	PTQ8853	y1,x1	3858428	3876463	18036	24-I-5
Cre01.g025050.v5.5	chromosome_1	+	3863943	3869649	3862026	3867917	3865026	3867917	TTCTACAATAGGGAATAGCAAGTAAAAGTAGGAGTAGGTAGCACATTTAA	34	2271	ATATTGTACACAACCTTGACCTTCTCTATATGGGTTCTCATGGTAGAAAA	36	2615	ACAATAACCCTGCATCTACATCTGCCATCATCGTCAAGGATATCATAGTA	40	2678	ACCTCATGAGTGTGCATGACAGCACGTTTATTGTTAAATGGCGACATCAG	44	2749	TATACCTTAACCAGGAGCGCCCTGGTATAGTATGAGTTACGGTATGTAGC	46	2803	CGGGCGCCACGCAGCCGGCTCCGAGGCGGCAGCAGCAGCAGCATCACCAG	76	CTCTTTGTGAGCAACGTGCC	TAGGCAGTGTGGCACAAGTC	176	CCTCTTTGTGAGCAACGTGC	TAGGCAGTGTGGCACAAGTC	177	CCTGCACCCAACCCGAAC	CTACTGGTGATGCTGCTGCT	186	CCTGCACCCAACCCGAAC	TACTGGTGATGCTGCTGCTG	185	PTQ11734	y1,x1	3858430	3870220	11791	31-L-5	PTQ8853	y1,x1	3858428	3876463	18036	24-I-5
Cre01.g025100.v5.5	chromosome_1	+	3870123	3873894	3867615	3873354	3870615	3873354	TAATGTTAATCCCGGTTGTCGTAAATCATACACGTGCACGCTTTCCTGTT	42	2675	ATTCAGGCCTCACCAGTTTAGTCCACATGCACATCCCGTAACCTACAACG	50	2452	ATCCAAACAACCACCACGTTGCCAAACGCGGCAACCAACAACACATGTTG	50	2589	ACTGATGCCGGTCCTGATGCTCTTCTCTCAGGTCAAGTCAAACACGGAAA	50	2917	ATGGTGCGCTGTAAGGCAAGGAGCAACAAGATCGCACGCCAGTTCATATG	52	2747	CGGACGCCCTGGCGTGCAGCTCGCAGCTGGAGATCGTGGCGATGCGGGCG	74	ACGCACTGGTAAGTCACACT	ACCGTAAACAGGTCGCCAAT	161	ACATCGACTTCGCGGACATG	ACCGTAAACAGGTCGCCAAT	186	CTGTGTGTGCAGGTGCCG	CACGATCTCCAGCTGCGAG	156	CTGTGTGTGCAGGTGCCG	CATCGCCACGATCTCCAGC	162	PTQ8853	y1,x1	3858428	3876463	18036	24-I-5	PTQ12337	x1,y1	3858432	3877092	18661	33-A-13
Cre01.g025150.v5.5	chromosome_1	-	3873897	3877242	3874388	3880073	3874388	3877073	TATGCGTGCTCTTGAAGCCAAACTCACATGTACACGTTGTACAAGTAGTT	42	2353	TATTGAGTTTGCAGGATGTGTCATCATCGGCCTCGGAACCGTTTGCTTTG	48	2232	TTAGGAAGACGGGGCAAATGGGTACGTTCGAGTCAGATATTTGAGACTGC	48	2456	TGTACTGGTAGGTGTAGTTGCCGTTCCACCGTTGATTGTCCTGTGGTTAT	48	2794	GTGGTTACATTGACTTGGGTGGTGTTCAGCACTGTGATCTTGCGGTCCTT	50	2843	CGGAGGTGCTGGTGGCGCGCGCAGGCGCGGAGGGCCAGGAGCTTGTGGCG	78	ACCAGAGCCGTGTACACAAG	GGGAAGCAAGTGAGCTGCTA	191	ACCAGAGCCGTGTACACAAG	GAGCTGCTACAAATTGCCCG	180	GATGCAGGTGTGGTGTGGTA	TCACGCCACAAGCTCCTG	165	GATGCAGGTGTGGTGTGGTA	CACAAGCTCCTGGCCCTC	159	PTQ90	x1,y1	3870230	3892437	22208	1-C-23	PTQ9704	x1,y1	3845250	3892437	47188	26-O-2
Cre01.g025200.v5.5	chromosome_1	-	3877297	3882212	3878437	3884977	3878437	3881977	TTACATTCATGATTGATTAAGAAGTGAAGGCGTGGGGTGAAAGTGCTCCA	42	2694	TTGGCCACCTCCTGTGTACAGGAATACGTATGAGGAAAACGTGGGGAGAA	50	2396	AAGACAGGGGCATGCATGCAACAGCAACGTGGAAGTGCAGGATTGTGGAA	52	2054	ATTTGAACAGTCGCCTTGCCACCGGACTGGTATAGACCCATACGGCAGTA	52	2588	ATACAGCTAGGAGCACAGCACCACGCCGTTTAAGCTGGCCGATTGGGTTA	54	2108	GTAACAACAAGAACAAGGGTCGCCGCATGCTGCGGCGGGCTGGACAGCAG	62	CCTCCGTAACCCCCAACATG	TGTCAGACATGTTGGAGCCC	168	CCTCCGTAACCCCCAACATG	CAGACATGTTGGAGCCCCTC	165	TTTGTGCCCCCAAAAAGCTG	TGCATGAGGTGGCATGAAGT	163	GTTTGTGCCCCCAAAAAGCT	TGCATGAGGTGGCATGAAGT	164	PTQ90	x1,y1	3870230	3892437	22208	1-C-23	PTQ9704	x1,y1	3845250	3892437	47188	26-O-2
Cre01.g025250.v5.5	chromosome_1	-	3882404	3886852	3882958	3889704	3882958	3886704	AGGAGGAACACAGGCATTAATGTACTACGAAACTTGCCCGCCATATCGTA	46	2838	ACTCACCACACGCTGCCTCCTTCATTCTCCGCACTACCCATCCAGCAGTT	56	2329	ACCTGGAGGCGGGGTGCAGAGAACTTGCGCTCCGTGTCAATGTAAACCAC	58	2944	AGTAGAGAGTCTCCTAGCCAGAGGCCTTCCCAAGCCGCAGGTACCGTCAC	60	2256	AATGGGGAGTCAAACCGCCAGCAGGGTGCGCATTGCACTGCAGCACAAGG	60	2549	AGCTGGAGGCGCCGCAGCTGCGGGCGCAGGCAGCCGTGCTGCTGGACAAG	74	TTAGGAAGAAGCGCGACTCG	TAGAGATGACTCCACCGGCA	212	TTAGGAAGAAGCGCGACTCG	CAGCTGCACGACTTGTTGAC	163	GTGCTGGTGCTGGGCTTC	CTACTTGTCCAGCAGCACGG	150	CTCGTCGCCTCTCACCCC	TACTTGTCCAGCAGCACGG	208	PTQ90	x1,y1	3870230	3892437	22208	1-C-23	PTQ9704	x1,y1	3845250	3892437	47188	26-O-2
Cre01.g025300.v5.5	chromosome_1	-	3886907	3890082	3887198	3892944	3887198	3889944	AAAGTGTGAAGCTTGGAACTGAGATGCCAGTAATTTTTTAGCTTTACAGG	38	2461	TGCTAAACAACTTGACGAAAGAGTGCGAAGAGTAAGCACCAAATTCAATT	38	2589	TTTGTCCGTACTCCTAGCTCAAATGCCATGATCAAGCTCACAAACTTTCA	42	2219	TGTACGTTCACACTGCAGCTTCACATGCTGCTCATCCTTGCTTTATACAT	44	2278	ATGGATAGCTATCGCTCAGCGTAAAGTCAAGAGGCTTGTCCAGCATGTTT	46	2753	GCGTTTTGGACATGGCCATTACAAACGAGGTCGACTACGGCGCCGAGCTG	58	AAGGGAAGTGCTGAAGGTGG	GAGTATGTACGGCACCGGAG	162	AAGGGAAGTGCTGAAGGTGG	CGTGGTCATGAAAGCGATGC	233	ACGCAAAGACGTATTCCCGT	CCGTAGTCGACCTCGTTTGT	159	GACGTATTCCCGTTCCCCAG	CCGTAGTCGACCTCGTTTGT	152	PTQ11074	x1,y1	3886741	3933873	47133	29-D-10	PTQ12930	x2,y1	3886741	3938619	51879	34-D-17
Cre01.g025350.v5.5	chromosome_1	-	3890195	3892402	3890645	3895050	3890645	3892050	TTGAAGAAGAAGGTGAGGTCGGCACTCTCGCGAGGCCGCAGCAACAGCTC	60	2083	ATGGTGATGGTCTGCTGCGCCTGCGCACGCACGTTGCAGCTGAAGTTCAC	60	2560	AGTTGTGGCACTTGAGCACCTCGGTGTGCTGCGTCTTGGCCACGATCTGC	60	2862	AAGATGGAGAACTGCGAGCCCAGCGCGCGCGTGTCCCACACGAACTTGGT	62	2332	ATGTCGGGGTTGACCTCCGTGGGGTGGAACGTCACGTCCAGCTTCACGTC	62	2413	CTGTTGCACGACCGCAGATCAAGACCAAGATCATCGCACAGATCCAGGAC	54	GGCTCCAATCAAACCGACCT	CGGCTCACCTGGATCTTCTC	152	CCGTATGACCTGCCTAACGT	CGGCTCACCTGGATCTTCTC	172	GGGTGTGTGGTGCTGTAAGA	CATGCAAGGCCTTCACCAAG	156	GGGTGTGTGGTGCTGTAAGA	CCCAGCAATTGAGCATGCAA	169	PTQ11074	x1,y1	3886741	3933873	47133	29-D-10	PTQ12930	x2,y1	3886741	3938619	51879	34-D-17
Cre01.g025400.v5.5	chromosome_1	-	3892466	3910702	3892831	3913537	3892831	3910537	AACAAACATAGCTCTAACCCCCGCATTCTTCATCATCCACACCTGGTTCT	46	2074	TGCTTTGCCGCAACGCCTCAGCTACTTTTTGTAGCTCGTTCTGTGATATA	46	2271	TGCTCACCTTCAACATGTTTTCCGCCACGTTCGGGTTGTCCTTCAAGTTG	50	2337	TGTAGAAACCCAGGAGTGTTTGCCCTATGCGCGCTTTGGTCGGTTGTCTT	52	2942	TTCTTACCACCAGCCAGGCAGCCTATGTAGGCGCGACCGCTCTTCATAAT	54	2400	TCTCGTGCCCGTCGCAGACGAGCAGCCAGTGGGTGTACTATCTGCAGGCT	62	CAAAAAGCAAGCCGGTGGAA	CATCCTTGACCGGCTGAGAC	178	GTGGAAATGACCCCACCACT	CATCCTTGACCGGCTGAGAC	164	ACTTCCAGCTAGCGGTTGAC	GCACGAGATTGTCAGCTTGC	197	CTTCCAGCTAGCGGTTGACA	GCACGAGATTGTCAGCTTGC	196	PTQ11074	x1,y1	3886741	3933873	47133	29-D-10	PTQ12930	x2,y1	3886741	3938619	51879	34-D-17
Cre01.g025450.v5.5	chromosome_1	-	3911197	3914171	3911601	3916929	3911601	3913929	ATTAGGCGTTAGCAAACGGACGTCGCCACGTAGCGTTTGATGATAGTGTG	50	2557	TGTGTTGAGATAGCACAAGGCAAGGAAACACGCAGGACTGTGTGGTGATG	50	2623	AGCCAGAACAACACCACGTTGGCCTGCACCTTCTCTGCGGTGTGTGAGGT	58	2672	TCTATGTCCCGAGGTACCAGCACACACACGCAGCTTAGCACACCACCGCC	60	2887	TCGTAGCTGAGCGCCAGGTTCTGCAGCGCGCTCACGTACAGCCAGTGCTT	62	2021	CGGGTGGGGGCAAGAAGGGCGCCAAAAAGGGCGGCGCCAAGAAGAAGAAG	64	ATGGTGGGAATCGACACGG	TGATATTCACAGCGCCTCCG	184	ATGGTGGGAATCGACACGG	CACGATGGGTTCCACCACAT	237	GAAGAAGGAGCGCGAGATGA	CCTTTTTGGCGCCCTTCTTG	167	AGAAGGAGCGCGAGATGAAG	CCTTTTTGGCGCCCTTCTTG	165	PTQ11074	x1,y1	3886741	3933873	47133	29-D-10	PTQ12930	x2,y1	3886741	3938619	51879	34-D-17
Cre01.g025500.v5.5	chromosome_1	-	3914226	3919091	3914319	3921605	3914319	3918605	AATGCAAACAAGCAAACACATGCGTTCTCATGAGTCGCGTGCAGCCTGAC	50	2950	TCCTTCTTATCCTCGCCAGTCGACGCCAGACCGCCCTCCGCAAACAACTT	58	2544	TCTTCCACCAGGCACTTGATGTTGGTGACCACGCCCCACATCTTGCGGCT	58	2757	ATGTCGCCTCTCAGTAGCTCGCCGCGACGCACCATCTGCTGTAGCCGAGA	62	2259	TACCAAAGCAGCCGTCTCCCTCTCTGGCCGCTGCTGCTGCTGCTGCTGCT	64	2641	ACCGGCGCGTGCTGGAGCAGCAGGAGCGCGTGGCGGCGGAGCTGCTGGGG	78	GTCGTAAGGTTGATTGGCGC	CGGTACCAACCTGCCGTT	185	GTCGTAAGGTTGATTGGCGC	GTCGACGTGGCCTCAGTC	164	GACGAGGTGGCCGGTCTG	CGCCACTATGTCGGTGTTGG	150	GACGAGGTGGCCGGTCTG	GCGCCACTATGTCGGTGTT	151	PTQ11074	x1,y1	3886741	3933873	47133	29-D-10	PTQ12930	x2,y1	3886741	3938619	51879	34-D-17
Cre01.g025551.v5.5	chromosome_1	-	3919212	3927621	3919465	3930425	3919465	3927425	TGTGTACAGAGGGTCAGTGCATAGGCGGCCCCGATTACATAAGAATGACA	50	2299	TGATTGTAAGTTTGATTCAACCAGGGCGGTCGCCCGTTAGAAGCGCAACC	52	2161	TATTTGAGTGGCTGCGCCATGGTTTGTCATGACCTCTGGTGCTGATCCTG	52	2618	ACACATTGTCTGCGAGTGGGGACGTGCGTTGTTAAAAGCCGCTGATGCTG	54	2082	TGTGGGTGTGTGCTTTTGGGGGTGTTTTGCAGCAGCAGGCATTGTGTCGT	54	2372	GAGGCCGCGGTGGTGGCAGGGCGGCGGGGCGCAGCGCTGGGCGCGGGAGG	86	TCGTGAATGGCGTATGCGTA	GCCAGTGCTCCACAAAACTG	191	CGTGAATGGCGTATGCGTAC	GCCAGTGCTCCACAAAACTG	190							PTQ11074	x1,y1	3886741	3933873	47133	29-D-10	PTQ12930	x2,y1	3886741	3938619	51879	34-D-17
Cre01.g025600.v5.5	chromosome_1	+	3927742	3930236	3924937	3929978	3927937	3929978	ACACTGACATGGACGAGCTGTTGGATAACCTGTACGAGGAAAGCACGGCA	52	2711	ATTATGATGCGCTCATGGAGCTTTTGGAGTCCGTGGGCGACGAGCTGGGG	58	2297	TACGGACACATCGACGACGAGGAGGAGTACGACGGCGTGTACGACGAGTA	58	2547	TACGACGGCAGCAGCTACAGCCGCACCAGCGGCAACAGCTACAGCTACAG	62	2841	TGTTTGACACCGGTGACGACGCAGGCGCCGTGGACTCGTCCTTCTTCGAC	62	2930	GGCCAGGCGGGGGCGGCTACGGCGGGGAAGCACTTGCCGGGCGTGGCTTG	78	AACGATGTATTTGTGCCGCC	GCTCTTTGGCATTGGACAGC	178	AACGATGTATTTGTGCCGCC	CTCTTTGGCATTGGACAGCG	177	CGTGCGAGTGCTGCTATTTG	CTCTCCGCTTCGGTGATGG	154	GCTGCTATTTGAGTGGCTGC	GCTGTTTGCTCTCCGCTTC	153	PTQ11074	x1,y1	3886741	3933873	47133	29-D-10	PTQ12930	x2,y1	3886741	3938619	51879	34-D-17
Cre01.g025650.v5.5	chromosome_1	+	3930622	3932963	3927764	3931985	3930764	3931985	AATTAAATGGTCAGCGACGCGTCAAATGGTCTAAGTAAATTCATTCAATG	36	2002	TTATCTATGCTATAGACTCATGTATGGGGGTAAAATCGTAGGCGACTGCT	42	2072	TTTTGTCGCCATGGTCGGGGGCTCTAAGGCCAATGTCCGACTCAAGACAA	54	2136	ATGACCTGCTGGTACTCGAGCTGCTGCTTGAGCGGGTTGTTGCGCATGAA	56	2744	TTTGGCATTGGACAGCGCCAGGACCTGACCCGACAGCTTTGCAGTGCCTT	58	2337	GTGCATATGCGCCGCCGCCTCCGTACGGCTATGGCGGCTATGGTTACTAC	62	CTTGCCAGCCTCATCAGCAT	CAACTCACTTGTGCACACGAG	205	CTTGCCAGCCTCATCAGCAT	CAACTCACTTGTGCACACGA	205	TCCGTATGGTGGATATGCGC	TAACCATAGCCGCCATAGCC	156	GCCGCCTCCGTATGGTAATT	TAACCATAGCCGCCATAGCC	216	PTQ11074	x1,y1	3886741	3933873	47133	29-D-10	PTQ12930	x2,y1	3886741	3938619	51879	34-D-17
Cre01.g025700.v5.5	chromosome_1	-	3932976	3945541	3934274	3948310	3934274	3945310	ACAACTGGTTCCGTGTGATGTCCACATTCGCATGCTCCCGCATCACATCA	52	2847	ACCGTTAGCTGATAGAGGTTACATGTGGGACGACAGCCGTGGACTAGCCA	54	2125	AAGTGATGAACCCTAGCGCCAGCAGTCATCTGAGTCCCACACGGGCATTT	54	2767	TATCCGTAATGCGCAGGATGGGGCGCAGGACGGACCGCTTGTACTGTATA	56	2238	AAGTTGAAGCTGGGTTGCCTGCTTCACCGTAAGGGTCAGCAAGGGCACGT	56	2489	AGCTGCGGCCCGACCTGGCTGCCGCCACGAGGGTCGTGCGCAAGCTGGAC	74	GCTCCGCCTGACGTCTATAC	TTTCCATAGCCAACGTCGCT	179	GCTCCGCCTGACGTCTATAC	CAACGTCGCTGTTACCCTCT	169	AGCTGGGACGCACCTTTTT	GTGTGTGGAGGTGTTGACCA	191	AGCTGGGACGCACCTTTTTC	GTGTGTGGAGGTGTTGACCA	191	PTQ4032	x1,y1	3892450	3949137	56688	11-O-24	PTQ4284	x2,y1	3876471	3949138	72668	12-G-15
Cre01.g025726.v5.5	chromosome_1	-	3945686	3949181	3947822	3951698	3947822	3948698	TTTGTAAGATTGAAAACGACATCATATCCCAGGTGTGTGGTGCGGTTGTT	42	2882	TTAGGTGGTAACTTTTGCACGGTGCAGCCCTAAACCTTCTGACGTTAGTT	46	2366	TGATGCAACCCGGCCACATGCACGGTTATACCGGTATACAACTTAACGTG	50	2074	TTCTCATTGTGGGTGTTGGCGTCGTAGGTGCATGTGTGCATGAAGCAGTA	50	2461	AGCTCCAATGAGCAGGCAACCTAGCACAGATTGGGCATGAATACGCTAGT	50	2717	CAGGTATGGCTGCTGCTTGCGCAGAGCCTGGGGTGGCGGCATGGCGCGGC	72	ATTCGCTAACGGGCTATCGC	CCAGAAGTCCGCAATCACCT	169	ATTCGCTAACGGGCTATCGC	GAAGTCCGCAATCACCTCCA	166	CTGCGCATTACGGATATGGC	AAGCAGCAGCCATACCTGG	183	TACAGTACAAGCGGTCCGTC	AAGCAGCAGCCATACCTGG	215	PTQ8831	y1,x3	3938653	4014424	75772	23-N-24	PTQ13267	y3,x2	3892446	4007341	114896	35-F-5
Cre01.g025750.v5.5	chromosome_1	-	3949840	3955961	3950213	3958713	3950213	3955713	AGCCTTGACATCTCGCGCTCACCCGATTCCACCGCTTCATCTTCCACCTG	58	2582	TCCAGCTCCCCAAGCAGCGTGTCCATGTCAGACATGTCAGGGGCAACAGG	60	2072	AGCTGCAGCGGCATACTGCTGCTGCTGCTGGTGTTGCTGGTGTTGCTGTG	60	2949	ACTGCCCAATCGAGCATTTGAGGCAGCAGCCGCAGCCGCTGCTGCTGCCA	64	2760	TGCAGACTGTCAATGGCGCCCAGGCCACCCAGACCGCCGCCCAGCATTCC	68	2279	GCGGCCCCAAGCCCCAGCGCAGCCCCAAGCCCCGCCGCCACAAGCCCCAG	80	CAAGCGCACAGAGATTTCCG	CGCCGAGGCTAAATGTGAGA	170	AAGCGCACAGAGATTTCCGT	CGCCGAGGCTAAATGTGAGA	169	TCACATCCACCCCTCAATGC	TTACTGGGGCTTGTGGCG	239	CCTCACATCCACCCCTCAAT	TTACTGGGGCTTGTGGCG	241	PTQ3706	y1,x1	3949143	4007342	58200	10-D-15	PTQ8831	y1,x3	3938653	4014424	75772	23-N-24
Cre01.g025767.v5.5	chromosome_1	-	3956046	3966421	3956264	3969287	3956264	3966287	AGTAAAGCAGCAACAGCCGGAAAAGCAGCTGAAGAATAAGTTGCAGCATG	46	2495	ACTGTGCCTATGAAGCTAGGGCTGGCTGGGTCTTTTGATTCCGTTTTTGA	48	2094	TTCCTGGCTCAGGTAGGTGCACTGCATGACGTCACCAGGACAACGCACAT	56	2149	AGTTTGAAGCCGGCGGAGCTGGTGATGGCACTTGCGGCATTGGGTGAGAT	58	2593	TGGAGGTGGTCTGGCCCGCTTTACTGGGCAGGACCTCACGTGTGCCATGT	62	2801	GGGTGGGCAGCAGGGCGCGGCGTGCCATTCTGACGTCTTCAAGGCGGGTT	68	GATGTGGTGGTCCTCGAGTC	CCTCGACCTGCAGTCAGAAG	154	ACCAGCTATTTCACGGCGAT	CCTCGACCTGCAGTCAGAAG	171	GGAGGTTGTGTCGGAGTTGT	CCGCCTTGAAGACGTCAGAA	172	AGGTTGTGTCGGAGTTGTCG	CCGCCTTGAAGACGTCAGAA	170	PTQ3706	y1,x1	3949143	4007342	58200	10-D-15	PTQ12767	x1,y3	3954204	4018529	64326	34-M-23
Cre01.g025808.v5.5	chromosome_1	+	3966522	3970858	3963549	3970696	3966549	3970696	AAGGCAAATACCCTTCTGTTTACAGGGATGCGATAGCCGCAGTACAGCAG	50	2745	ATACCAGTTGGCTTGTGTCGGTGTACGTACCGCAACAGGGCCTTGACCGT	56	2796	TTGCAGCACCAGGCGTGGATGCAGGAGCAGCTGTTAGCAGTGTACAGGCA	58	2011	AGCGTGGCGTGCCATGGCCGACATGAGCGCAGACCTGGACGACGAACACA	64	2264	ACTGATGCCGCGCTGTTCTCAATCCTGCACGCCTGGCGTGGCTGCTGCCT	64	2590	TGCGGCAGCGGCTGCAGCTGGGTTTGCGGAGTGCTGGCGGGCAGGAGCAG	72	ACTGAGCTCACATGGTTGCA	TTTGACCCACCATGCACACT	165	ACTGAGCTCACATGGTTGCA	CACACTAGAACCTCCTCGCG	151	CTTGGGCTGCTGTCGGAG	ACTCCGCAAACCCAGCTG	168	CTTGGGCTGCTGTCGGAG	CACTCCGCAAACCCAGCT	169	PTQ3706	y1,x1	3949143	4007342	58200	10-D-15	PTQ12767	x1,y3	3954204	4018529	64326	34-M-23
Cre01.g025850.v5.5	chromosome_1	-	3971638	3980621	3973431	3983432	3973431	3980432	TTACATTCATGACTAATTAAGAAGAAGCGAAGGGGGAGGGGTTGTCGATA	42	2488	ACAAACACACACAGACACAGACATCAACACACTTTACGCACACAGCAGCT	46	2301	TCAAACTAAAATGCAAGGAGGGGGCAGGATGGAACGTGTGGAACGCCAAG	52	2433	TTAGTTTGGGCTGGTATTTATAACCCCACCCCAGGGCCTCCGCTCACTCA	54	2762	AGCGTACATGGCGCACTCGTGCACCCACGCACCCCACCTACACAAAACCA	60	2889	ACTACACCGGCCTCATAGACAAGTACATCGGCGGCGGCAAGCTGCGCTGG	62	CTCTGGCGCATGGTAAGAGT	AGCTCTCGTGCATCGCTG	156	CTCTGGCGCATGGTAAGAGT	CAGCTCTCGTGCATCGCT	157	CTGCGCCACTCCAAGTTTTC	GCCGCCGATGTACTTGTCTA	210	CAAGTTTTCCACCCTGACGC	GCCGCCGATGTACTTGTCTA	199	PTQ3706	y1,x1	3949143	4007342	58200	10-D-15	PTQ12767	x1,y3	3954204	4018529	64326	34-M-23
Cre01.g025900.v5.5	chromosome_1	-	3981014	3986531	3981624	3989264	3981624	3986264	TGTAGATACCAGCCCAAACAAACCCGAACCCAATGCAAACTTGCAATGGA	46	2785	ACACCACACAACATGCGTCACGAAAATACACGCATGCCATTCCTTGCCTT	48	2662	AACAAACATGGCAGTAGCAGCGAAATGGCAGTAGCGCCGAAATGGCAGTA	50	2203	TTACTTCCTCACGTACGCTGACGTACTGCGACAGACTCAAGCAAGGTCAC	52	2033	TTCCGGCAGCTTAGGAGACTGCGACACCGATGCCCATTCCTCAACGCCAC	60	2085	ACAGCGCCGCGGTGGTGGAGTTGCCGCTTGACGTGCGCGACCTGGCGGAC	72	GTGTTTGGCTCTGGTACCGA	CCAACTGACCAGTGACGACA	151	CCGTGTTTGGCTCTGGTACC	CCAACTGACCAGTGACGACA	153	CATACTTCACCCCCACACCC	TCAAGCGGCAACTCCACC	229	CATACTTCACCCCCACACCC	CACGTCAAGCGGCAACTC	233	PTQ3706	y1,x1	3949143	4007342	58200	10-D-15	PTQ12767	x1,y3	3954204	4018529	64326	34-M-23
Cre01.g025950.v5.5	chromosome_1	-	3986727	3997431	3988276	4000359	3988276	3997359	AATCATCATCACAAACACATGGCAGACATATACGTTATATACATGTATAT	30	2148	AGGAAAGAAAGCACCACAAAAAGCATACAGCATTCACAAGAAATGAATAA	34	2571	TACGTTTATCGAAGCCTTCATGTTCTCTTAGCAAGCAGCCAATTCATGCT	42	2896	TCAATGCCTTGCTGTTGTAATACGTCAACAGCTCTTGACCGTGCATCATA	44	2197	CGCCGCAAGCTATGTACATGTATTTTAAGGCACTCCACACACGAAGTAAA	44	2620	CCGGCCTCATACGGGTGGAGGCGGCCAGCGTGTACGGCGCCATGGGGCTG	74							GTTCGGGTTTGTTTGGGCTG	CGCCTCCACCCGTATGAG	154	TTGCATTGGGTTCGGGTTTG	CGCCTCCACCCGTATGAG	163	PTQ3706	y1,x1	3949143	4007342	58200	10-D-15	PTQ12767	x1,y3	3954204	4018529	64326	34-M-23
Cre01.g025983.v5.5	chromosome_1	-	3998059	4007551	4001058	4010261	4001058	4007261	AAATCCCTTTTAAGTTTCTTTGCGCAGTGCCTTGCAGAACATAATGTATT	36	2572	TTTTGCACCATTCCATTGCTCATCAAGCTATCCGCTCGACCATTATTTTT	40	2287	AACACTTGTCACTTCTCAAAATGATTTCCTATCTCCGCAATGCGTAGACA	40	2918	AGATACCGTGCGTGTTCTCATATTCACTTGACTTTACTTTGACCCCGTAA	42	2806	TAATGGTGAATAACCCATACGCACCCACACACTTCTGATGGTATTGCTCT	44	2031	TGAGGCGCGGCAGGGGCAATGCGGACACGCACAGCGGCAGAAGCGGCAAG	70	GCTGCCGCAAGATGATAAGC	CAATGCGAGCAAGCCTATGG	161	GCTGCCGCAAGATGATAAGC	GCAATGCGAGCAAGCCTATG	162							PTQ12767	x1,y3	3954204	4018529	64326	34-M-23	PTQ8831	y1,x3	3938653	4014424	75772	23-N-24
Cre01.g026016.v5.5	chromosome_1	-	4008190	4011125	4010784	4013954	4010784	4010954	AACTGCAGGAACTGCTGTTGCTGTTGTTGCTGCTGTTGCTGCTGCTGGTT	52	2427	AAGATATTGATATTGCCGCCGTTTGCATAGCCGCCCGGCTGCTGCTGGTT	54	2688	ATCCGCGAGCGTGATGTTCACGACTTGCTGCTGCTGCTGCTGGTGCTGCT	60	2215	TGCTGCTGCTGAGCCTGGTGTTGCTGCTGGTTGGCGGCAAGCTGGATCTT	60	2343	ATGGAGTTCAGGTCCACGACGCTCAGGCCGTCAAGCACGTGCTGCTTCTG	60	2757	GCAGCCAATGCATGCATGGCCTGATACTACGCATTTGCGAGTCATGCAAC	52	TTTGCCAGCTCCATTTGTGC	CCAGTCTCCATTTCCGGCAT	205	TTTGCCAGCTCCATTTGTGC	ATGCCCAGTCTCCATTTCCG	209	TTGATCACGCAGGAACGCTT	AGTATCAGGCCATGCATGCA	204	TTGATCACGCAGGAACGCTT	GCGTAGTATCAGGCCATGCA	208	PTQ12767	x1,y3	3954204	4018529	64326	34-M-23	PTQ14220	y1,x1	4007155	4073051	65897	38-G-3
Cre01.g026050.v5.5	chromosome_1	-	4011180	4015935	4011216	4018268	4011216	4015268	ATACAACTACATGGTCTCATGATTTCACAGGCTCCGTGTGTGTACAATTG	42	2218	ATATATCCGCTGTAATCCTTCAGTGGACAGGGAACCCTGCAGCTGCCTTT	50	2867	TTGCGCACCGTACGATGCATGTGCCCGTGAAGGGGCTGTAGTACTTCACT	56	2027	ATGCATTTACATGGCCTACACCACGTGCCTGCGCATCACACCCCAGCGTT	56	2368	AAGTAGCAGCGCATGGCTGCACACTGGCCACAGACTCACCCGCTCATTCT	58	2083	AGGAGATGGCGAAACGATTTGCGAATCTTGACCTCGGCTGTGGATTTTAC	48	AAACCTAACGCTCCTGTCGG	CAGCCTTCCATGACCAGGAG	150	AATTCAGCGTTTCCGTGCAG	CAGCCTTCCATGACCAGGAG	186	GCTTCGTCGGACTGCCAT	CCACAGCCGAGGTCAAGATT	221	GCTTCGTCGGACTGCCAT	AATCCACAGCCGAGGTCAAG	224	PTQ12767	x1,y3	3954204	4018529	64326	34-M-23	PTQ14220	y1,x1	4007155	4073051	65897	38-G-3
Cre01.g026100.v5.5	chromosome_1	-	4016007	4018785	4017064	4021656	4017064	4018656	AACTACGTGTGGCATGGTGGGAGGCTGTCCGGGTATGTTGGAAATTGAAA	50	2543	TCCAATCCCGCAACATTTCTTCCAATCCCGCAACCTTTCTGCTCTCCACC	52	2095	TGTTTAGGCAGGTTGGTGGAATCCCGTAGGGTGCGCAGTGGGTGGAATCT	56	2425	TGTGCCAACCTCCTCATTCCGCGCACCGTCCTCCCCGCAACTCTGCACAT	62	2287	GCCGCTGACTGTGGCCACACGCAAGGCACGCACGAGAGGTACGTGTGTCA	64	2592	AGCAGCAGGCCGCGGAGCAACTGCACGCAGGCATCAGCGCCCTGGAGCTG	70	GGTGCGCCTGAAGAATAGGT	GCGACCCTTCCCCTACTTAC	159	TGGTGCGCCTGAAGAATAGG	GCGACCCTTCCCCTACTTAC	160	TGCGCATACTATCGTCCTCG	GTGGTAAGGCAGGTTGGTGA	150	TGCGCATACTATCGTCCTCG	AGTGGTAAGGCAGGTTGGTG	151	PTQ14528	y2,x1	4014435	4073059	58625	38-P-8	PTQ14220	y1,x1	4007155	4073051	65897	38-G-3
Cre01.g026150.v5.5	chromosome_1	+	4018926	4027207	4016104	4026543	4019104	4026543	TGTATTAAATACTCCACGACTTTCCCTTACGGGACAATAAATAAATTTGT	32	2549	ACATTTACCACGTACAGAAGTCATACTGCGCAAAGCCATGGCTTGCTTTT	44	2044	TCCTTTGACCTTGACGACATGCGTCATCACCGAAGATTTCAACTAAAGCT	44	2598	AATTTTGCGCTTTACGAGGAAATCGTGCCAGACGCACAGATTATAGTCCA	44	2818	ATTTTATGTGTACCTCTGACAACAAGGAAGTGGCTGCCTTAGGGAGGCAG	48	2489	TGCCCGACCTGGCGCACGAGTCGTTTCAGGACATCGACCCGCTTGTGTTC	62	CTGGACTCAGCAGCCCAG	CCGGCTCTACCTCACTGACT	174	CTGGACTCAGCAGCCCAG	CCCGGCTCTACCTCACTGA	175	TTCTCGGATGGGCTGGAGT	GGGTCGATGTCCTGAAACGA	236	TTCTCGGATGGGCTGGAGTC	GGGTCGATGTCCTGAAACGA	236	PTQ14528	y2,x1	4014435	4073059	58625	38-P-8	PTQ14220	y1,x1	4007155	4073051	65897	38-G-3
Cre01.g026200.v5.5	chromosome_1	-	4027220	4029425	4027688	4031900	4027688	4028900	TTGATGGGGTGTGGGATTCGAGAGATGAGAAATTCGGAGATGGCACAATG	48	2420	TAGGCAAGCAGCATCCACCGCAGTTGCAGGCAGATAGGTCGCTGTTGCAA	56	2903	AACACAGTGGTGATGTCGACAGTGGCCTCGCCCAGGTTGACCAGCAGCAT	58	2093	TGCTTGTGCTCCTCAGGCATGTCGCGGCTGGATGGGATGGGGTGTGTGTG	62	2509	AGGAGTAGGGGCAGGTGTCCAGCATGAAGCCCTCGTTGCGCTTGCACTCG	62	2637	ACGGCGAAACCGCCCTGGCGGAGGAAGTGCTGGAGATGAGGGACTACCTG	64	CCGTGCTCAAGGTGGATGT	GTGCCGTGCTTCTGGAATTG	150	ACCGTGCTCAAGGTGGATG	GTGCCGTGCTTCTGGAATTG	151	GACTCTGCAGCTTGGGATGT	AGTCCCTCATCTCCAGCACT	202	TGACTCTGCAGCTTGGGATG	AGTCCCTCATCTCCAGCACT	203	PTQ14528	y2,x1	4014435	4073059	58625	38-P-8	PTQ14220	y1,x1	4007155	4073051	65897	38-G-3
Cre01.g026250.v5.5	chromosome_1	-	4029480	4035155	4029797	4037890	4029797	4034890	ATTTTGAGGCATACAACCAAGAGGCAGCTGCAGGAGAGTATTATGCTGAG	46	2498	ATCTTCCAGCCCGACCCAGATGAGCTTCGCATGTACGAGCAGGAGATACA	54	2913	TTTGAGGAGCAGCAAATGCGCGACCTGTACCTGCAGCAGCAACAGCAGGA	56	2598	TACACGGATGTCCCGGCAGCTGGCAGTGGGGACTATGATGCTGACTTTCA	56	2691	AGTACCAGTACGAGGAGCAGCAACAGGACGCTGCTCATGACGCGGACGTT	58	2402	TGGTGCTGCAGCCGCGGCGACGAATGGGCAAGAGCAGCCGGGAAGTGCAG	68	GGTTGGGTGCGTTCCTTAGT	TCAAGTGTCGTGTCGTCACC	158	GGTTGGGTGCGTTCCTTAGT	AAGTGTCGTGTCGTCACCTG	156	AGAAGGAGGCGGACGAGG	TGATCTTGCTCTCTGTGGCG	156	AGAAGGAGGCGGACGAGG	CACCACCAGCACCAGTATCA	203	PTQ14528	y2,x1	4014435	4073059	58625	38-P-8	PTQ14220	y1,x1	4007155	4073051	65897	38-G-3
Cre01.g026300.v5.5	chromosome_1	+	4035266	4043836	4033377	4043418	4036377	4043418	AAGGTGCTTGTAGTTTGTCGCAGTTGTGTGTCGTACTTGCATCAAGCAAC	46	2159	ACCAAGGAGAGCGTGCAGGTGGGTACATGAACAATTAGCAAAATGGAAAC	46	2233	TTTTTCTGGCGCTGTCCTAGCACACTCACACATGTCCTCGTTCAAACACA	48	2012	TTGTGTTTGACAGACGCTGTGACCTGCAATGGACGTACAGCCCACAATTG	50	2763	TTCACACTTACTGTACCTTGCGTTTCGGGGCTGCTGTCGGATGCTGATAC	52	2468	TGGTGATAGTGCTGGTGGTGCGGCGGCGGCGCCTCGCGGGCCGGACGGCA	76	AGCTCTACTACCCTGACCCG	TACACCTCATCGGCTTGAGC	163	AGGATCTGGAAGCAGCCATG	TACACCTCATCGGCTTGAGC	196	GTCGCTGGCTAGGAGCTG	CACCACCAGCACTATCACCA	155	GTCGCTGGCTAGGAGCTG	ACCACCAGCACTATCACCAG	154	PTQ14528	y2,x1	4014435	4073059	58625	38-P-8	PTQ14220	y1,x1	4007155	4073051	65897	38-G-3
Cre01.g026350.v5.5	chromosome_1	+	4043946	4050197	4041146	4049294	4044146	4049294	ATCGTCAACACAAGATAAGCGATGACAAAAGTACGAGAAGCCCAGGTTAA	42	2240	ACCACAGAACACCTTGCAATATTAGCTCGATCCACTCATCCGCGCTTCAG	50	2026	AAGAAACGGCAAAAACTTACTCGCCTGCACACGGCCTTGCACAATCGCAA	50	2338	TTCAGCTGGTTTGTGCTCGCTGCTCTCTGTCTGCAATTGCTCTGCTTTCG	52	2637	TCCTTTGCTTGCTCCTCCTTCACCGGCTCCTCCTTAGCTGGCTCCTCTTT	56	2519	ACGCCTTCAGCCGGGACGCCTACATGCGCAGGGCCCGCGGCGGCCGGCAA	76	TTCGGGTCGGTGGCATATTC	CGAACCAGCGGCTAAAAGTC	188	CATATTCCGACCGACCCACC	CGAACCAGCGGCTAAAAGTC	175	ATGTCTCCGTACCTGCAAGC	GCTGAAGGCGTCCGTGAAT	162	CGCAGATGTCTCCGTACCTG	GCTGAAGGCGTCCGTGAAT	167	PTQ14528	y2,x1	4014435	4073059	58625	38-P-8	PTQ14220	y1,x1	4007155	4073051	65897	38-G-3
Cre01.g026400.v5.5	chromosome_1	+	4050246	4053267	4047398	4052800	4050398	4052800	AAACCAAACGCCAGAACTCGCAGCCACCAGATCACCAGCTGTGTTGACAG	54	2866	AACAGGTCACCAAACGCCATCGCCGCTAATTCCGTGATGGCAGCCTCATC	56	2290	TACTACAACAGCCGGCAACATGTTCGCAACCGCCGCCCGCAAAGGGTTTA	56	2480	AAGCTCTGAGGCAGCTGCAGCAGCGCCCCAAAATCCAGGACCAGACTGGT	60	2218	TAGAGACCAGCTTCGTCGCAGCCCCTGAGCAACAGCCTGAGTCGGAACGT	60	2721	GCGGCACGGTGCCGCCACCCACGGATCACCCCATCGTGGTGACGCAGGAC	72	GCAACAGCTGGTGACCCTAT	CAGAAGCTGCACCAGGTGTA	169	GCAACAGCTGGTGACCCTAT	AGAAGCTGCACCAGGTGTAC	168	CGCTACCAGTGGACCTACATC	CACGATGGGGTGATCCGTG	183	CGCTACCAGTGGACCTACAT	CACGATGGGGTGATCCGTG	183	PTQ14528	y2,x1	4014435	4073059	58625	38-P-8	PTQ14220	y1,x1	4007155	4073051	65897	38-G-3
Cre01.g026450.v5.5	chromosome_1	-	4053272	4056345	4053556	4058552	4053556	4055552	TTATCGCACTCATAGGTTGTAAACCGCATCTGGTTGAGGCGGCCATCATA	48	2938	TACACATTGCGTGTGAAGTAGCTGAAGGTTGTGCCGCTGTCCCAGATTGT	50	2012	TCTATGGCCAGTGGAGTCAGTTGTATGTGTGCTGGAAAGCAGGCAACGTT	50	2389	TTCCAGCAGATGTCATCAGACTGCGCCAGGGACATCACACACGCGCAAAA	54	2260	TTCTATGGCCAGTGGAGTCAGTTGTAGGTGGTGGGCAAAGGCATGGGATG	54	2451	GCTCGCCGGCCCGCAGCGGCAGCCCCGCCCGTGAGGAGGAGAAGGCCGAG	80	CGGTGGGGTCTTGATACGAA	GGACGTCCTGGAAATGCGTA	169	CGGTGGGGTCTTGATACGAA	AAGGAATGAAGAGGGGGCAG	150	CATGCGTGCACCATCTTCAG	CTACTCGGCCTTCTCCTCCT	197	CATGCGTGCACCATCTTCAG	TACTCGGCCTTCTCCTCCTC	196	PTQ14528	y2,x1	4014435	4073059	58625	38-P-8	PTQ14220	y1,x1	4007155	4073051	65897	38-G-3
Cre01.g026500.v5.5	chromosome_1	-	4056400	4060645	4057319	4063413	4057319	4060413	ATTCTGAAAACTGTGCTGTACAGGTTGAACAAACGCGCTTTTCGTGATTT	40	2232	ACAAACACACTTCCACGCACACACAAACACAAATAATGCATGCACACAAT	40	2503	ACCTTTCCTTTTCTTGCAAGTAAGCATTTGCGCAAGCAAGTGAGCCAACT	44	2882	AGCTTGTCGTAAATGATGTTCCACTCCGCGTCCACGATGGACTGGTACTT	50	2371	TTCTCAGCCTGCAGAACCCGTAACGTTGTGTCGTTGGGTGAGAGCGAGTT	54	2287	GCAGCCCGTCACCTCGAGCTCGCACGAAGAAGTCTCCGCCACCGCGCAGC	70	AGTCTTCTCAAAGCAGCGCT	GGCCTGGTTGAGCTCCTTAG	191	AGTCTTCTCAAAGCAGCGCT	TTAGTAAGTGCCGGCGTCTC	175	CAGCAACAACAGCACCAGTC	AGACTTCTTCGTGCGAGCTC	196	CAGCAACAACAGCACCAGTC	GAGACTTCTTCGTGCGAGCT	197	PTQ14528	y2,x1	4014435	4073059	58625	38-P-8	PTQ14220	y1,x1	4007155	4073051	65897	38-G-3
Cre01.g026550.v5.5	chromosome_1	-	4060692	4065684	4061101	4068569	4061101	4065569	TTCTCTCTTTGCATTTACAAACACATTGTCATACAACAGAAATGCTGAAA	32	2635	AAGCTGATGCTCGATGTATACTGTAACAAATCAAAACACGCCTCAATGCA	40	2764	TCATTCCTCTCTAGCGCCTATATAGACGAAGCGACGCTAACTTGGAAAAA	44	2836	TGGAAATCCAGTGATTCAGCCCCGCGATTACGAGATGAATCTTGCCGCAA	50	2075	TGTGGATCCCAATGGAAAGCTCGAGCGGAACGCCCTACCTTGATAATTCT	50	2924	GCGGGCGGGGGCGGGGCGGCGGCGGCATGCGCGGCCGCGGCATGCGGCGG	92	GGATGCAGCCCCAGATCATT	TGGCGTCGTGAATGAGCTTA	156	TGCAGCCCCAGATCATTCTC	TGGCGTCGTGAATGAGCTTA	153	GTGCGGCACTGCTTACACAG	CACCTCGGACTTGGGGTTG	150	GTGCGGCACTGCTTACACA	CACCTCGGACTTGGGGTTG	150	PTQ14528	y2,x1	4014435	4073059	58625	38-P-8	PTQ14220	y1,x1	4007155	4073051	65897	38-G-3
Cre01.g026600.v5.5	chromosome_1	-	4065903	4067835	4066613	4070688	4066613	4067688	TTTTAGACAACACGAGGATTGGAAACGGAAAACGTGTATGTGTGTGTATG	40	2210	ATACACTGTCTTTGCGCAACGTTTTCCTTGTGCTCTTTAACACACAGGAG	44	2730	TCATAGGCACAGGCCCAAAGACGCTTCATTGAAACGTTCATGTGTGTCCT	48	2626	TATGCGAGGTAACTTCAGGTAACATCCGTAAACCGTCGCTTTGCTGCATC	48	2782	TGTGCATGTGTGTGTATACGGTACTTGTTCGCAGGTCCTACCCCAACACC	52	2158	CCGTTCTGCCCACTGCAGCGCGCCAATGGACTGCCATGCACGCTCAGGGC	68	TTCCGCTCGAGCTTTCCATT	GACCCCAGCTCATACGCTAC	153	TTCCGCTCGAGCTTTCCATT	AATGACCCCAGCTCATACGC	156	GAAGCACTGGAAGGAGAACGA	CAGTGGGGTCAGGGTTTGG	151	AAGCACTGGAAGGAGAACGAG	CAGTGGGGTCAGGGTTTGG	150	PTQ14528	y2,x1	4014435	4073059	58625	38-P-8	PTQ14220	y1,x1	4007155	4073051	65897	38-G-3
[truncated: 17,156 more rows]
[truncated: 18 more columns]

## Sheet: Suppl. Data Set 2
Supplemental Data. Emrich-Mills, Yates, et al. (2021). A recombineering pipeline to clone large and complex genes in Chlamydomonas. Plant Cell.
[truncated: 208 more rows]

## Sheet: Suppl. Data Set 3
Supplemental Data. Emrich-Mills, Yates, et al. (2021). A recombineering pipeline to clone large and complex genes in Chlamydomonas. Plant Cell.
[truncated: 205 more rows]

[truncated: 1 more sheets: Suppl. Data Set 4]
